# Supplementary material for: Genomic biomarkers of prenatal intrauterine inflammation in umbilical cord tissue predict later life neurological outcomes
Source: PLoS One. 2017 May 11;12(5):e0176953. doi: 10.1371/journal.pone.0176953 (PMC5426658; doi:10.1371/journal.pone.0176953)
Supplement: S1 Table — (TXT) [file pone.0176953.s001.txt]

ID	Maternal Race	Birth Weight (g)	Infant Sex	Gestational Age (weeks)	Inflammation of the Chorionic Plate	Moderate/Severe Chorioamnionitis	Neutrophilic Infiltration of Fetal Vessels in the Chorionic Plate	Umbilical Cord Inflammation	Maternal Age (years)	Smoking During Preganancy	Public Health Insurance	Infertility Treatment	Maternal Education Level	Maternal BMI	LPA Score 	A1BG	NAT2	ADA	CDH2	AKT3	ZBTB11-AS1	MED6	NR2E3	NAALAD2	NAALADL1	CDKN2B-AS1	LOC100049716	ACOT8	ABI1	GNPDA1	KCNE3	ZBTB33	CDH3	TANK	HAVCR1P1	ZSCAN30	ANKRD26P3	SRA1	LINC00577	TMEM170B	HOTAIR	ZGLP1	LOC100126784	EGOT	LOC100127886	SLCO4A1-AS1	LOC100127940	HECW1-IT1	LOC100127972	LOC100127974	C8orf88	WWTR1-AS1	PP13439	FAM229A	LOC100128079	JAZF1-AS1	ST8SIA6-AS1	LOC100128108	HGC6.3	STAU2-AS1	LINC01233	LOC100128164	LOC100128175	LOC100128176	LOC100128185	TMPO-AS1	LOC100128198	FLJ25694	GAFA3	LOC100128239	ZNF667-AS1	TNK2-AS1	LOC100128281	DNM1P35	LOC100128288	DLG5-AS1	OCR1	TRAPPC3L	PRO2958	LINC00892	C20orf78	NEBL-AS1	C1orf132	LOC100128554	SLC8A1-AS1	LL0XNC01-116E7.2	ACVR2B-AS1	LOC100128644	LOC100128653	LOC100128727	OST4	RBPMS-AS1	LOC100128751	LINC00476	SRRM2-AS1	LINC01003	LINC01165	LOC100128840	LOC100128843	VPS9D1-AS1	GATA6-AS1	LOC100128922	ZBTB42	LINC01310	MAPT-AS1	LOC100128988	LOC100128993	C20orf181	LOC100129029	LOC100129034	LOC100129098	LOC100129112	LOC100129129	LOC100129175	ZSCAN16-AS1	MATN1-AS1	LOC100129198	TOPORS-AS1	C1orf68	LOC100129361	LOC100129380	GABPB1-AS1	LOC100129406	DDC-AS1	LOC100129447	LOC100129449	LOC100129455	DPY19L1P1	LOC100129461	LOC100129476	ZNF37BP	PP13	LOC100129516	MUC8	LOC100129550	FAM47E	LINC00462	LOC100129603	LOC100129617	LOC100129620	TCF24	FGF13-AS1	ARRDC3-AS1	C9orf173-AS1	LINC01126	CCDC152	SLC25A21-AS1	MRVI1-AS1	PCOLCE-AS1	SCOC-AS1	LOC100129884	LOC100129917	LOC100129935	CCNT2-AS1	LOC100129973	HDAC6	LOC100130051	LOC100130078	LOC100130111	MIR124-2HG	LOC100130219	LOC100130232	PP2672	LOC100130264	TFAP2A-AS1	LOC100130278	LOC100130285	GAFA2	LOC100130331	LOC100130357	LOC100130370	LOC100130417	CECR7	LOC100130428	LOC100130429	PP14571	LOC100130452	LOC100130456	LOC100130458	LOC100130468	LOC100130476	LOC100130502	TMEM221	PARD6G-AS1	LOC100130548	NFYC-AS1	LINC00910	PP12708	PRR32	LOC100130642	LOC100130654	LOC100130691	LOC100130700	LOC100130705	CECR5-AS1	LOC100130741	LRRC69	LOC100130744	EFCAB10	AGAP2-AS1	LOC100130815	USP3-AS1	LOC100130872	PSORS1C3	VAC14-AS1	SMIM6	ZNF663P	LOC100130938	LOC100130950	SYCE1L	LOC100130964	C6orf99	LOC100130987	LOC100130992	ZNF316	LOC100131043	LOC100131053	CKMT2-AS1	OK/SW-CL.36	TNRC6C-AS1	ZBTB20-AS1	LINC01405	LOC100131170	WDR86-AS1	LOC100131180	TSTD1	TMEM194B	ZNF503-AS2	GAFA1	LOC100131262	NSAP11	LOC100131347	LINC00605	LINC00893	DBIL5P	LOC100131496	LOC100131508	LOC100131510	LOC100131532	LOC100131541	LINC00887	FKSG29	LOC100131564	LOC100131581	LOC100131655	LOC100131662	MZF1-AS1	USP30-AS1	ARMCX4	LOC100131756	LOC100131763	OK/SW-CL.58	PET100	LINC00271	UBE2DNL	CADM3-AS1	ZNF717	LOC100131860	LOC100131864	ZNF705G	FAM27E3	RRN3P3	LOC100132005	FOXO6	LOC100132077	LOC100132078	HERC2P7	ACTA2-AS1	LOC100132167	WASIR2	LOC100132207	LINC00543	LOC100132249	NDUFA6-AS1	LOC100132319	CLUHP3	LOC100132352	LINC01512	LOC100132356	KRTAP4-9	NBPF10	FAM99B	KRTAP4-7	LOC100132661	BSN-AS2	LOC100132686	PAXIP1OS	CYP4F30P	LOC100132735	IPO5P1	LOC100132874	LOC100132891	DPH3P1	FAM66D	LINC00856	FAM95B1	LOC100133039	LOC100133130	LOC100133131	ADIRF-AS1	LINC00240	RSU1P2	LOC100133315	PRO1804	LOC100133461	LINC01134	LOC100133669	MUC3	LOC100133920	CD24	LOC100133985	MAP3K14-AS1	LOC100134040	JHDM1D-AS1	LINC01119	LOC100134368	NDUFB2-AS1	LOC100134822	LOC100134937	HDAC5	C17orf99	LINC00029	LINC01056	EPHA5-AS1	CHKB-AS1	LINC00930	KLLN	LOC100147773	PDCD6IP	PDCD6	PRINS	TEX36-AS1	PEG3-AS1	DBIL5P2	BCL2L10	SRRM5	ERICH4	C17orf96	BCL2L11	LINC00092	DCTN1-AS1	SH2B3	RAMP2-AS1	TPT1-AS1	LOC100190986	ZFHX4-AS1	PP12613	FLJ16779	CDH4	GNE	HCN4	FAR2P2	KMT2E-AS1	LINC01004	INSL5	FRAT1	PCED1B-AS1	TROAP	LOC100240728	LOC100240734	MED16	PIGK	LOC100268168	LINC01432	CASC11	LOC100270804	ARHGEF33	LINC00899	LOC100271832	CMC4	LOC100272216	LOC100272217	LINC00894	BCDIN3D-AS1	LOC100286922	LOC100286925	VPS13A-AS1	HSPC081	LOC100287015	LOC100287098	LINC00421	LOC100287166	C19orf83	LOC100287210	SH3RF3-AS1	LOC100287221	TIPARP-AS1	LOC100287290	OSTM1-AS1	LOC100287387	SMKR1	LOC100287497	LOC100287525	LINC00173	LOC100287576	LOC100287590	LOXL1-AS1	LOC100287704	LINC00630	LINC00582	LOC100287877	LOC100287896	LGALS8-AS1	TIMM23	GS1-279B7.1	LDLRAD4-AS1	LOC100288123	PIH2	NBPF20	LOC100288152	LOC100288175	HMGN3-AS1	LOC100288238	LOC100288310	ERVMER34-1	IL10RB-AS1	LOC100288490	LOC100288570	LOC100288637	LOC100288675	LOC100288721	PAN3-AS1	TMEM239	LOC100288798	HYDIN2	LOC100288860	LOC100288893	LOC100288911	SLC25A25-AS1	LOC100289045	LOC100289058	LOC100289061	LOC100289090	LOC100289092	LOC100289094	LOC100289097	LOC100289098	GS1-259H13.2	LINC00624	LOC100289230	LINC00675	DNAJC3-AS1	LOC100289333	MAN1B1-AS1	LOC100289361	UBAC2-AS1	MCF2L-AS1	LOC100289473	LOC100289495	KCNIP2-AS1	ZNF605	ERVH-3	LOC100291323	LOC100291666	LINC00942	ZNF587B	LOC100293704	LOC100294145	LOC100294362	NHEG1	CDH5	PTCSC1	LINC00882	BRE-AS1	LINC00184	FTX	SLC25A5-AS1	PET117	PITPNA-AS1	OTX2-AS1	LOC100310756	HOTTIP	TRPC5OS	LINC00102	CHAF1A	MACROD2-AS1	MIR181A2HG	GRIK1-AS2	PARP2	ZBED6	PARP3	CDH6	TOM1L1	HMGXB4	LOC100422212	LOC100422737	LOC100422781	MIR4313	MIR4296	TOM1	SH2D3C	SH2D3A	MAMLD1	MINOS1P1	CST8	RANBP9	DNAJB6	LINC00881	LINC00276	THAP9-AS1	LOC100499194	LOC100499221	USP2-AS1	LINC00674	LINC00673	LOC100499489	CDH7	SLC17A4	MIR3682	LOC100505474	LOC100505478	PRKAG2-AS1	ANKRD10-IT1	PCAT19	LOC100505498	LOC100505501	LOC100505515	EDNRB-AS1	FLJ45825	LOC100505534	ISM1-AS1	RBM26-AS1	SLIT1-AS1	LINC01095	LINC01208	LOC100505549	LOC100505555	LOC100505564	LOC100505570	INAFM2	LINC00672	LINC00838	LOC100505592	PARD3-AS1	LOC100505609	SNHG21	LINC00919	C11orf72	LOC100505622	GTF3C2-AS1	LINC01133	LOC100505635	FGD5-AS1	RAD51-AS1	LOC100505658	LINC00967	LOC100505664	LOC100505666	RRS1-AS1	UBE2Q2L	NAPA-AS1	LINC01431	LOC100505685	LINC00888	SH3BP5-AS1	LINC01094	LOC100505710	LOC100505711	LOC100505716	LOC100505718	LOC100505727	MIR4458HG	SPATA1	ITGB2-AS1	PRMT5-AS1	RPARP-AS1	LINC01364	LOC100505774	LOC100505776	LOC100505782	OSER1-AS1	LOC100505784	LOC100505797	SNHG18	LOC100505811	LOC100505812	LOC100505817	LOC100505824	STK4-AS1	PROX1-AS1	LINC01532	SH3PXD2A-AS1	LOC100505841	LOC100505851	LOC100505853	APTR	LINC00920	LOC100505874	LINC01088	CEBPZOS	UBE2E2-AS1	LOC100505878	KIF25-AS1	MAGI2-AS3	SORCS3-AS1	SLIT2-IT1	TMEM161B-AS1	LOC100505902	LOC100505912	LOC100505915	LOC100505918	LOC100505920	C21orf37	ADD3-AS1	LOC100505938	LOC100505942	LINC01304	LINC00645	ENO1-AS1	LOC100505978	LOC100505985	LINC01207	PPP5D1	APELA	LOC100506014	LOC100506016	ISPD-AS1	PTOV1-AS1	GAS5-AS1	LOC100506047	LRRC72	RNASEH1-AS1	DACT3-AS1	RBFADN	LOC100506071	LOC100506083	LOC100506098	LOC100506100	LOC100506107	SIX3-AS1	LOC100506113	LOC100506114	LINC01272	LINC01503	LOC100506122	LOC100506125	LINC00867	LOC100506127	LOC100506142	TAF1A-AS1	LOC100506172	LOC100506175	LINC00963	LARGE-AS1	LOC100506207	MIR210HG	PAXBP1-AS1	LINC01093	RAB30-AS1	LOC100506235	LOC100506236	NKX2-1-AS1	KRBOX1	LOC100506258	LOC100506271	LOC100506272	LOC100506274	KRBOX1-AS1	LOC100506282	LOC100506286	LOC100506289	ID2-AS1	LOC100506302	LINC00958	HOTAIRM1	LOC100506314	LOC100506319	LOC100506325	LINC01127	LOC100506331	FAM212B-AS1	LOC100506351	OTUD6B-AS1	LOC100506368	LOC100506371	LOC100506374	LINC00973	LOC100506379	LINC01426	LOC100506388	SLC16A1-AS1	LOC100506405	LOC100506406	ELOVL2-AS1	LOC100506411	DOCK4-AS1	LINC01158	CBR3-AS1	LINC00648	SPAG5-AS1	LOC100506446	RASSF8-AS1	LOC100506457	LOC100506459	SRD5A3-AS1	LINC01234	TMEM147-AS1	LOC100506470	LOC100506472	LOC100506473	EGFLAM-AS2	LOC100506476	LOC100506489	DSCAM-AS1	LOC100506497	LOC100506498	CATX-1	LOC100506526	LINC01007	LOC100506530	SPTY2D1-AS1	LINC01082	PVRL3-AS1	LOC100506557	LOC100506563	C16orf95	LOC100506585	PPP1R26-AS1	LOC100506603	LOC100506606	LINC00540	LOC100506639	PXN-AS1	LCMT1-AS2	OCLN	DDX11-AS1	LOC100506667	DYNLL1-AS1	LOC100506675	AA06	LOC100506679	SACS-AS1	JARID2-AS1	IQCH-AS1	LOC100506691	PCAT6	LINC00327	LOC100506699	EBLN3	LOC100506713	NUP50-AS1	LINC00901	LOC100506725	LOC100506730	LOC100506731	FAM170B-AS1	CASP12	LINC00629	IGSF11-AS1	C10orf71-AS1	TRG-AS1	BZRAP1-AS1	HOXD-AS2	LOC100506790	LINC01511	LINC01354	LOC100506797	LOC100506813	FOXP1-IT1	MYLK-AS1	LOC100506827	LOC100506834	IQCF4	LOC100506844	LOC100506851	LOC100506858	LOC100506860	CLTC-IT1	TTN-AS1	LOC100506870	LINC00933	LOC100506885	LOC100506895	DAPK1-IT1	MAGOH2	CCDC37-AS1	CHRM3-AS2	LOC100506922	LOC100506929	LINC00665	PRKG1-AS1	TCEB3-AS1	LOC100506990	PTPRG-AS1	LOC100506999	LOC100507006	LINC00844	LINC00948	TMCC1-AS1	LOC100507033	PITRM1-AS1	LINC00427	TUNAR	NBPF5P	TPBGL	LOC100507053	LOC100507054	MFI2-AS1	LINC00845	LINC00703	PSMD6-AS2	TEX26-AS1	LOC100507065	CLIP1-AS1	LOC100507073	DLG1-AS1	ADAMTS9-AS2	FRY-AS1	LINC00445	ASAP1-IT2	SPG20OS	LOC100507140	LINC00708	LOC100507156	LOC100507165	BOLA3-AS1	LINC01012	SLFNL1-AS1	LOC100507194	LOC100507201	SMLR1	LINC00943	LOC100507217	RNF157-AS1	LOC100507221	VWA8-AS1	MAMDC2-AS1	C8orf17	LOC100507250	LINC01013	MEG9	MIR670HG	STX18-AS1	LINC01187	LINC01210	LOC100507277	LOC100507281	LOC100507283	ZNF865	LOC100507291	TMEM44-AS1	SMC5-AS1	ALKBH3-AS1	SNHG19	LOC100507311	LOC100507316	ERVK13-1	LOC100507330	ZSWIM8-AS1	LOC100507336	LOC100507351	LINC01015	LOC100507377	LOC100507384	LOC100507388	LOC100507389	LOC100507391	SENCR	LOC100507395	INTS6-AS1	LOC100507403	TMLHE-AS1	C1QTNF1-AS1	LOC100507419	TMEM178B	MKNK1-AS1	LINC00458	LOC100507431	ZNF571-AS1	DLGAP2-AS1	MICA	LOC100507443	ZNF213-AS1	LOC100507461	LOC100507462	PSMB8-AS1	DPH6-AS1	LOC100507468	GRID1-AS1	IDH1-AS1	LOC100507477	LOC100507480	LOC100507487	LOC100507494	SDCBP2-AS1	LOC100507501	LOC100507506	LOC100507507	LOC100507513	LOC100507516	LOC100507520	ARHGEF26-AS1	THEG5	LOC100507530	SOX21-AS1	LOC100507534	LOC100507537	LINC01504	LOC100507557	LOC100507560	LOC100507562	LOC100507564	RAB11B-AS1	LINC01016	LOC100507600	TRIM52-AS1	LINC00837	LOC100507616	LINC00658	LOC100507630	LINC00968	LOC100507634	LOC100507642	RNF212B	LOC100507654	LOC100507670	ERVK3-1	LOC100508046	GMDS-AS1	LOC100508631	LOC100509303	LOC100509814	SMC4	GJC1	CAHM	SEPT5-GP1BB	LHX4-AS1	AP1M2	ZHX1-C8orf76	PRORY	SEC24B-AS1	UBA2	SAE1	FARSB	ABCC5	ABCB6	DNM1L	CDH8	ABCC9	ABCF2	ERVFH21-1	MIR4720	ERVH-1	ERV9-1	TPTE2P5	NR1H3	DIO2-AS1	DNM3OS	COX17	LOC100630918	LOC100630923	LOC100631378	SPRY4-IT1	LINC00659	PYCARDOS	LOC100652768	LOC100652770	NNT-AS1	GS1-24F4.2	LOC100652824	LINC01023	LINC00408	TMCO5B	LOC100652911	HP09025	LOC100652999	LOC100653005	PP12719	LOC100653086	LOC100653149	LOC100653233	SCAMP2	SCAMP3	IL18BP	ARHGAP22-IT1	POU6F2-AS2	RWDD2B	CDH9	MUC12	DPP3	SNUPN	HUWE1	PTPRU	TSPAN32	TSSC4	ATP9A	CDH10	PDCD7	GPC6	USH1C	PQBP1	MIR5188	EDIL3	RNF185-AS1	CARS-AS1	EGFLAM-AS4	NEGR1-IT1	NRG1-IT1	LINC00536	HEIH	HHLA1	RPS6KA2-AS1	RNA45S5	CYP3A7-CYP3AP1	DOCK9-AS2	LINC00555	LINC00557	LINC00561	LINC00564	LINC00566	LINC00556	LINC00558	LINC00560	LINC00563	LINC00565	LINC00572	ALDH1L1-AS2	NAALADL2-AS3	LINC00507	ERVK3-2	LINC00441	COL4A3BP	PHEX-AS1	SNRK-AS1	NAV2-AS5	SYNPR-AS1	EPN2-AS1	MAGI2-AS2	PRRT3-AS1	PLCH1-AS1	CADM2-AS1	LZTS1-AS1	GRTP1-AS1	STK24-AS1	DLEU7-AS1	MTUS2-AS1	CCDC13-AS1	LINC00358	LINC00423	LINC00459	LINC00424	LINC00559	CLDN10-AS1	DIAPH3-AS1	ATP11A-AS1	ARHGEF7-AS2	ARHGAP26-AS1	STARD13-AS	PRICKLE2-AS3	KIRREL3-AS2	LINC00853	ALMS1-IT1	CDC42-IT1	NAV2-IT1	TTLL7-IT1	HOXB-AS1	HOXC-AS3	ARHGEF7-IT1	FAM155A-IT1	ANKRD20A12P	IQCJ-SCHIP1-AS1	BANCR	NALCN-AS1	LINC00348	LINC00210	KCNK7	CDH11	UST	ARPC5	ARPC4	ARPC3	ARPC1B	ACTR3	ACTR2	TSPAN5	TSPAN3	LOC100996246	LOC100996251	LOC100996255	LOC100996263	LINC00269	LINC00911	LOC100996286	DNAH17-AS1	FOXD3-AS1	LIPE-AS1	LOC100996342	LOC100996345	LOC100996349	LOC100996385	LOC100996404	LOC100996419	LOC100996425	LOC100996455	LOC100996457	C5orf66	LINC01206	LINC01314	LOC100996506	LINC01355	ITPR1-AS1	LOC100996549	NFIA-AS2	LOC100996579	LOC100996583	LINC01505	LINC00690	LOC100996624	LINC00849	LOC100996654	LINC01533	LOC100996671	LOC100996681	LOC100996694	LINC01356	LOC100996756	LOC100996822	LOC100996843	LOC100996902	LINC00621	ADAM8	CDH12	TSPAN2	NUBP2	TSFM	TSPAN1	PPIF	OVCH1-AS1	NADK2-AS1	LOC101059921	LOC101059948	CTDSP2	LINC01523	LOC101060019	LOC101060091	LOC101060157	ZNF891	LOC101060264	LOC101060391	LOC101060424	LOC101060510	LOC101060553	LOC101060609	TRIM10	ARPC2	SGK2	RAD50	KIF20A	PREB	HIPK3	FEM1B	ENAM	CDH13	ACTR1B	ACTR1A	ARL4C	ARL4A	NPTN-IT1	RASGRP1	DNAL4	LRPPRC	FRY	CDH15	PDIA6	TRAP1	OPTN	BCAP31	NAMPT	CELA3A	GVQW1	RBM12	YAF2	ARFRP1	CDH16	TOB1	C4orf6	YTHDF3-AS1	LAMTOR5-AS1	MMP24-AS1	AKAP9	CLEC3A	FAM13A	G3BP1	SUGP2	EBI3	GPR64	CDH17	MBNL2	HNRNPA3P1	ABI2	CEBPZ	PLXNC1	TRIM28	AASS	PDZK1IP1	ATP6AP2	CDH18	FARP1	LPAR6	LPCAT3	WASF2	CHST4	SLC25A13	SLC25A15	BLACAT1	ZNF197	CDK2	DHRS9	RCL1	ZNF256	SORBS3	CNIH1	TENM1	RBM7	RBM6	RBM5	LHFPL2	LHFP	TNK2	ALYREF	CDK4	TXNDC9	LOC101926892	LOC101926913	LOC101926915	LOC101926928	LOC101926942	LOC101926944	LOC101926962	LOC101926975	LINC01111	DLGAP4-AS1	LOC101926996	LOC101927003	LINC01365	LINC01180	LOC101927020	ROR1-AS1	LOC101927040	LOC101927043	PLCE1-AS2	LOC101927058	LOC101927066	LOC101927067	LINC00682	FGF10-AS1	LOC101927079	LINC01359	CTB-113P19.1	SUCLG2-AS1	LOC101927112	CTB-12O2.1	LOC101927123	LOC101927124	LOC101927129	LOC101927131	LOC101927143	LOC101927151	LINC01212	LOC101927159	LOC101927164	GATA2-AS1	LINC01069	LOC101927181	CHL1-AS1	LINC00382	LOC101927196	HNF4A-AS1	DEPDC1-AS1	LOC101927221	LINC01049	LOC101927237	LOC101927244	LOC101927257	LOC101927272	LOC101927273	LOC101927274	NDUFV2-AS1	EP300-AS1	LOC101927282	LOC101927286	LOC101927292	LINC01360	LOC101927310	LOC101927314	LOC101927342	LOC101927348	LOC101927359	LINC01103	LOC101927365	LOC101927379	C9orf41-AS1	LINC01514	LOC101927406	LOC101927410	LOC101927411	LOC101927416	GNA14-AS1	LOC101927438	LINC01282	LOC101927450	TMEM108-AS1	LOC101927460	LOC101927468	LOC101927495	LINC01361	LOC101927502	LOC101927516	LOC101927523	LOC101927526	LINC01204	LOC101927539	LOC101927543	ANKRD44-IT1	LINC01267	LINC01186	LINC01271	LOC101927587	LOC101927588	LOC101927592	ZNF529-AS1	LOC101927604	LOC101927616	LOC101927623	LOC101927636	LOC101927641	LOC101927648	LOC101927650	LOC101927657	SMAD1-AS2	CD81-AS1	LOC101927701	MIR3663HG	LOC101927709	LINC01029	LOC101927722	LOC101927735	LOC101927746	LOC101927766	LOC101927769	LOC101927770	LINC00824	LOC101927787	LOC101927798	CLSTN2-AS1	HMMR-AS1	LOC101927814	LOC101927815	LINC01425	LOC101927829	LOC101927843	LOC101927849	LOC101927851	LOC101927865	LOC101927869	LOC101927870	LOC101927876	LOC101927884	LINC01477	LOC101927901	LOC101927907	LOC101927914	LOC101927934	FAM53B-AS1	LOC101927948	C5orf66-AS1	LOC101927967	LOC101927990	LINC01087	LOC101928002	LOC101928009	LOC101928012	LOC101928020	LINC01214	LOC101928043	LOC101928052	LINC01057	PCAT7	LINC01482	LOC101928107	LOC101928135	LOC101928140	ITGA9-AS1	LOC101928161	CASC17	LOC101928167	LINC01487	LOC101928191	MRGPRF-AS1	LOC101928201	LOC101928205	DARS-AS1	LOC101928259	LOC101928273	LOC101928280	LOC101928283	LOC101928303	LOC101928306	LOC101928307	LOC101928314	LOC101928324	LOC101928333	LOC101928335	IL12A-AS1	PTOV1-AS2	LOC101928386	LOC101928388	LOC101928401	LOC101928417	LOC101928418	LINC01490	LOC101928435	LOC101928443	LOC101928446	LOC101928449	LOC101928460	LOC101928476	LOC101928491	LOC101928495	LINC01492	LOC101928505	CATIP-AS1	LOC101928516	LOC101928519	LOC101928525	LOC101928535	LINC01494	LOC101928539	LOC101928551	LINC01467	LOC101928565	LOC101928580	LOC101928590	LOC101928597	ZBTB46-AS1	TRPM2-AS	LOC101928618	LOC101928622	LOC101928651	LOC101928661	LOC101928663	LINC01209	LINC01468	LOC101928694	LOC101928700	LOC101928708	LOC101928730	LOC101928748	LOC101928751	LINC01449	LOC101928778	TMEM26-AS1	LINC01448	LOC101928797	LOC101928823	LOC101928834	LOC101928844	HIPK1-AS1	LOC101928847	LOC101928851	CTD-3080P12.3	LOC101928858	LOC101928861	LOC101928865	LOC101928869	LOC101928877	LOC101928886	LOC101928893	LOC101928894	LOC101928896	LOC101928909	LINC00463	LOC101928937	LOC101928940	LOC101928961	LOC101928973	LOC101928978	LOC101928988	LOC101928989	LOC101928995	IQCF5-AS1	LOC101929019	LINC01516	LOC101929034	LINC00836	LOC101929064	LOC101929073	LOC101929076	CTD-2194D22.4	LINC01333	CASC6	LOC101929084	LOC101929114	LOC101929116	LOC101929122	LOC101929123	LOC101929125	LOC101929144	LOC101929147	LOC101929148	LOC101929153	LOC101929154	LOC101929164	LOC101929172	CTD-2297D10.2	LOC101929181	LOC101929196	LOC101929210	LOC101929224	LOC101929229	LOC101929239	LOC101929241	LINC01231	LOC101929260	LINC01428	LOC101929268	LOC101929279	LOC101929284	LOC101929297	LOC101929312	LOC101929319	KCNMA1-AS1	LOC101929340	LOC101929378	LOC101929384	EXTL3-AS1	LOC101929406	LOC101929413	MEF2C-AS1	LOC101929441	LOC101929450	LOC101929454	CTD-2350J17.1	LOC101929473	LOC101929478	LOC101929486	LOC101929488	LOC101929497	LOC101929504	LOC101929505	LOC101929517	LOC101929524	LOC101929526	LOC101929528	LOC101929549	LOC101929550	LINC01395	LINC01241	LOC101929586	KIZ-AS1	LOC101929607	LINC01243	LOC101929622	LINC01215	LOC101929631	LOC101929645	LINC01398	LOC101929657	LOC101929662	LOC101929681	LINC01520	LOC101929690	LOC101929694	LOC101929705	LOC101929717	LOC101929718	LINC01352	LOC101929741	LOC101929762	LOC101929765	RNF41	TSHZ1	ALG3	LINC00644	PRMT3	PSME3	LINC00970	MPHOSPH9	MPHOSPH10	ADAM10	CDK5	MPHOSPH6	NME6	DHRS2	CALCRL	MPZL2	TRIM13	INADL	USPL1	EIF1	CDK6	TOPORS	FLOT1	DDX39A	PSMD14	SSX3	OLIG2	PRG4	CTDSPL	ANGPTL7	KLRG1	CDK7	GDF11	TRIB1	GPA33	ZNF443	CD96	PLIN3	MFSD10	STX6	COQ7	NBR2	RCAN2	MSLN	LRRC23	LRRC17	RASGRP2	HNRNPR	SLC35B1	DCAF7	CDK8	MRPS31	CALCOCO2	KCNMB2	GPHN	RABEPK	TIMM17B	SLC17A2	HRSP12	POP7	GLYAT	CDK9	SRRM1	SPRY3	SPRY1	SPRY2	STAM2	LOC102546226	LOC102546294	LOC102546299	HCG9	CNKSR1	ABCC4	CDKN1A	DENND4A	IGSF6	SF3B4	CDK2AP2	IRX5	RAMP2	RAMP1	RAMP3	ZMPSTE24	CDKN1B	AKAP8	FSTL3	GHET1	LINC01169	LOC102723448	LOC102723701	LOC102723704	LOC102723831	LOC102723927	LOC102724009	LINC01393	LOC102724612	LOC102724699	LOC102724814	MIATNB	LOC102724927	STUB1	STAG1	NET1	UBE4B	EFS	PRSS16	CDKN1C	SIGMAR1	LINC01222	LOC102800447	DSCR4	BET1	CWC27	SAP18	SMNDC1	BCAS2	RGS19	LILRB2	EIF1B	CDKN2A	SPEG	SF3A1	TRAIP	DNAJA2	BCKDK	MAEA	APC2	PAK4	42800	ADAR	CDKN2B	KATNB1	DLEU1	SNAPC5	APBB3	ZNF267	CCNO	CDKN2C	DSCR3	TCIRG1	RTN3	LANCL1	NMUR1	B3GALT5	TNIP1	LAMC3	CDKN2D	IKZF1	CRISP3	SMYD5	KLHL41	RRAGB	SIRPB1	AKR1A1	EMC8	LINC01362	TMEM5	CDKN3	CNPY2	B3GNT3	CLEC4M	TLR6	KIAA1614-AS1	LOC103344931	MRVI1	LINC01410	LINC01419	PCGF3	TFG	PKDREJ	CCL26	TRDN	LINC01442	TRIM22	ABCA7	ABCA9	ABCA8	WARS2	CASC23	CDO1	NPM3	NPM2	LOC103611081	HMG20B	HMG20A	KLF2	MICU1	CACNG3	CACNG2	CITED2	SEMA3A	TMEM92-AS1	TUBA1B	IRF9	CDR1	BPNT1	TUBB3	TUBB4A	TUBB4B	BTN3A3	BTN2A2	SYCP2	SCML2	CDR2	CEPT1	CORO2B	MYL12B	NOD1	ANAPC10	PRG3	DLC1	ATP8A1	NDRG1	MYL9	ADARB1	CDS1	PEMT	PIAS3	ST3GAL6	NDC80	CPQ	WFDC2	SPAG11B	MYCNOS	BASP1	CDSN	IFITM3	RAPGEF3	NSA2	YAP1	SPON1	PRMT5	TESK2	CD2BP2	UBAC1	CDIPT	PGRMC2	ARIH2	TUBGCP3	SEC24B	CFDP1	CD52	TMEM147	RBM14	LYPLA1	CDC42EP2	EMG1	C1D	OLFM1	CDX1	TIMM17A	N4BP2L2	ZER1	MCRS1	LRRN2	FAM3C	ACAA2	CDX2	PPIE	VAV3	TOMM40	TAB1	ECI2	HAX1	GPNMB	BAIAP2	MAD2L2	CDX4	TACC3	MERTK	CLEC10A	SLC30A9	PIBF1	PPIH	COG5	ZNHIT1	FST	TIMM44	CLGN	PFDN6	ZBTB18	HMGN4	TADA3	TRIM38	ATP5H	UBE2E3	SLC25A17	SLC9A6	CEACAM5	EIF3M	HOXB13	NXF1	SEC23B	SEC23A	C1orf61	CAP2	CAP1	CREB3	LRRC41	VTI1B	CRTAP	SYNCRIP	VAT1	STK25	ENOX2	UNC13B	NCOA2	ADARB2	CEBPA	SEMA6C	SEMA6B	SEMA4F	SEMA4D	SEMA4B	CEBPB	SEMA3C	APPBP2	MYBBP1A	FBLN5	CIB2	CIB1	CEBPD	ZNF211	DDX17	DEAF1	CHERP	KAT5	HYOU1	IPO8	IPO7	NEBL	CEBPE	PITRM1	ATG7	SSSCA1	RNASEH2A	LEPREL2	BATF	GLRX3	CEBPG	DCTN2	ANP32B	LAMTOR5	PROCR	TM9SF1	PRDX4	ARL6IP5	AGR2	ARPC1A	HTATIP2	AGPAT1	AGPAT2	RPP30	RPP38	SPTLC1	SLC35A1	CEL	SLC19A2	IFI44	OLFM4	CXCL13	ARFGEF2	ARFGEF1	AKAP3	RABAC1	SLC34A2	SLU7	CELP	DPYSL4	SIVA1	MRPL28	CCT7	CCT4	CCT2	NPC2	GNLY	TACC2	CENPA	SORBS1	IFITM2	COLEC10	POMT1	MAB21L2	TXNRD2	DRAP1	CENPB	SCGN	DNPH1	SMC2	PRPF8	ERN2	AHSA1	SLCO1B1	CENPC	USP16	CDC42EP3	SH2B2	PAIP1	PAICS	TBL3	LEPREL4	ST6GALNAC2	PDLIM5	TRIM3	ERLIN1	HEXIM1	SPAG5	RBCK1	STAMBP	TGOLN2	CENPE	ARID3B	POLR3F	POLR3G	POLR3C	IVNS1ABP	TRIM16	MYL12A	TXNIP	TAF6L	CENPF	PDPN	POSTN	ATP5L	RASL10A	GAS2L1	RAD51AP1	RGS14	LEFTY1	EXOC5	NPRL2	IGF2BP1	IGF2BP3	IGF2BP2	CAMKK2	SCGB1D2	SCGB1D1	SLMO1	MTX2	YKT6	SPINT2	PMVK	DMRT2	KHDRBS3	KHDRBS1	CELF1	CELF2	LBX1	KLF1	CXCR6	CTCF	C6orf10	CD226	FARS2	CGRRF1	CGREF1	RRAGA	DCTN6	GNA13	TNFSF13B	CSPG5	AVIL	B3GNT2	CETN1	GNB5	EBP	DLL3	CLDN16	PNMA2	CETN2	FUT9	GMEB1	RRH	CCT6B	CCT8	CNPY3	CORIN	ADCY1	CETN3	CETP	FAM189B	USP39	POLD3	TBR1	AP4B1	NRG3	CFL1	POLQ	SLC12A7	MGEA5	NFAT5	NUDC	PTGES3	CFL2	YME1L1	TCFL5	PLK4	STAG3	STAG2	SIX2	RFPL3S	RFPL3	RFPL2	RFPL1S	RBBP9	RAI2	RAI1	PTTG2	PHTF1	MAP3K2	MASP2	KLRAP1	KIF1C	CTSC	GRAP	CHL1	CAPN9	GIPC1	TRAF3IP2	PLAC1	NUP50	NES	KDM5B	TOB2	HBS1L	AHCYL1	PLK2	ZMYND11	SRSF10	ZBTB6	POP4	ARPP19	ARPP21	ZNF271	ZNF234	ZNF266	ZNF274	NEK6	WDR4	SLC17A3	NCKAP1	IQGAP2	VAMP5	ZNF273	ZNF460	ZNF268	MTHFD2	OR5I1	RPP40	ADCY2	CFTR	CYSLTR1	42987	SEC24A	CCR9	GJB6	SDCCAG8	SDCCAG3	HSPH1	STARD10	CGA	WASF3	NOXA1	UTP14A	CPLX2	CPLX1	SPINT3	FRS3	FRS2	OR7E14P	OR7E12P	DIAPH2-AS1	NEU3	FAXDC2	FAM114A2	ZNF275	CEACAM3	ALDH1L1	FTCD	PPP1R17	TUBGCP2	CLPX	PDE10A	SRCAP	PPP1R13L	CD3EAP	CCL27	HPSE	RUVBL2	PGRMC1	CYP46A1	LILRB1	SLC26A1	ADAM28	SLC22A7	ARID5A	HCP5	TSPAN9	USP20	USP19	CEACAM7	HCST	CD300C	ME3	NMU	FGL2	EDDM3A	CFHR4	CFHR3	SMR3B	CEACAM8	ACTL7B	ACTL7A	C1QL1	MRPS30	WDR3	NPFFR2	GPR83	CEACAM4	RAB10	PPARGC1A	MALT1	MMP24	LYVE1	PPBPP2	OCLM	YIF1A	CPSF4	JTB	ADCY3	RUNDC3A	BRD8	MTMR11	BLCAP	MAN1A2	TRAFD1	TXNL4A	PNPLA6	SUGT1	UTS2	GADD45G	EDAR	PAPOLA	TCERG1	MAGED2	BTNL3	EHMT2	COPS8	RNPS1	FASTK	SUB1	SMPDL3A	DBF4	SPIN1	RALBP1	SRSF8	APOBEC2	MORF4L1	PRDX3	GPR75	EHD1	AFG3L2	POP1	PRSS21	MSL3	C11orf58	KDELR1	SF3A3	AP3M2	STARD3	HNRNPA0	BTG3	CBX1	SEC61B	TOMM34	PDIA5	SERINC3	OS9	PNRC1	TMED2	LMAN2	ERP29	MLLT11	STIP1	IFI44L	RAB40B	EBNA1BP2	CKAP4	YWHAQ	TMED10	ASCC3	ADIRF	UQCR11	CLP1	FERMT2	COPS6	RAB32	MAPRE2	CCNI	KCNQ1OT1	GCN1L1	COPS5	METAP2	IMMT	LILRB5	SLC38A3	SF3B2	SDS	ILVBL	SLC27A5	SLC27A4	SLC27A3	SLC27A2	KIF2C	SPINK5	LILRB4	CCDC85B	IL24	CHAD	GLIPR1	TLK2	KLK11	KDELR2	KDELR3	ATF7	SNRNP27	TMED1	LIAS	RCBTB2	IFT27	RAB35	TDRKH	LILRA1	LILRA3	LILRA2	CHAT	RBPMS	RAB31	ADAP1	DSTN	RIPK3	GTF2A1L	STON1	SMA4	RCC1	PIM2	B3GNT1	MID2	PAPD7	UPK1A	SLC35D2	ADRM1	NUS1P3	CHD1	NUDT21	CPSF6	OGFR	ZPBP	DDX52	ABHD2	WWP1	WWP2	LECT1	DUS4L	SOX30	CNTRL	UBE2C	SNRNP35	C10orf10	CYB561D2	RAPGEF4	CHD3	TMEM115	DUSP14	TOPBP1	TRIM31	STMN2	TPPP	HSF2BP	TRIOBP	RER1	CHD4	DNAJB4	KERA	ESM1	DIDO1	ADAM30	ADAM29	AKR1C4	WDR5	C9orf9	ADAMTS13	CACFD1	ADAMTS8	ADAMTS5	NUPL2	PRSS23	PTPN21	ADCY5	HNRNPUL1	ATE1	RPP14	KRR1	KATNA1	PRDM7	PRDM5	PRDM4	CHEK1	HIBADH	FGFR1OP	EMILIN1	BTN3A2	BTN3A1	FOXN3	BTN2A1	PTPRT	RCAN3	FAF1	CD160	KIF3A	POLR3A	CLASRP	CHGA	ZWINT	CAPN11	CAPN10	KPTN	CDC42EP1	SLC7A9	PWP1	TBC1D8	CHGB	CDC37	IL1RAPL1	PKIG	KAT7	DMC1	PLA2G16	GLMN	HHLA3	HHLA2	BVES	CORO1A	WDR45	FICD	AP4S1	LDB3	PTP4A3	LSM6	CHI3L1	ERLIN2	C14orf1	NUDT6	NUDT4	NUDT5	NUDT3	SOX21	FSTL1	PSIP1	WDHD1	CHI3L2	FAM107A	STRAP	INSL6	ADAMTS7	ADAMTS6	BAZ2A	BAZ1A	LZTS1	ZNF277	CHIT1	WDR6	TREH	SLC2A6	MAP4K5	MAP4K1	INMT	RASSF1	PKP3	NISCH	CELF3	CHKA	CEP250	PTENP1	WBP4	ABCB8	SEC23IP	WIF1	SUPT16H	ANXA10	ADCY6	CHKB	CHEK2	POLI	KLK8	CHM	FZD10	PROSC	IRAK3	AKAP13	AKAP11	AKAP10	DDX20	TREX2	CHML	DUSP10	MRPL3	MST1L	RPL35	GALNT6	GALNT5	RASSF8	CHN1	PRAF2	SEC63	POLG2	HPS5	PDCD10	RNF139	RNF24	CA5B	EGLN2	EGLN3	CHN2	PADI2	PMF1	ZHX1	GPR176	PRKCDBP	NXPH4	PRRT2	ERI2	NXPH3	SAT2	DTD2	NXPH2	GTF3C6	GPR45	PTGDR2	PACSIN2	MAN1B1	SLC6A14	HRH3	TP53TG1	SNX18	DCTN3	FILIP1L	LINC00152	XPOT	MRAP2	CHP1	RWDD2A	CMTM7	SP140	PXMP4	DUSP12	SNF8	DDX19B	NRM	FAM71E1	RDH13	ATXN2L	USP18	IL17F	KLHL2	IFT43	STX1B	SYNRG	TREX1	C1orf85	KLF12	KLF8	CHRM1	SCN11A	KRT71	POU6F2	FDX1L	HOGA1	MGAT4B	CYP4F8	PNKP	WDR89	L3HYPDH	B4GALT7	TP53RK	CCDC101	PHF21B	CHRM2	VPS26B	GLB1L3	NACC1	CFAP36	MED8	ADCY7	LYST	RPUSD1	PLCD3	SLCO2B1	PTH2	CHRM3	VPS45	MTFR2	LYPLA2	CDCA5	CD300A	AHNAK2	PARK7	COPE	RBPJL	SAAL1	IZUMO4	SCAMP4	GPR182	CHST14	ECD	CHRM4	MGAT4A	CASC4	GPN1	TMC6	KIF12	LOC113230	SLC46A1	C12orf57	DDX42	LARP4	VSIG4	GLCCI1	TMEM106A	SLC52A3	FKBP9	STK38	CHRM5	CTRC	PHB2	ACOT7	PDAP1	TUSC2	CBX3	EXOC3	GABARAP	U2AF2	OIP5	CHRNA1	EXOSC8	SFT2D1	SCRG1	TEX261	RNF13	MGLL	TWF2	SMIM12	GABARAPL2	AZIN2	TMEM54	SYNPO	CHRNA2	HELQ	CMTM1	CHRNA3	CYP2U1	ADPRHL1	MFSD3	SDSL	TUBA3FP	CHRNA4	KLHDC7B	ODF3	ZBED6CL	PIK3IP1	CHRNA5	HENMT1	FAM83F	SLC35A4	ZNF257	DTX2	ADCY8	CHRNB1	ZIM3	TOE1	LINC00310	LINC00313	C21orf88	LINC00334	C21orf90	MCM3AP-AS1	WBSCR22	TRIM9	CHRNB2	UCN3	SIGLEC11	SLC2A13	CHRNB3	PRO2852	LACTB	PALM2	CHRNB4	EFHC1	CHRND	CHRNE	NLRP3	MAL2	SLC22A9	CHRNG	TIRAP	ERMAP	CHUK	CYGB	CSPG4P1Y	CARD16	PGLYRP2	PGLYRP3	PKD1L2	BTBD9	LMTK3	CSMD2	MBD6	XKR4	GPRIN1	CSMD3	SLC25A25	STK11IP	TUBGCP5	KLHL32	FMNL2	ELFN2	TMEM132B	PSMG3-AS1	SLITRK1	ESCO1	CCDC85A	TMEM200A	MYSM1	RNF157	GALNT13	GNRHR2	SORCS1	CSPG4P5	KLHL29	CROCCP3	ZBED9	RHPN1	LENG8	PWWP2A	SMYD4	FHAD1	SLAMF6	OSBPL1A	OSBPL5	OSBPL6	OSBPL7	OSBPL8	OSBPL9	OSBPL10	OSBPL11	C1QTNF1	C1QTNF2	C1QTNF3	CIDEA	C1QTNF4	C1QTNF6	C1QTNF7	FBXO32	TMEM123	EPB41L4A-AS1	SMIM19	MRFAP1L1	TSGA13	PTPMT1	FLYWCH2	WDR31	VASN	ZNF618	ADCY9	MB21D1	SLC26A9	NT5C3B	CCDC124	HAUS1	LOC115110	SLC26A7	42797	ZNF554	CKB	ATG4A	KCTD12	OMA1	DDIT4L	RAB42	SLC25A26	FBXO17	PCMTD1	CIRBP	GPR146	FCRL1	FCRL3	LRRC42	GBP4	GBP5	LRRC56	CISH	MALSU1	UHRF2	TBCB	ZNF689	FCHO2	ARHGEF25	ZNF501	FAM46B	SLC5A11	TNFRSF13C	KIR3DL3	NOSTRIN	ALPK2	ARHGAP33	EVI5L	TRMT61A	RASGRP4	C12orf56	DIS3L	ARL11	FANCD2OS	CKM	IQCD	DHRS1	WDFY2	RAB3C	NXNL1	CTHRC1	TSR3	CCDC151	ZNF653	RNF166	ADCYAP1	CKMT2	RMI2	OSR2	LRRC58	LYSMD3	BATF2	SLC22A12	DNTTIP1	DIRC1	ERCC8	FOXP4	ZNF526	FMO9P	LRRC3B	KLHDC3	NUS1	FAM210B	PHACTR3	CYYR1	CMTM5	TGM7	FAM122A	ZMYND19	COX20	ABHD15	TLCD1	GINM1	MOGAT1	ACSM1	CKS1B	C8orf34	PANX3	C5orf55	RBP7	SLC26A8	LYPD1	IL22RA2	CKS2	ZNF837	LINC01257	TM4SF18	RAB39B	GRIN3A	GRIN3B	TOP1MT	OLIG1	CLNK	TSEN15	FAM129A	MAS1L	APOA5	MRGPRF	MRPL54	PPP1R27	N4BP2L2-IT2	RPL39L	HSPA12B	CNTROB	LEAP2	SLC18B1	LRG1	MED12L	CLRN1-AS1	WDR17	ART5	ACAP3	ARAP2	ARAP1	AGAP2	AGAP1	AGAP3	ADCYAP1R1	TADA1	CATSPER1	THEM4	MIA2	DACH2	CATSPER2	SCGB3A2	SH2D1B	DCD	WFIKKN1	RAB3IP	SSX2IP	MRGPRX2	MRGPRX3	MRGPRX4	HRASLS5	FTSJ3	SLC16A10	GALNT15	IP6K3	DEFB118	CIB3	TAGAP	AP2M1	AP1S1	AP2S1	TMC1	TMC2	RLN3	TWIST2	PARD3B	RFFL	AP3S1	ZNF354B	CLC	TRIM78P	TRIM6	CLCA1	ADD1	CLCN1	CLCN2	CLCN3	CLCN4	CLCN5	LINC00161	UBE2J2	PCAT4	LOH12CR1	OLFM3	ANTXR2	MUCL1	GPR62	EXOSC6	C10orf71	PRAP1	ZNF511	CHCHD1	MSS51	CFAP70	CLCN6	CLCN7	C10orf90	BTBD16	FAM24A	PSTK	ZNF488	PIK3AP1	CLCNKB	MORN4	ZFYVE27	MMP21	COMTD1	FRA10AC1	ANKRD22	SFXN2	PDZD8	ADD2	AGAP4	C10orf32	CLU	CLIC1	CLIC2	NUDT9P1	AGAP11	GSTO2	SFR1	CALHM3	CLRN3	CLK1	ANAPC16	PNLIPRP3	SFXN4	CPXM2	CLK2	C11orf74	CLK3	SERPINA3	ADD3	TPP1	OR5P2	OR5P3	GYLTL1B	CLN3	SLC36A4	FAT3	TMEM45B	CYP2R1	CLN5	COLCA2	PIH1D2	NXPE1	AMICA1	DNAJC24	ARL14EP	CLNS1A	CLPS	DEPDC4	LRRK2	CLPTM1	CCDC38	TMEM52B	FAM186A	C12orf45	CLTA	CLTB	SDR9C7	LRIG3	TMEM132D	SLC15A4	RHEBL1	C12orf54	ZNF641	TPH2	CLTC	SP7	GTSF1	KRT74	NEDD1	IKBIP	CMA1	ERP27	FGD4	AEBP2	BTBD11	SPIC	ANO4	ALKBH2	FOXN4	SPPL3	TEX29	LINC00284	METTL21EP	RXFP2	TEX26	SLAIN1	SPACA7	TDRD9	ANKRD9	AK7	IFI27L1	C14orf28	TRAPPC6B	C14orf79	PLD4	ADSSL1	RNASE11	TPPP2	MRPL52	LRR1	KLHDC1	FRMD6	SOCS4	NAA30	GPHB5	NOXRED1	JDP2	ISCA2	ACOT4	PLIN2	CCR1	TTC8	TC2N	SLC24A4	SLC25A29	DEGS2	LEO1	CCR3	C15orf40	SENP8	MTFMT	SLC51B	TARSL2	CCR4	LRRC28	CCR5	CCR6	C15orf27	CCR7	NIPA1	AGBL1	HYKK	CCR8	WHAMM	FSD2	C16orf46	ACKR2	NTAN1	FOPNL	DNAAF1	ACSM2A	DCUN1D3	CMTM3	C16orf78	ADH1A	CMKLR1	SPATA2L	SPATA33	NOXO1	CCDC78	LTB4R	IQCK	ZG16B	PRSS30P	PAQR4	ZC3H18	CDYL2	ABCC2	ANKS3	UBALD1	42990	ZNF720	TMEM219	EARS2	SNX20	TMEM170A	METTL23	HSF5	OR4D2	MSI2	SLC38A10	CANT1	USH1G	CD300LB	KIF19	ZPBP2	CYB5D1	USP43	KRBA2	C17orf64	SPATA32	HEXIM2	LSM12	CCDC43	CNTD1	TMEM132E	WFIKKN2	B4GALNT2	SPACA3	SGK494	SEZ6	ANKRD13B	SLC43A2	CYB5D2	ZFP3	GGT6	SPNS2	EFCAB13	MRPL10	WDR81	ADH1B	TBC1D16	AFMID	GJD3	KRT222	KRT40	ZSWIM7	MIEF2	SLC5A10	FAM210A	LOXHD1	INO80C	TTC39C	FAM69C	CNGB1	CLDND2	CNGA1	ZNF543	RAVER1	COX6B2	CALR3	ACER1	C19orf70	MBD3L2	ADH1C	TRAPPC5	PCP2	OSCAR	ZNF813	ZNF441	ZNF491	ZNF440	SWSAP1	CCDC159	CNGA3	JOSD2	IZUMO2	CPT1C	ALDH16A1	NTN5	CNGA4	NLRP13	NLRP8	NLRP5	ZNF787	ZNF573	WDR88	TMIGD2	EID2B	TNFAIP8L1	ZNF57	IRGQ	ZNF428	PLK3	JSRP1	MOB3A	MFSD12	GIPC3	NDUFA11	MISP	LRRC25	OR1I1	WTIP	ZNF792	NR2C2AP	HSPB6	CNN1	CCDC105	CYP4F22	FBXO27	CNN2	PLK5	C19orf47	LINC00661	ANKLE1	C2CD4C	CNN3	GABPB2	RPTN	CCDC163P	TDRD10	SHE	KDF1	CNP	CCSAP	LRRC38	PUSL1	B3GALT6	CNR1	WDR63	KLHDC9	AXDND1	MAB21L3	CNR2	IFFO2	SLC44A3	ADH4	CNTF	ATXN7L2	C1orf194	LYPLAL1	CNTFR	ATP6V1G3	CNTN1	ASB17	TYW3	ERICH3	LRRIQ3	TPRG1L	FAM213B	MYOM3	DMBX1	TMCO2	ZNF684	TCEANC2	PODN	LRRC39	GJB4	HMGB4	RNF19B	DCST2	DNAH14	TEDDM1	C1orf122	COL1A1	OSCP1	C1orf216	KLHDC7A	VWA5B1	UBXN10	C1orf87	COL1A2	ARL8A	SYT2	LINC00628	GOLT1A	UHMK1	FCRLB	ADH5	COL2A1	WDR64	C1orf131	LIX1L	COL3A1	SPATA17	EDARADD	COL4A1	KLF17	TMEM125	TSACC	IQGAP3	APOA1BP	ARHGEF19	MRPL55	DRAM2	PIFO	C1orf162	TATDN3	COL4A2	BHLHE23	NKAIN4	VSTM2L	FITM2	WFDC12	SPATA25	COL4A3	TSHZ2	COL4A4	C20orf85	ZNF831	TBC1D20	SIRPD	C20orf141	PROKR2	COL4A5	SLX4IP	COL4A6	CSTL1	CST9L	CST9	C20orf166	DUSP15	TSPY26P	BPIFB6	BPIFA3	C20orf144	CHMP4B	PIGU	HMGB3P1	FAM83C	COL5A1	GAB4	C22orf39	TANGO2	COL5A2	ZNF280A	SGSM1	EMID1	COL6A1	ANKRD54	COL6A2	PPP1R21	TRABD2A	COL6A3	TMEM150A	COL7A1	NUP35	XIRP2	TYW5	COL8A1	LYG1	MITD1	DIS3L2	COL8A2	CMPK2	MBOAT2	CNTNAP5	TAF8	COL9A1	TMEM18	C7orf13	COL9A2	FBLN7	NEU4	RBM45	C2orf73	BBS5	CCDC173	COL9A3	AADAC	ADH6	COL10A1	ACMSD	ICA1L	FAM168B	COL11A1	CIB4	REG3G	RFTN2	CLHC1	COL11A2	PLEKHH2	COL12A1	AP1S3	C2orf76	SGPP2	ACVR1C	OSR1	COL13A1	TTC32	UBR3	KCTD18	ALS2CR12	ZNF513	SPATA3	LYPD6	LYPD6B	GALM	COL15A1	TMEM198	ZFAND2B	COL16A1	TMEM178A	CPO	MDH1B	COL17A1	C2orf50	PQLC3	TMEM182	AHSA2	FBXO36	MTERF4	CCDC148	M1AP	ADH7	COL19A1	CPNE4	CCDC58	KCNH8	COMP	DNAJC19	FAM3D	COMT	ZPLD1	LYZL4	KLHL40	COPA	FAM131A	CD200R1	CHCHD4	COPB1	ZDHHC19	CRYBG3	DCBLD2	LRRC15	FAM43A	KLF6	TPRA1	TMEM42	UROC1	SLC31A1	SLC31A2	ERICH6	NUDT16	COL6A6	GRK7	TMEM207	METTL6	ADK	TAMM41	IL17RE	RTP1	IQCF1	GLYCTK	PPM1M	C3orf49	SNTN	SYNPR	LSMEM2	RPL32P3	H1FOO	OCIAD2	SCLT1	C4orf33	TMEM155	PABPC4L	CORT	MAP3K8	ADAD1	ZFP42	LIN54	SPATA18	COX4I1	C4orf32	TMPRSS11B	GNPDA2	SPATA4	CPEB2	EVC2	COX5B	ARL9	AASDH	PDCL2	C4orf36	ADM	PACRGL	TRAM1L1	ENPP6	SLC9B2	SETD9	IL31RA	EMB	SLCO6A1	C5orf47	PPARGC1B	MROH2B	EGFLAM	PRRC1	NADK2	UGT3A1	CAPSL	COX6A1	JMY	C5orf58	COX6A2	ZNF474	CCDC127	ADORA1	COX6B1	UBE2QL1	C5orf49	FAM173B	CMBL	POU5F2	DNAJC21	AFAP1L1	GRPEL2	TMEM171	TMEM174	LSM11	POC5	STARD4	WDR36	ZNF300P1	NUDCD2	COX6C	UBLCP1	ACOT12	SOWAHA	SHROOM1	C5orf24	COX7A1	ADAT2	COX7A2	RIPPLY2	IRAK1BP1	CLVS2	TAAR9	TAAR1	COX7B	STXBP5	COX7C	COX8A	NCOA7	HINT3	PACRG	B3GAT2	C6orf57	COX10	CD109	RAET1E	PM20D2	SRSF12	COX11	C6orf141	HUS1B	COX15	CP	TRIM40	DPCR1	CPA1	CPA2	WBSCR28	TRIM50	CPA3	C7orf34	TMEM139	NOBOX	OR6B1	OR2F2	ADORA2B	CPB1	ZNF786	CPB2	CPD	COL26A1	PRSS37	KLF14	SSMEM1	C7orf57	CPE	SVOPL	MTPN	LRGUK	ASB10	CLDN4	CLDN3	PRSS58	CLDN7	MPLKIP	CPM	SSC4D	C7orf31	CPN1	ASZ1	CPN2	CLDN23	CPOX	CCDC26	ZNF572	CPS1	GOT1L1	FAM92A1	CPT1A	VPS37A	CPT2	TMEM68	ABRA	CR1	TMEM71	SGCZ	ADHFE1	UBXN2B	CR1L	PXDNL	AGPAT6	UNC5D	LETM2	CR2	DCAF4L2	RALYL	HGSNAT	RNF183	CRABP1	NACC2	C9orf116	C9orf41	CRABP2	C9orf57	C9orf85	C9orf135	LCN8	FAM69B	CRAT	PTRH1	PIP5KL1	TAF1L	CREB1	ATF2	PTPDC1	ANKRD19P	CREBBP	RPP25L	C9orf131	ATF6B	OR13C4	CREBL2	DBH-AS1	CREM	SLITRK4	MAGEC3	BEND2	PASD1	DCAF12L1	DGKK	CRH	PIH1D3	MUM1L1	FAM199X	AMER1	CRHBP	APOOL	HDX	FUNDC1	GPR112	CRHR1	PTCHD1	SMEK3P	CRHR2	VENTXP1	UPRT	MAGEE2	CRIP1	FOXR2	XAGE-4	CRIP2	GAB3	PNCK	CRK	DOCK11	SPIN4	CRKL	AAMP	ADORA3	CRMP1	CRP	KRTAP13-1	TCP10L	HAPLN1	MUC17	ASB11	ASB5	ASB6	ASB7	ASB8	ASB9	MYL6B	ZNF358	MYO3B	RNF32	APOBEC3D	S100A16	CHODL	TCEAL2	CRX	SELM	NEK7	ZFP28	ACTRT2	GATA5	MLLT10P1	SLC32A1	C20orf96	BPIFA2	ZBTB46	WFDC3	GCNT7	NOL4L	CBLN4	CTCFL	TRIM69	MROH8	CRY1	SAMD10	ABHD16B	CCM2L	BRI3BP	SOGA1	TLDC2	RIMS4	ANKRD60	SUN5	MACROD2	DYNLL2	TMEM37	UBE2F	ADAMTS14	NRSN1	SMCR5	SMCR8	CRY2	RPL10L	TRPM6	KRT72	SRXN1	ROMO1	NEURL2	LINC00261	ZSWIM3	WFDC10A	C20orf62	BANF2	NANP	FAM83C-AS1	LINC00266-1	DEFB127	SCP2D1	ISM1	WFDC6	C20orf173	LINC00028	FAM65C	CST11	DEFB129	ZNF280B	SIRPA	PABPC5	SREK1	RBBP8NL	CNBD2	CRYAA	STK35	R3HDML	ADPRH	CRYAB	CRYBA1	CRYBA2	CRYBA4	CRYBB1	CRYBB2	CRYBB2P1	CRYBB3	CRYGA	CRYGB	PARP1	CRYGC	CRYGD	MIB2	DUSP19	SLC34A3	RAB40A	ASB15	ASB14	ASB12	CRYGS	CRYM	SAMD8	CRYZ	LIPJ	LOC142937	TRUB1	PARP4	MPP7	CS	VTI1A	LOC143188	MAPK14	DYDC1	HECTD2	FGFBP3	C10orf82	CACUL1	CSE1L	SYT9	LDLRAD3	PSMA8	CSF1	C11orf40	OR51E1	XRRA1	CSF1R	UBQLNL	MUC15	C11orf94	FAM76B	SESN3	PIWIL4	CSF2	CSF2RA	ARHGAP42	KBTBD3	CWF19L2	KDELC2	CSF2RB	LAYN	TTC36	CSF3	C11orf84	CSF3R	PLEKHA7	SPTY2D1	TMEM86A	OR10A5	DNHD1	PRICKLE1	AMDHD1	CSH1	BCDIN3D	ALG10B	CSH2	ZNF664	LINC00477	LYRM5	CSHL1	CPNE8	TMEM120B	WDR66	GLT1D1	BEST3	E2F7	SOCS2-AS1	CEP83-AS1	CSK	KRT80	CFAP54	A2ML1	A2M-AS1	C12orf66	CSN1S1	C12orf60	FBXL14	CSN2	RAD9B	FAM109A	LINC00934	LINC00355	LINC00410	CSN3	FAM216B	LACC1	LINC00330	LINC00343	B3GALTL	CSNK1A1	RDH12	GSC	SERPINA12	PRIMA1	MIPOL1	CSNK1D	PPP1R36	SLC38A6	CSNK1E	C14orf37	FRMD6-AS1	LOC145474	PTGR2	FAM161B	LRRC74A	CSNK1G2	ISM2	CEP128	TTC7B	LRFN5	CSNK1G3	C15orf43	LOC145678	LOC145694	CSNK2A1	C2CD4A	LYSMD4	FAM81A	LOC145783	C15orf65	LINC00924	LOC145837	LOC145845	C15orf61	C15orf32	HAPLN3	MESP2	CSNK2A2	TMCO5A	LOC145945	SPATA8	NRG4	LINC00052	ADRA1D	CSNK2B	ZSCAN29	TTBK2	CDAN1	VWA3A	ZFP90	VCAN	RLTPR	KCTD19	CMTM4	CMTM2	BEAN1	TEKT5	NCAN	RNF151	PRR35	FBXL16	SSTR5-AS1	C16orf92	CSPG4	SLC22A31	IL34	ZNF597	CCDC64B	TMED6	CSRP1	FLJ30679	LOC146513	ZNF785	ZNF688	PRSS36	C16orf89	C16orf71	CSRP2	MGAT5B	TOM1L2	ENTHD2	B3GNTL1	RBFOX3	CD300LF	C17orf77	DNAH2	RTN4RL1	TCAM1P	EFCAB3	LOC146795	SLC25A10	SLC47A2	CDRT15	WDR16	CCDC42	PIK3R6	ODF4	C17orf50	SLFN13	SLC35G3	UNC45B	LOC146880	CD300LG	CST1	KIF18B	RUNDC1	EME1	ADRA1B	CST2	LOC147004	PROCA1	DHRS13	KCTD11	CST3	NOTUM	TMC8	TRIM16L	LRRC37BP1	WIPF2	KRT25	TMEM99	CST4	C18orf15	CST5	STARD6	C18orf25	CCBE1	CBLN2	CST6	DSG4	AQP4-AS1	ANKRD29	APCDD1	CSTA	LINC00526	CSTB	VSIG10L	C19orf84	SPACA6P	ZNF480	ZNF578	ERVV-1	SMIM17	C19orf18	ZNF418	ZNF417	ZNF548	PPM1N	CSTF1	KLC3	LYPD4	ILF3-AS1	ZNF560	TMEM190	HIPK4	LOC147791	TMC4	CSTF2	ZNF524	ZNF784	ZNF563	SPC24	CCDC155	CSTF3	DACT3	SIX5	IGFL2	ZNF420	ZNF565	NLRP4	ZNF542P	ZNF582	ZNF583	FAM98C	CAPN12	DPY19L3	ADRA1A	TTC9B	TICAM1	CIRBP-AS1	ZNRF4	ZNF599	FAM187B	CILP2	PROSER3	LINC00906	ZNF558	CDC42EP5	LINC00662	NKX2-5	ZNF738	ZNF681	C19orf25	ATP8B3	LINC00905	DIRAS1	ZNF555	ZNF569	ZNF570	SYT6	C1orf74	CREB3L4	C1orf127	BROX	SAMD11	LOC148413	SAMD13	C1orf52	PHF13	CIART	TMEM56	NBPF4	UBE2U	CTBS	SLC35F3	LINC00337	LOC148696	CTBP1	LOC148709	HFE2	ANKRD35	FAM163A	OVAAL	B3GALNT2	CTBP2	MFSD4	PM20D1	GCSAML	GCSAML-AS1	SLC30A7	CCDC27	C1orf213	CTF1	KNCN	MOB3C	GLIS1	CTGF	LELP1	RC3H1	MGC27382	DCDC2B	ZNF362	LINC01225	DCST1	CTH	CNIH3	LINC01341	MANEAL	IL23R	FAM78B	CTLA4	SHISA4	LOC149351	EXOC8	LOC149373	LOC149401	PDIK1L	BNIPL	CLDN19	CFAP57	C1orf210	CCDC24	BTBD19	CCDC17	LRRC71	CTNNA1	C1orf64	CTNNA2	RNF187	CHIAP2	PYHIN1	SPATA45	FAM71A	FLJ32154	ADIG	GTSF1L	CTNS	LOC149703	WFDC5	APCDD1L-AS1	GNAS-AS1	PRNT	LINC00654	C20orf196	CTNNB1	COMMD7	BPIFB4	LSM14B	ANKRD30BP2	LIPI	AANAT	ADRA2A	ABCC13	LOC150005	LOC150051	LCA5L	IGSF5	SIK1	CTNND2	LINC00479	ZNF295-AS1	C21orf128	SLC9B1	CCT8L2	LINC00895	LINC00896	AIFM3	YDJC	ZDHHC8P1	C22orf15	HSCB	CCDC117	HORMAD2	DUSP18	MORC2-AS1	C22orf42	CTPS1	ENTHD1	DNAJB7	CHADL	MEI1	FAM109B	NFAM1	FLJ30901	PNPLA5	PRR34-AS1	CDPF1	GTSE1-AS1	TTL	CKAP2L	SATB2-AS1	LINC01102	SMYD1	LINC01104	FLJ32955	CTRL	LINC01105	OTOS	MYEOV2	COMMD1	PROM2	ANKAR	FBXO41	TTC30B	LINC00342	GPAT2	ITPRIPL1	CTSB	FAM117B	CTSD	GAREML	PUS10	PKI55	LINC00309	ADRA2B	CTSE	LINC01106	42988	KANSL1L	PLB1	CTSG	ZSWIM2	LOC151121	ZNF385B	LINC01107	LOC151174	FAM132B	ARL6IP6	METTL21A	CCNYL1	CTSH	KLHL23	PPP1R1C	SGOL2	ALS2CR11	SLC38A11	CCDC140	SLC23A3	CTSK	LINC00608	GPBAR1	FAM84A	RMDN2	CTSL	SLC16A14	LINC00471	LOC151484	CTSV	ASPRV1	WDSUB1	UPP2	LBX2-AS1	GPR155	TTC14	DTX3L	FAM19A4	SGOL1	PP2D1	EFHB	LOC151657	LINC00635	PPM1L	LOC151760	WDR49	CTSLP8	LRRC34	CPNE9	DPPA2	MAGI1-IT1	CCDC80	BTLA	CTSO	CCDC12	MB21D2	PPP4R2	ADRA2C	CTSS	XXYLT1	RNF38	GLIPR2	LINC00691	FLJ31715	C3orf22	PQLC2L	ZCWPW2	CTSW	CMC1	NEK10	C3orf79	CCDC50	SPICE1	CMTM8	NUDT16P1	CTSZ	CCDC13	NCBP2-AS2	LOC152225	FGD5	LOC152274	CUX1	CIDECP	CNTN4	CX3CR1	IGSF11	C3orf30	ZNF827	CXADR	SH3D19	NFXL1	NIPAL1	PAQR3	SHISA3	LOC152578	SCFD2	MGAT4D	WWC2-AS2	ZNF595	TEX28	LINC01085	FAM218A	JAKMIP1	CYB5A	THAP6	C4orf26	KLB	FAM53A	PPM1K	C4orf45	TRMT44	ADRB1	RASGEF1B	DAB2IP	SLC38A9	MGC32805	SPINK13	CREBRF	CEP120	SLC25A48	TMEM167A	MBLAC2	TMEM161B	CYB561	SRFBP1	JAKMIP2-AS1	PLEKHG4B	CYBA	ZMAT2	LOC153546	MARVELD2	IRX2	LOC153577	BTNL9	CYBB	ARSK	FAM81B	TTC23L	LOC153682	LOC153684	CYC1	CCDC112	FAM71B	PRELID2	SH3RF2	PLAC8L1	CYLC1	LOC153811	RNF145	CYLC2	LOC153910	ZC2HC1B	ADRB2	CYLD	SNRNP48	CNKSR3	SAMD3	LINC01312	SLC2A12	LINC01010	MBOAT1	HDGFL1	PNLDC1	RNF217	NKAIN2	KHDC3L	CYP1A1	C6orf165	C6orf195	CYP1A2	BVES-AS1	CCDC167	CYP1B1	RUNDC3B	ABCA13	C7orf60	LOC154761	CLEC2L	C7orf55	AMOT	CYP2A6	VKORC1L1	AMOTL1	LINC00689	IQUB	LOC154872	CYP2A7	ADRB3	CYP2A7P1	TMEM213	GIMAP8	CRYGN	ZNF425	LOC155060	ZNF746	ATP6V0E2	CYP3A7	AMZ1	CYP2A13	WBSCR27	VPS37D	NSUN5P1	RBM33	AGR3	CYP2B6	CYP2B7P	CYP2C19	CYP2C8	CYP2C9	ADRBK1	CYP2C18	CYP2D6	ADRBK2	CYP2E1	CYP2F1	MGC27345	LOC157273	SGK223	CYP2J2	PEBP4	CDCA2	TMEM65	LINC00964	LOC157503	RDH10	BAALCOS	LOC157562	ANKRD46	ESCO2	FBXO16	CYP3A4	FAM84B	C8orf37	VPS13B	TDRP	ERICH1	CYP3A5	SLC7A13	TDH	LOC157740	TMEM74	FAM91A1	C8orf48	MCMDC2	CLVS1	NKX6-3	KCNU1	LOC157860	SBSPON	CYP4A11	CAMSAP1	C9orf62	LOC157931	C9orf66	ADSL	CYP4B1	LINC00032	LINGO2	NXNL2	C9orf163	MAMDC4	LCN6	AK8	CYP7A1	OR1Q1	TTLL11	RASEF	HSD17B7P2	CYP8B1	TTC39B	FAM201A	TRMT10B	TTC16	MIRLET7DHG	FLJ31713	FAM120AOS	MGC24103	FAM154A	CYP11A1	LINC00475	FREM1	KIAA2026	LINC00961	ATP8B5P	ZNF483	CYP11B1	C9orf84	LOC158402	KIAA1958	TSTD2	ZNF782	LOC158434	PRUNE2	CYP11B2	ZNF645	FMR1NB	USP27X-AS1	FAAH2	ZXDB	CYP17A1	LINC00889	ADAM3A	FAM47A	MOSPD2	ARHGAP36	RIBC1	AKAP14	CYP19A1	RHOXF1	NKAPP1	MAGEB6	CXorf65	AWAT1	LOC158863	ZDHHC15	USP51	CYP21A2	LOC158960	ADSS	CXorf38	FAM122B	FAM122C	CYP24A1	RBMY2FP	USP54	CYP26A1	NKX2-3	CYP27A1	SLC35G1	CYP27B1	CFAP58	SLC5A12	CCDC67	AARS	AP2A1	DAB1	PATE1	DAB2	C11orf65	DACH1	LDHAL6A	C11orf42	DAD1	KRT19P2	TMTC2	CLEC12A	CLECL1	CD55	TMTC3	C12orf50	ALDH1L2	LMNTD1	DAG1	DENND5B	DGKA	GRASP	DGKB	SLC5A8	PPTC7	CCDC63	CCDC60	DGKG	SP3P	DGKH	CCDC122	GPR180	DGKQ	AP2A2	DAO	STOML3	DAP	FAM71D	TMEM229B	SYNE3	CLEC14A	DAPK1	FITM1	REM2	TMEM30B	DAPK3	MDGA2	SAMD15	NOP9	EML5	STRC	DARS	C15orf26	TBC1D21	DYX1C1	DAXX	CSNK1A1P1	OTUD7A	SPRED1	ODF3L1	PGBD4	DAZL	ADAL	EXD1	FSIP1	ZFPM1	ADAD2	AP1B1	BRINP1	ITPRIPL2	C16orf82	DBH	DBI	ZFP1	ANKFN1	42804	MFSD6L	SLFN5	NAGS	FAM134C	TMEM92	PHOSPHO1	RHBDL3	TRPV3	SLC16A11	FBXO39	SPPL2C	ZNF519	C18orf54	DBN1	DBP	DBT	ZNF836	ZNF610	ZNF600	ZNF320	ZNF497	ZNF550	ZNF296	DEDD2	OR7D2	AP2B1	DCC	ZNF579	ZNF791	ZNF564	ZNF709	ZNF114	ZNF567	ZNF383	ZNF781	EID2	ZNF780B	PRR22	LGI4	SYNE4	ECI1	ZNF100	ZNF540	DENND2C	DCK	GBP6	DCN	LPPR5	FNDC7	DENND1B	DCTD	TDRD5	TOR1AIP2	ACE	CALML6	IFNLR1	CYP4Z2P	CITED4	SLC25A3P1	C1orf177	SPRR4	KANK4	SASS6	DCT	SDE2	CNST	DCTN1	FAM43B	AP1G1	HFM1	PAQR7	DCX	CCDC185	UBL4B	DDB1	WFDC13	APCDD1L	DDB2	LRRN4	CST13P	TTLL9	DDC	AKR1C1	CCDC116	AKR1C2	CABP7	TMPRSS6	WBP2NL	GADD45A	DAW1	LONRF2	DDIT3	AEBP1	DDOST	CCDC138	GPR113	C2orf57	OXER1	FAM179A	DDT	FAM171B	DDX1	UBXN2A	DDX3X	DDX5	CLEC4F	DQX1	DDX6	PARP15	SPTSSB	DMXL1	DNAJB8	GPR156	DHX8	XIRP1	RNF168	AES	DHX9	CHST13	DDX10	DDX11	PRICKLE2	KBTBD12	SPATA5	BBS12	DHX15	DECR1	DCLK2	GPR125	FREM3	MMAA	ZBTB49	TIGD2	RASSF6	RBM46	DEFA4	SGMS2	MIER3	CDC20B	CRISP1	DEFA5	DEFA6	PAPD4	DEFB1	DCP2	NIM1K	DES	LIX1	ZNF366	CFD	DFFA	PRSS35	LCA5	DFFB	TIMM8A	OLIG3	TXLNB	DACT2	C6orf118	ZNF92	GALNTL5	DDX53	RNF133	CDC14C	THAP5	CCDC71L	PKD1L1	GIMAP7	ZNF467	BMPER	DFNA5	PER4	ZNF800	CNBD1	COCH	SLC30A8	COL22A1	SNX31	TMEM64	ZNF596	IDO2	STKLD1	KCNV2	OLFML2A	TMEM252	QSOX2	GLIS3	ZNF883	ZNF169	FAM46D	SPIN3	FAM47B	CXorf22	TCEANC	ZCCHC12	ARX	FAM170B	C10orf128	FUT11	OIT3	C10orf91	PWWP2B	LINC00858	SSBP4	CLEC4C	ACTL10	DHX36	HTR3C	GIMAP1	GPHA2	S100Z	COMMD6	XAGE3	PSORS1C1	PSORS1C2	NUDT10	ADAMTS15	ADAMTS16	ADAMTS17	ADAMTS18	COX7B2	GSX2	KCNG3	PPP1R18	ZNF721	ANKRD24	ZNF384	ADAMTS19	ASXL1	SYNPO2	SPACA4	RHOV	DSTNP2	NLRP6	NS3BP	ZNF675	CLYBL	FAM9A	FAM9B	FAM9C	SPTSSA	PTCRA	POLR3H	ABHD3	DGUOK	DHCR7	DHCR24	DHFR	AFG3L1P	LOC1720	DHODH	DHPS	CYB5R3	NQO1	DIAPH1	AFM	DIAPH2	42979	DIO1	DIO2	DIO3	DLAT	DLD	DLG1	AFP	DLG2	DLG3	DLG4	DLST	DLX1	DLX2	DLX3	DLX4	DLX5	AGA	DLX6	DMBT1	DMD	SARDH	DMP1	DNM1	ACAN	DMPK	DMRT1	DMWD	DNA2	DNAH5	DNAH6	DNAH8	AGER	DNAH9	DNASE1	DNASE1L1	DNASE1L2	DNASE1L3	DNASE2	DYNC1H1	AGL	DYNC1I1	DYNC1I2	DYNC1LI2	DNM2	DNMT1	TRDMT1	DNMT3A	DNMT3B	DNTT	DOCK1	DOCK2	DOCK3	DOK1	DXO	DPAGT1	ABAT	DPEP1	DPH2	DPP4	DPP6	DPT	DPYD	DPYS	DPYSL2	DPYSL3	AGRP	DR1	SLC26A3	DRD1	DRD2	DRD3	DRD4	DRD5	DRG2	JAG1	ARID3A	DRP2	ATN1	DSC1	DSC2	DSC3	DSCAM	RCAN1	DSG1	DSG2	AGT	DSG3	TSC22D3	DSP	EPYC	DSPP	SLC26A2	DTNA	DTNB	HBEGF	DTX1	DTYMK	ECM2	DUSP1	DUSP2	DUSP3	DUSP4	DUSP5	DUSP6	DUSP7	AGTR1	DUSP8	DUSP9	DUT	DVL1	DVL2	DVL3	DYRK1A	AGTR2	TOR1A	E2F1	APLNR	E2F2	E2F3	E2F4	E2F5	E2F6	E4F1	EBF1	GPR183	ECE1	AGXT	TYMP	ECH1	ECHS1	ECM1	ECT2	EDA	ABCA1	NR0B1	S1PR1	LPAR1	S1PR3	EDN1	EDN2	EDN3	EDNRA	AHCY	EDNRB	PHC1	PHC2	EEF1A1	PLAC4	EEF1A2	PGAM5	B3GNT6	HIGD2A	KRT24	CYS1	AGO3	AGO4	SCAMP5	EEF1D	LINC00189	EEF2	EIF2D	EFNA1	EFNA2	EFNA3	EFNA4	EFNA5	EFNB1	EFNB2	EFNB3	EGF	CELSR3	CELSR2	MEGF6	MEGF8	MEGF9	EGFR	EGR1	SDR16C5	AAED1	ZNF367	EGR2	AHR	EGR3	EMX2OS	PPAPDC1A	METTL15	EGR4	EHHADH	MPZL3	IMMP1L	KRT78	RILPL2	DNAH10	EIF1AX	DTX3	METTL7B	C12orf77	ZFC3H1	MYRFL	PLBD2	FAM71C	RMST	CCER1	FAM86A	EIF2S1	PIANP	DCP1B	ANO6	ARID2	METTL21C	EIF2B1	VSTM4	PAOX	FAM24B	EIF2S3	LINC00638	ADCY4	EPHA2	C14orf183	FAM227B	DNM1P46	CT62	GRAMD2	AHSG	MGC15885	LCTL	UBR1	PATL2	SNAI3-AS1	LINC00311	LDHD	FUK	MLKL	ZNF778	ACSF3	WDR90	EME2	CASP16	NLRC3	NSMCE1	EIF4A2	ZNF48	EIF4B	EIF4E	EIF4EBP1	EIF4EBP2	EIF4G1	EIF4G2	EIF5	EIF5A	LKAAEAR1	AIF1	CELA1	ELANE	SERPINB1	DZIP1L	TTC21A	ELAVL2	ELAVL1	ELAVL3	ELAVL4	MCEMP1	ZNF627	DAND5	ELF1	ZNF585A	NLRP7	GGN	CADM4	THAP8	U2AF1L4	ZNF626	FAM129C	ELF2	ADM5	ALG14	FAM76A	LINC00466	ELF3	C1orf168	TMEM201	TMEM61	CYP4Z1	C1orf86	A2M	ABCA2	ELF4	SLC5A9	CC2D1B	NUDT17	TXLNA	ELF5	TCTEX1D1	PLD5	C1orf100	SPAG17	SLFNL1	KRTCAP2	CRTC2	TMEM51-AS1	ELK1	IBA57	FAM209A	LINC00656	LINC00528	ELK2AP	RNF215	APOBEC3F	CFAP221	ELK3	VWA3B	CREG2	ALMS1P	TET3	ELK4	GKN2	TEX37	ANKRD23	APLF	PIKFYVE	ELN	LOC200609	KRTCAP3	TMEM17	SPRED2	TIGD1	LOC200772	LOC200830	C3orf67	KCTD6	LIPH	ARL13B	DHFRL1	EML1	RPL22L1	SLC51A	FBXO45	KLHDC8B	MUC20	GABRR3	EMD	MARK2	CEP112	DHRS7C	TVP23C	CENPV	FLCN	PLD6	ARHGAP27	ZNF385C	SAMD14	EMP1	LYRM9	C17orf74	STRA13	LRRC45	SLC39A11	AMZ2P1	TRIM65	UNC13D	RDM1	EMP2	SPNS3	EMP3	FBXO15	RAB12	DLGAP1-AS3	EMR1	ZBTB7C	ZNF584	ZSCAN4	PTPLB	STT3B	EMX1	LINC00870	DNAH12	PDE12	DENND6A	TIGIT	AADACP1	CTTN	C4orf46	SLC10A4	TIGD4	TMEM154	EMX2	SMIM14	EN1	TMEM192	RWDD4	PRIMPOL	AIM1	EN2	TAPT1	TAPT1-AS1	LOC202025	SPATA24	DNAJC18	ENDOG	RANBP3L	LOC202181	ENG	CCDC125	C5orf27	ENO1	GAPT	CMYA5	STK32A	OSTCP1	TCTE1	KHDRBS2	ENO2	ENO3	PAXIP1-AS1	ENPEP	C7orf33	ENSA	TMEM184A	AK1	SLC29A1	ADCK5	TSNARE1	TUBB	R3HCC1	PRSS55	C8orf74	HTRA4	ADAM32	ERICH5	LGI3	C9orf91	C9orf72	CCDC171	NAIF1	FAM219A	LINC00537	ANKS6	EP300	SUSD3	EPAS1	CT83	CXorf24	SLC25A43	ZCCHC5	NRK	EPB41	DDX26B	ZNF449	VMA21	TMEM31	EPB41L1	EPB41L2	EPB42	ANO5	DMTN	AK2	STOM	EPHA1	EPHA3	CERS3	EPHA4	EPHA5	PDILT	EPHA7	EPHA8	EPHB1	EPHB2	NLRP11	HIPK1	EPHB3	SLC44A5	EPHB4	EPHB6	AMER3	EPHX1	LINC00116	EPHX2	C2orf69	STX2	C3orf58	CLN8	SENP5	EPO	EPOR	KIAA2018	EPRS	TRIML2	EPS8	EPS15	NR2F6	AQPEP	SLC36A1	ERBB2	C6orf163	ERBB3	ERBB4	ERCC1	ERCC2	EREG	AKT1	EYA4	DHRSX	ERCC3	SFTA1P	TRY2P	ERCC4	ERCC5	ERCC6	ERF	ERG	ERH	AKT2	ERN1	ERV3-1	FBL	ESD	ESR1	ABCA3	ALAD	ESR2	ESRRA	ESRRB	ESRRG	ETF1	ETFA	ETFB	ALAS1	ETFDH	ETS1	ETS2	ETV1	ETV2	ETV3	ETV4	ETV5	ALAS2	ETV6	EVC	MECOM	EVI2A	EVI2B	EVPL	EVX1	ALB	EWSR1	EXT1	EXT2	EXTL1	EXTL2	EXTL3	EYA1	EYA2	ALCAM	EYA3	EZH1	EZH2	F2	F2R	ABCD1	F2RL1	F2RL2	F3	F5	F7	F8	F9	F10	ALDH1A1	F11	F12	F13A1	F13B	FAAH	FABP4	FABP1	FABP2	ALDH2	FABP3	FABP5	FABP6	FABP7	FANCA	FANCC	FANCD2	FANCE	ALDH3A1	ACSL1	ACSL3	ACSL4	FAH	PTK2B	BPTF	FANCB	FANCF	FANCG	ALDH1B1	FAP	FBLN1	SAMD9L	AMER2	ATAD3C	FARSA	USP12	TMEM254-AS1	PLAC9	FASN	MTIF3	GSX1	FAT1	OR5AK4P	LRRC55	SMTNL1	YPEL4	MED19	C7orf62	ZNF804B	FOLH1B	FAT2	C10orf107	TMEM26	ZCCHC24	ENKUR	ARMC3	LOC219688	LOC219690	UNC5B	FAU	PROSER2-AS1	STOX1	C10orf35	TYSND1	ZNF25	GJD4	CCNY	RTKN2	TBATA	C11orf45	HYLS1	TMEM218	SLC37A2	TBCEL	FBLN2	TMEM136	MRPL21	TPCN2	SPATA19	GLYATL2	MPEG1	PATL1	OOSP2	MS4A15	ABCB7	ALDH1A3	FBN1	VWCE	CYB561A3	PPP1R32	DDIAS	CCDC83	ORAOV1	SHANK2-AS3	LRTOMT	LOC220077	SPERT	FBN2	DLEU7	FAM124A	SKA1	CFAP53	DOK6	EFEMP1	ATOH7	OTUD1	FBP1	OAF	TIGD3	FAM181B	CCDC89	FCAR	LRRC63	RNF152	FCER1A	USP32P2	MS4A2	FCER1G	FCER2	FCGR1A	WAC-AS1	ZNF438	ZEB1-AS1	SLC16A9	FAM13C	42802	C10orf25	TMEM72-AS1	HNRNPA3	ZNF485	ALDH3B1	FCGR1B	RASGEF1A	REEP3	JMJD1C	UCMA	FAM171A1	SLC39A12	NSUN6	ARL5B	LRRN4CL	HNRNPUL2	ALKBH3	LOC221122	N6AMT2	SKA3	MICU2	SPATA13	CPNE2	GPR114	PRSS54	FCGR2A	CES5A	LINC00305	AK9	LOC221272	NT5DC1	FCGR2B	FAM26D	ZUFSP	FAM162B	TBC1D32	BEND6	OPN5	GPR115	GPR116	TDRD6	C6orf223	RSPH9	LRRC73	TREML5P	ADCY10P1	OARD1	KIF6	TMEM217	FGD2	PI16	C6orf89	ARMC12	C6orf1	LEMD2	FCGR3B	ZBTB9	ZBTB12	C6orf136	ZSCAN12P1	KDM1B	RBM24	RNF182	PHACTR1	FCGRT	SMIM13	SYCP2L	LINC00518	PXDC1	SERPINB9P1	ZSCAN25	FAM200A	FKTN	VWDE	LOC221814	PRPS1L1	TWISTNB	SP8	HOXA11-AS	JAZF1	FCN1	PPP1R35	GPC2	BRAT1	SDK1	FOXK1	MMD2	LOC221946	DAGLB	CCZ1B	THSD7A	ALDH3B2	FCN2	VSTM2A	DKFZp434L192	TMED4	DKFZP586I1420	MTURN	PRR15	SRRM3	RSBN1L	FDFT1	KIAA1324L	FAM185A	FBXL13	NAPEPLD	ATXN7L1	CDHR3	BEND7	FDPS	LNX2	GPR97	HS3ST5	GPRC6A	RFX6	SLC35F1	FAM83B	GPR111	TSPO2	UNC5CL	KCTD20	PXT1	LHFPL5	SCUBE3	ZSCAN23	NKAPL	FAM217A	TMEM130	FERD3L	NYAP1	SLC29A4	ALDH9A1	FDX1	CCDC129	ZNRF2	SEMA3D	FDXR	FECH	FEN1	GPC4	ALDH3A2	FER	FES	FGA	FGB	FGD1	FGF1	FGF2	FGF3	FGF4	ABCD2	FGF5	FGF6	FGF7	FGF8	FGF9	FGF10	FGF11	MAPK15	FGF12	FGF13	FGF14	ALDOA	FGFR1	FGFR3	GPC5	FGFR2	FGFR4	FGG	FGL1	FGR	FH	FHIT	FHL1	FHL2	FHL3	CASC3	NID2	COG2	TFEC	LAMB4	ALDOAP2	FKBP1A	RRAS2	ITGA11	CLCA4	XRN2	IKZF3	IKZF2	MRAS	ATF5	FKBP1B	COPZ1	COPG1	RASA3	PHLDA1	MTF2	HSPA4L	DNAJC8	PUF60	SCAF8	NLGN4Y	CEP162	ZNF652	ZFP30	RHOBTB3	COBLL1	RNF44	DLGAP4	RAB11FIP2	PPM1E	FRMPD1	DOLK	VASH1	ZNF507	AAK1	CPEB3	ADNP2	ANKRD26	LMTK2	NTNG1	CHSY1	ICK	LPHN1	FKBP2	NLRP1	FNDC3A	ATG14	R3HDM2	SLITRK3	CNKSR2	FASTKD2	ZNF510	FKBP3	PPP6R1	NLGN1	SEC31A	DZIP1	PLEKHA6	ENPP4	INPP5F	MLXIP	TRAPPC8	MON1B	FKBP4	MORC2	ANKRD6	ZHX2	CLSTN1	WDR37	ABLIM3	FOXJ3	UBOX5	KIAA0907	FKBP5	ZBTB1	ZNF365	BAHD1	DIS3	RPH3A	CEP164	DENND3	ARHGEF15	ALDOB	FOXG1	CARD8	ARSG	RUFY3	BTBD3	SBNO2	TRAK1	DHX30	SACM1L	FAN1	WDR47	RALY	MMRN1	NCBP2	ZP1	CD93	MAPRE1	KIFAP3	MSRB2	MAPRE3	PLA2R1	ATF6	HABP4	SEPHS2	SEPHS1	RAB3GAP1	RAB18	POMZP3	SIRT2	RPIA	ELL2	SCAP	SNW1	FOXF1	SHANK2	DKK1	KIN	CCT5	PTGR1	FOXF2	SLC4A1AP	P2RX2	TRIM32	SCMH1	FOXC1	FOXD1	LAMB2P1	TPX2	PAXIP1	AKR7A3	NT5C2	EFR3B	FOXD4	TCF25	NINL	DIP2C	MAST1	PDCD11	ACIN1	SORCS3	SV2C	MYH15	FOXI1	PCNX	KDM2A	HMGXB3	CEP131	CEP152	TTC39A	IGSF9B	LIMCH1	RIMS1	ABCF1	ALDOC	FOXL1	WDFY3	DAAM1	MAPKBP1	PLCH1	KLHDC10	FOXE3	RAB21	STK38L	SPEN	FBXO21	GOLGA8A	EXOSC7	FAIM2	CNOT1	FOXJ1	SNRNP200	PALLD	TMCC1	PDZRN3	UNC13A	MYO16	KDM1A	RBM34	FOXC2	KDM4B	MAST3	USP33	DOPEY1	SAMD4A	PHLPP2	ZNF292	PDZD2	WDTC1	XPO7	FOXE1	MYT1L	MON2	PDXDC1	TNIK	KIF21B	PDS5B	FNBP1	SMG1	FOXM1	ZHX3	ENDOD1	ZSWIM8	NCOA6	NMNAT2	CLUAP1	FOXD2	ZNF609	TBC1D9B	GGA2	WAPAL	SETX	EMC1	CAND2	SETD1B	FOXS1	CMTR1	ERP44	HECW1	UHRF1BP1L	SWAP70	RRP1B	MYCBP2	VWA8	FOXO1	AVL9	KDM4C	PPRC1	ERC1	EXPH5	TRIM35	PEG10	FOXO3	ZNF423	ZC3H13	ARHGAP26	TTLL5	SIPA1L3	KIF1B	IQSEC2	CDK19	SARM1	ZBTB43	AKR1B1	MCF2L2	TBC1D2B	FSTL4	MRPS27	RAP1GAP2	DDN	SPG20	TNRC6B	CUL9	NFASC	FAM179B	NPIPB3	TAB2	HIC2	FLG	ATP10B	CLASP2	CAMTA2	POGZ	COLGALT2	PLXND1	FLI1	ATG2A	GPATCH8	RAD54L2	PHF8	KDM6B	EPB41L3	SMC5	N4BP3	MAST2	FLII	ZZEF1	ANKLE2	DCUN1D4	LRCH1	ZC3H3	SSPO	NACAD	FCHO1	MLANA	FRMD4B	GRAMD4	CIC	NCDN	CLCC1	42984	TBC1D9	FLNA	WDR43	SNX13	MAPK8IP3	GGA3	MPRIP	NUP205	STAB1	EFR3A	RTF1	SLC35D1	FLNB	TTLL12	GPD1L	FAM175B	METAP1	ZCCHC14	LPIN1	42986	CEP68	PASK	RGL1	FLNC	RFTN1	DIP2A	MESDC2	LARP4B	RCOR1	PHLDB1	KANK1	FLOT2	UBXN4	CYFIP1	ATG4B	GANAB	FBXL7	MDN1	FAM120A	FAF2	PSME4	GSE1	ATP11B	FAM168A	PMPCA	ARL6IP1	ACSBG1	PLEKHM2	SYT11	MLC1	FLT1	JMJD6	ZC3H4	RRS1	SULF1	XPO6	PRRC2C	TBC1D1	ZFR2	NBEAL2	FBXO28	FLT3	DTX4	RHOBTB2	RRP12	SYNE2	NUP210	PLCL2	ARHGEF9	FLT3LG	VPS13A	SEL1L3	TBC1D12	EXOC6B	DNAJC9	SIK2	PLCB1	ARC	PHLPP1	FLT4	KIAA0922	PACS2	COBL	ANKRD28	PDS5A	ASTN2	BOP1	KIAA0556	RPRD2	ATP11A	KIAA1024	OTUD3	ANKRD12	KAZN	MTCL1	SCFD1	DENND5A	DDHD2	FMO1	CAMTA1	PPIP5K2	MCF2L	ZC3H7B	EXOC7	LPHN2	DNMBP	MGA	FMO2	TSPYL4	CAMSAP2	FAM208A	CLEC16A	POFUT2	KLHL18	CLUH	NUP160	FMO3	MTUS2	CSTF2T	LPHN3	KIAA1107	WWC1	AGTPBP1	IQCE	FMO4	FBXW11	SMG6	ANKS1A	MGRN1	BICD2	FMO5	ATMIN	EHBP1	KIF13B	UBR2	ACSL6	TMEM194A	FKBP15	ICOSLG	SIN3B	FMOD	NCAPD3	DMXL2	KIAA0930	SATB2	SLC9A8	CUX2	DNAJC13	ZCCHC11	FMR1	TRIM2	RPGRIP1L	MAN2B2	KIAA1033	USP22	NEDD4L	SASH1	TBC1D30	TTC28	CLASP1	DPY19L1	SZT2	WDR7	SYNM	JADE2	VPS39	AFF2	DNAJC16	ESYT1	SYNE1	SMCHD1	DOCK9	KIAA1045	FN1	U2SURP	KHNYN	UBR4	SUN1	HAUS5	VPS8	ANGEL1	USP24	FAM189A1	FNBP4	ZNF629	PSD3	OBSL1	ARHGEF12	KIAA0895	LARP1	PPP1R13B	PUM2	ARHGEF18	TENC1	CRTC1	UFL1	RRP8	ICE1	SRGAP2	SMG5	AHCYL2	MAU2	SPECC1L	NCSTN	NUDCD3	SIK3	MED13L	FNTA	ZDHHC17	KIAA0368	ADNP	LARS2	PIP5K1C	NCAPH	PPWD1	CTDNEP1	ATP13A2	FRAT2	FBXO46	EXOSC2	DICER1	COTL1	SIRT5	SIRT4	SIRT3	SIRT1	COMMD3	NCS1	ZFPM2	KCNH4	KCNH3	MLYCD	CRB1	FNTB	ITGB3BP	TMED3	TDRD7	GRIP1	SLC7A8	RYBP	TPSD1	AP4E1	GPR161	RHOQ	C3orf27	TARDBP	CELA3B	HARS2	ATP1B4	OTP	SLC35A3	SLC44A1	SF3B3	SF3B1	ANGPTL2	ABCB10	ABCB9	FOLH1	ABCA6	ABCA5	HEY1	ICMT	GCAT	CBX6	NPTXR	CBX5	PHF3	TRAM1	CAPN7	ETHE1	QPRT	BRD4	SEC11A	ISCU	FOLR1	SEC61G	PES1	TGDS	LEPROTL1	CES3	CBX7	HEY2	TNFRSF13B	HAAO	MACF1	FOLR2	DAAM2	ZFYVE26	RIMBP2	TMEM131	GLTSCR1L	LRRC8B	TTC9	POFUT1	KCTD2	NUP188	SUZ12	SCRIB	SPIDR	MORC3	SLC39A14	SKIV2L2	R3HDM1	ANP32D	FOLR3	ANP32C	KAT6B	CABIN1	SRRM2	HMHA1	ACAP2	ZNF281	CLCF1	FOS	NNT	MMD	PRAME	PIK3R5	TNPO3	ADAT1	OR52A1	SLC16A8	FOSB	SEC14L2	MAPK8IP2	RBFOX2	SEZ6L	ATP6V0A2	SYNGR4	LILRA4	TTC33	DNPEP	FOSL2	PSD4	RASD2	CDK20	HYAL4	TSPAN12	TSPAN15	PIGN	SNAPIN	WBP2	FPGS	GTPBP4	CLDN14	CHST5	DDAH2	LPAR3	ZNF346	ARL2BP	PADI4	FPR1	DDAH1	FPR2	CDC42EP4	CASP14	CCNDBP1	SMUG1	VSIG2	TMEM50A	DDX58	ELP5	KLHDC2	CARHSP1	FPR3	PDSS1	FAM215A	LEMD3	HEBP2	ORC6	ORC3	OPN3	ACOT9	PATZ1	AMACR	CLEC5A	CORO1C	DAPK2	CD2AP	MKRN1	MKRN2	PHLDA3	ZMYND8	PPY2	PYY2	SH3BP1	TSSK2	ZIM2	NTSR2	BACE1	RUSC1	CBLC	FAM89B	SPO11	PRND	BRD7P3	KCNE1L	CA14	KPNA6	SSBP2	NUP62	RABGAP1	LRRC6	HSPBP1	LDOC1	LY96	EDC4	PPP1R15A	PLD3	ARFIP2	SSBP3	POLA2	TRIM29	PLXNB2	SLC7A11	LSM5	PLA2G15	ZKSCAN5	TMEM2	TMEFF2	STX12	SMPX	SH3BP4	RAB38	PRKD3	KCNE4	CADM1	GSPT2	GABARAPL1	SHPK	TMEM245	FRRS1L	EID1	NPAP1	BHMT2	AIPL1	SDF2L1	PPIL2	PITPNB	PISD	OSBP2	MAFF	IL17RA	GABARAPL3	FLRT3	FLRT1	FKBP8	BRD1	APOL2	BCL2L13	MTCH1	MTCH2	ALK	ALOX12	FXN	ABCA4	ALOX5	ALOX5AP	KIF4A	IFIT5	EML2	FTSJ1	LAMP5	NAT6	TFIP11	PANX1	CLDN15	FJX1	PRPF6	ZNF318	ALOX12B	FRK	ALOX12P2	SPDYA	MS4A6E	VGLL2	CNPY4	DEFB108B	DEFB114	DEFB119	DEFB121	DEFB122	DEFB123	DEFB124	DEFB125	ATP6V0D2	ATP6V1C2	ALOX15	TTTY10	TTTY7	TXLNGY	CNOT6L	GAS2L2	CDC26	SLC17A8	RNASEH1	LACE1	C21orf91-OT1	FLJ13773	STAC3	PELI3	LINC00315	LINC00314	NPCDR1	STH	IL27	ALOX15B	MTOR	ALPI	FRZB	FSHB	ALPL	CENPI	FSHR	NR5A2	FTH1	ABL1	ALPP	FTH1P5	ALPPL2	FTL	ADAM2	NR5A1	FUCA1	FUCA2	GAST	FUS	FUT1	FUT2	FUT3	FUT4	FUT5	FUT6	TMEM9	ZNF396	FUT7	NEIL2	STXBP4	FNDC5	FUT8	HEPACAM2	TECRL	HCG27	PSMD5-AS1	LOC253044	KDSR	LINC00612	PRR14L	EPHX4	SERHL2	ACKR1	RICTOR	ZNF503-AS1	FYB	FYN	IPMK	ZBTB38	FZD2	SLC25A30	LCLAT1	CADM2	LOC253573	GPATCH11	ZNF620	ANKRD18A	IFI6	GNN	FAM21C	EBF3	WDR27	CERS6	G6PC	LOC253805	MSRB3	ZDHHC20	C20orf166-AS1	G6PD	YTHDF3	RALGAPA1	CACNA1G-AS1	SFTA3	KCTD13	ASPHD1	METTL20	LOC254028	METAP1D	UBN2	LRRC43	BRWD3	LINC01342	SSSCA1-AS1	EHBP1L1	SNX32	NIFK-AS1	CXorf58	FBXO33	TTLL10	TSGA10IP	SLC37A4	FAM26E	BPIFC	LCORL	CNIH2	AKNAD1	TBC1D28	PHYHD1	GAGE1	LINC00710	ZDHHC24	MCM9	PROSER2	SLC41A1	C11orf86	LPCAT4	LINC00925	XRCC6	LYG2	C8orf46	GAA	NAALADL2	TMEM256	ZDHHC23	GAB1	MORN5	REXO1L1P	GABBR1	CALHM1	LINC00879	MPV17L	LINC00957	TMEM86B	C19orf26	CASC2	GABPA	CCDC108	TMCO4	C4orf22	LINC01018	LOC255177	PLA2G4F	CSNK1G2-AS1	TXNDC8	MCOLN2	LRRC57	MYADML2	GABPB1	NUP210P1	MBLAC1	TCP11L2	GABRA1	ZNF718	LINC00935	RASGEF1C	TBX5-AS1	RNF144B	GABRA2	TOLLIP-AS1	ELMOD2	GABRA3	HIST1H2BA	COL24A1	LOC255654	GABRA4	PCSK9	NPNT	TCTEX1D2	PDZD9	INAFM1	SMCO1	GABRA5	BCL6B	GABRA6	CNEP1R1	ADAM5	SYT14	PAN3	GABRB1	ANKRD31	C12orf79	ZNF549	COL6A5	GABRB2	SYCE2	TMEM196	HMCN2	GABRB3	CDRT15L2	STEAP1B	NAPSB	NUDT14	GABRD	NATD1	CCDC110	LMNTD2	GK5	EML3	LINC00521	SCML4	ST6GALNAC3	MFSD8	TMEM151A	GABRG1	TCERG1L	LYSMD2	GABRG2	CXorf23	NUTM1	MAMDC2	GABRG3	GLIPR1L1	MAP7D2	WDR72	GABRP	C10orf67	GABRR1	NPB	KANK3	HEATR9	SUN3	SERINC5	ALX3	GABRR2	TINCR	FRMD3	C1orf101	CATSPERD	PLCXD2	GAD1	ZNF683	LINC00205	ARHGAP30	GCSAM	LOC257152	RNF214	C9orf43	C1orf192	NEGR1	GAD2	DSCR9	SHPRH	CCDC96	KLHL34	UTS2B	LINC01366	SNX33	LOC257396	TAB3	C2orf72	GAGE3	KIAA1549L	SHC2	ANKS4B	HYPM	HYPK	SLC24A2	C22orf31	TBC1D22A	GSTTP1	C22orf24	CBY1	SUN2	DSTYK	RASGRP3	DGCR12	DGCR11	DGCR9	RAD54B	TMEM59L	CFAP45	NGEF	CIZ1	FBXO7	FSCN2	PGLS	QPCT	BRI3	ZNF324	AMBN	GAK	SLC39A6	GCA	SVIP	LMOD1	SPDEF	LSM4	BAMBI	VAX2	RHBDD3	TTLL1	GALC	SAMM50	ATXN10	TNFAIP8	FAM19A5	KLK5	CCRN4L	GALE	ARIH1	MTO1	DNAJB5	TPSG1	PRDX5	BACE2	FBXL2	TXN2	TMEM184B	B4GALNT1	SULT4A1	HECTD1	POU2F3	MGAT4C	NIPBL	RAB26	COG4	GALK1	METTL7A	ABTB2	ASF1A	MOB4	YIPF3	PP7080	ANAPC13	PARM1	GALK2	ZNF345	TECPR1	ARMC8	DCAF12	FAM149A	BRMS1	PART1	DFNB31	USP49	ABHD14A	PRKD2	GALR1	SUMF2	C3orf17	RPL36	MPC2	LETMD1	SPEF1	MXRA5	DCAF13	GALNS	TMEM186	CHRDL2	POLR1A	POC1A	ZNF473	GALNT1	ABI3BP	PAMR1	TRIM58	PLEKHG4	METTL21B	INTS7	RNF19A	RCHY1	AMBP	GALNT2	IFFO1	CCDC28A	MTHFD1L	OLFML2B	CNOT10	ANAPC15	TMEM158	AHCTF1	GALNT3	DPCD	C1orf43	POT1	RTTN	NDUFAF3	THUMPD3	ALS2CL	NCR3	GALT	NELFB	ZDHHC5	HSPA12A	ATL3	SGMS1	NALCN	DSCR10	TMIE	WFDC11	MYRIP	WFDC9	MRGPRX1	ZNF521	NOL11	ASPM	CNRIP1	SOSTDC1	BOD1L1	MDS2	TAS2R39	TAS2R40	TAS2R41	GEMIN5	TAS2R45	TAS2R19	TAS2R50	GAMT	PTPN23	IL4I1	FAM205A	CLIC4	NIPSNAP3A	NSL1	WWTR1	HEATR5A	SAMHD1	FAM98A	TPGS2	SIN3A	C20orf194	PVRL3	ZNF385A	KBTBD2	SYF2	GANC	RWDD3	PNKD	SEC31B	PNISR	KANK2	GAP43	GPR124	NUDT13	KIAA1429	TMEM87A	C2CD2	GAPDH	SH2B1	UNC50	PARS2	MMACHC	EGFL6	TIPARP	NECAP1	CHMP2B	DHRS7B	AAR2	DNAH1	NGDN	KRT23	TSKU	HINFP	ULK3	SNED1	HIGD1A	REXO2	IBTK	CLIP3	AOC1	TBC1D10B	RNF167	MOXD1	GORASP2	C2CD3	DAK	ZZZ3	SPATS2L	TENM4	NSMF	L3MBTL1	RPAP1	FAM32A	LRIG1	UPF2	LRP10	TMEM98	ACOT11	CYP4X1	PLEKHG3	OSBPL3	SUSD5	ATRNL1	IPCEF1	GLCE	ZNF451	SIPA1L1	CHD5	SS18L1	SETBP1	MAGI3	PRSS33	UBXN7	PYDC1	FDCSP	LRRTM2	LTN1	CNTNAP2	ZNF500	FAM169A	SLITRK5	PPP1R16B	DNM3	AUTS2	SENP6	RAB11FIP5	ANKRD17	GIGYF2	ERC2	APPL1	HACL1	HYALP1	DECR2	RAI14	LSM14A	DKFZP434K028	FAM127B	POLDIP2	CFAP61	DKFZP434H168	FAM230C	DKFZP434L187	TBC1D29	ARHGEF26	KLK13	GPSM1	GGA1	ABHD12	HERC4	TOR1AIP1	CCDC9	DCAF4	PTPN20B	CHTOP	EDRF1	SZRD1	WIPI2	DKFZP434A062	LRIT1	PYGO1	CCDC69	TANC2	WSB1	LDLRAP1	PRPF31	EPC2	TCTN3	FGFR1OP2	KIAA1279	GAPVD1	TRPC4AP	SERBP1	TES	ZBTB20	LINC00588	TTLL3	IRF2BP1	TRAF3IP1	PHF19	C10orf12	LRRC32	RIBC2	NAT9	ZNF337	KIF26A	ABCA12	NOC2L	RSL1D1	GIMAP2	IFT172	MTG2	RGS22	PCDHB5	SENP3	GARS	TIPRL	STEAP2	INTS1	NPHP4	TMEM251	GART	OR1F2P	OR1C1	OR1A2	GAS1	FBXW2	PTPN22	AMD1	GAS2	GMEB2	SPAG8	PITPNC1	GAS6	OR2F1	OR2B6	OR1J4	GAS8	DGCR10	FBXL21	FBXL3	ARL5A	FBXW4P1	PHGDH	STAP1	B3GAT3	GATA1	TIAM2	LRRC29	FBXO2	FBXL6	FBXL5	FBXL4	C6orf123	LCE2B	GATA2	FAM50B	OR4C1P	OR2M4	OR2L2	OR2L1P	OR2K2	KLHL3	GATA3	KCNG2	CLEC4E	OPTC	PTTG3P	CABYR	NKX2-8	BLOC1S6	FBXW8	GATA4	FBXO25	FBXO24	TSPAN17	FBXO22	SLC13A4	FBXO10	FBXO9	FBXO8	GATA6	FBXO6	FBXO5	FBXO4	FBXO3	HIBCH	VPS33B	TINF2	SACS	PLA2G2D	GATM	IL1RAPL2	FGF20	ERAL1	CLDN17	ARFGAP3	ANKRD2	AK5	GALNT8	FGF21	SERGEF	EHF	GBAP1	GBGT1	GBAS	GBE1	GBP1	GAPDHS	OR7A17	OR5L2	OR5K1	GBP2	OR5H1	OR5E1P	GBP3	HSPB8	GNL3	FAM162A	GBX1	GBX2	GC	GCDH	GCG	GCGR	GCH1	GCHFR	GCK	GCKR	LHX6	PTPN18	BLOC1S1	SEZ6L2	NUPR1	PPP1R14B	OR10J1	KAT2A	NR6A1	OR8G2	OR8B8	OR8G1	OR9A1P	OR10A3	OR10D3	PLEK2	AMELX	GCNT1	NARF	SLC17A5	CNNM4	CNNM3	CNNM1	HEYL	MYOF	GCNT2	CHIC2	INTS6	TIMM10B	TIMM13	TIMM10	TIMM9	TIMM8B	AGO1	LATS2	IL36RN	TSPAN16	DAZAP1	OR12D2	OR11A1	OR10H3	OR10H2	OR10H1	OR10D1P	ITGB1BP2	AATF	RGS17	SRPK3	PCOLCE2	OSTF1	MYEOV	GDF2	DUX1	GREM1	CKAP2	MRPL46	OR8B2	AMELY	MSTN	TBL2	GDF9	ELP4	GDF10	OR7E47P	GDI1	OR7E24	GDI2	OR7E19P	OFCC1	OR7C2	OR7A5	DGCR7	SEC14L3	OR7C1	LINC00094	MAGI2-IT1	BEST4	PHF2P1	HS6ST3	MDGA1	NPAS4	RGL4	GDNF	NPSA	NAP1L5	OR4D1	GEM	D21S2088E	D21S2090E	LINC00307	OR2W1	GPR110	AMFR	GFAP	PGBD2	DAOA	OR2J2	GFER	OR2H1	GFI1	GFPT1	GFRA1	OR1J2	NUFIP1	GFRA2	RPS6KC1	SH3YL1	GFRA3	HAVCR1	GGCX	SNORA71B	SNORA71A	GGT1	SNORA68	GGTA1P	SNORA74A	B4GALT1	GGT7	GGT5	STEAP1	OPLAH	GH1	GH2	AMHR2	GHR	GHRH	GHRHR	GHSR	GIF	GIP	SMR3A	RANBP6	COPG2	HBP1	GIPR	NBEA	GJA1	CHORDC1	ZNF285	SEC22A	AP3M1	PABPC1	AKAP8L	RNF11	TRUB2	GPR160	FETUB	CYFIP2	ABL2	AMPD1	GJA3	DNAJC2	TCL6	USP21	FGF22	GJA4	TPK1	KCNV1	CNPPD1	NGFRAP1	DNAI1	GJA5	NPTN	FOXD3	FOXB1	GJA8	MLH3	NPHP3	ATP2C1	ZBTB32	ACAD8	NOX1	SIGLEC7	TRMT2A	PKD2L2	LAT	DIEXF	PELP1	SND1	GJB1	GJB2	ANKRD1	NSG1	STAU2	PPA2	GHITM	GJB3	DAPP1	VPS41	LAMP3	TSPAN13	LYPD3	B9D1	RPUSD2	MTBP	FOXP1	B3GAT1	UQCRQ	GJB5	ST6GALNAC4	CACNG5	CACNG4	KCNMB3	TRAPPC3	TAF5L	CLUL1	SND1-IT1	AMPD2	GK	CACYBP	EIF2AK1	ARRDC2	ZBTB11	ATP5S	FAM155B	PDE7B	GK2	DKKL1	DKK4	DKK3	DKK2	INPP5J	AFF4	SMC1B	CYTH4	HSPB7	GK3P	INVS	SNX5	CPNE7	KCNH5	TJP3	MORC1	CIDEB	PALD1	FILIP1	FAM184B	DENND2A	STK36	CPAMD8	INTU	ZNF777	BRPF3	RSPH14	NDOR1	CHIA	INGX	AGO2	NAAA	SALL3	GLS2	PRELID1	GLA	SLC39A1	TUBG2	IL36B	IL37	IL36A	SIGLEC9	SIGLEC8	VPS4A	DISC1	IL17C	GPC3	IL17B	GPR82	HCAR1	OXGR1	AMPD3	GLB1	GPR78	C5AR2	TUBGCP4	SERP1	NMRK2	GNMT	SULT1C4	COQ2	ARFIP1	ARHGEF16	GPKOW	GPR162	SIT1	BBS9	TNFRSF21	CHMP2A	SESN1	AHDC1	RNF115	NFU1	ERLEC1	MMADHC	PDCD4	KLHL20	PCDH17	CSDC2	CNTN6	LSM1	LSM3	TINAG	SULT1B1	TEKT2	SRPX2	VENTX	RBMXL2	RND1	GCLC	SPINK4	R3HCC1L	DIMT1	SMPDL3B	DHDH	PDLIM3	TP53TG5	CRCP	ADAMDEC1	AMPH	GCLM	ZNF544	APEX2	BMP10	RBMS3	MOCS3	HPGDS	ZNF330	GLDC	RAB30	PGAP2	BHLHE22	TOX3	TNRC6A	PCDH11X	ANGPTL3	GLE1	RPS6KA6	ZNF638	GOLIM4	P2RY10	EIF3K	HTATSF1	UBE2S	PRPF19	GLG1	UTP20	RRP7A	RABGEF1	POLL	PCSK1N	KCNMB4	TMEM97	STK39	TOR1B	MCAT	GLI1	APOBEC3C	DESI1	SGSM3	GLI2	GLI3	GLI4	GLO1	BIN1	GLP1R	GLRA1	GLRA2	HTRA2	GLRB	MAT2B	TOR2A	POLM	EML4	CECR6	GLS	CECR5	CECR3	CECR2	PCLO	GLRX	GLUD1	GLUD2	AMT	GLUL	GM2A	GMDS	GMFB	GML	GMPR	GNA11	GNA12	GNA15	GNAI1	GNAI2	GNAI3	GNAL	GNAO1	GNAQ	GNAS	GNAT1	GNAT2	GNAZ	GNB1	GNB2	GNB3	GNG3	GNG4	GNG5	GNG7	GNG11	GNGT1	GNGT2	GNL1	GNRH1	GNRH2	GNRHR	GNS	ABO	GOLGA1	GOLGA2	GOLGA3	GOLGA4	GOLGB1	GOT1	GOT2	C11orf31	WFDC10B	LOC280665	SFN	GP1BA	GP2	GP5	GP9	GPC1	GPD1	GPD2	GPI	GPLD1	PPP2R3B	GPM6A	SLCO4A1	SLCO3A1	SLCO1B3	GPM6B	GPR1	LINC00515	CCR10	IFNL2	IFNL1	AQP11	GPR3	DAOA-AS1	OR51B5	OR5J2	GPR4	RAB40AL	POC1B	ZNF311	XCR1	C10orf53	FUOM	JAKMIP3	STK32C	LINC00700	BLOC1S2	RBM20	PDCD4-AS1	ANG	GPR6	FLJ37201	C10orf40	LINC00841	LOC283038	LOC283045	ZMIZ1-AS1	LOC283070	LOC283075	MKX	C10orf126	WDR11-AS1	NPBWR1	SBF2-AS1	LOC283112	C11orf85	SLC25A45	LOC283140	LINC00900	BCL9L	FOXR1	CCDC153	OR8D1	CDH20	OR8D2	KIRREL3-AS3	C11orf44	MIR4697HG	LOC283177	LOC283194	LINC00301	NPBWR2	P4HA3	PGM2L1	KLHL35	LOC283214	DKFZp434E1119	KCTD21	CRACR2B	TMEM80	CCDC88B	TTC9C	SLC22A24	RCOR2	HARBI1	LINC00294	LOC283270	LOC283278	IGSF22	OR10A4	OLFML1	CXCR3	MRGPRG-AS1	OTOGL	C1RL-AS1	CD163L1	LOC283335	ZNF740	RASSF3	LOC283352	LOC283357	B4GALNT3	ANKRD52	SLC39A5	SPRYD4	GPR133	MORN3	LOC283387	TRHDE-AS1	PRLHR	C12orf80	LINC00592	LINC01465	DPY19L2	GAS2L3	LINC00485	LOC283435	MYO1H	HECTD4	LOC283454	KSR2	GATC	C12orf40	MUC19	GXYLT1	TMPRSS12	FGF14-IT1	FGF14-AS2	LOC283482	LINC00551	LOC283484	LOC283485	LINC00567	CHAMP1	OR7E156P	GPR12	SUGT1P3	SIAH3	LOC283516	KCNRG	LINC00282	SLC46A3	LINC00639	C14orf182	GPR137C	PROX2	ZDHHC22	TMED8	C14orf178	LOC283585	LINC01146	LOC283588	FAM181A-AS1	SNHG10	SLC25A47	LINC00523	LINC00641	TSSK4	FAM177A1	CEP170B	C14orf80	HMGN2P46	PRTG	LINC00926	LOC283665	LINC00277	LOC283674	REC114	LOC283682	GOLGA6L2	C15orf37	LINC00927	LOC283692	LOC283693	UTS2R	LOC283713	FAM154B	LOC283731	LOC283737	NTRK3-AS1	FAM98B	PLA2G4D	HERC2P3	LINC00928	FAM169B	IGHV7-81	LOC283788	GOLGA8I	GPR15	FBXL22	NOMO2	CCDC79	CES4A	EXOC3L1	CASC22	LOC283856	LINC00304	LOC283861	LINC00922	NPW	IGHV5-78	BRICD5	PGP	LINC00514	LOC283887	IL21R-AS1	C16orf54	INO80E	HCCAT5	LOC283914	NUDT7	FBXL19-AS1	ZNF843	NHLRC4	C16orf91	TMEM114	LINC00685	HID1	TSEN54	UBALD2	LINC00868	TMEM235	ANGPT1	GPR17	CCDC57	HEXDC	LOC284009	VMO1	LOC284014	C17orf58	MILR1	LOC284023	LINC00324	KANSL1	C17orf105	FAM171A2	C17orf104	TTLL6	LOC284080	C17orf47	NEK8	PIGW	C17orf78	GPR18	YWHAEP7	CISD3	SLC13A5	TMEM102	PTRF	SLC26A11	ENDOV	GDPD1	C17orf89	LINC00482	TMEM105	GPR19	METRNL	LAMA1	LOC284219	CYP4F35P	LOC284240	LOC284242	KCTD1	BOD1L2	LINC00907	LOC284263	SIGLEC15	ZADH2	SMIM21	LINC00908	LOC284294	SSC5D	GPR20	ZNF547	ZIK1	ZNF776	ZSCAN1	ZNF780A	C19orf54	PRR19	TMEM145	CXCL17	ZNF575	LYPD5	ZNF283	PPP1R37	NKPD1	MAMSTR	IZUMO1	EMC10	MGC45922	KLK9	SIGLEC17P	SIGLECL1	ZNF615	LOC284379	ACTL9	ZNF561-AS1	ZNF763	ZNF844	LOC284395	GPR21	SCGB2B2	WDR62	ZFP82	ZNF790-AS1	VSTM1	TMEM150B	FAM71E2	SMIM24	MIR7-3HG	SLC25A41	SLC25A42	LINC00663	ZNF493	ODF3L2	LOC284454	HKR1	RIIAD1	THEM5	C1orf167	GPR22	LOC284513	OR2L13	SLC9C2	CYP4A22	LINC01226	LOC284561	LOC284570	LEMD1-AS1	LOC284578	LPAR4	LOC284600	IGHV1-69	FAM102B	SYPL2	CYB561D1	ANKRD34A	RUSC1-AS1	LOC284632	LOC284648	SMG7-AS1	RSPO1	EPHA10	LOC284661	LOC284669	C1orf204	C1orf111	LINC01142	ZNF326	BTBD8	MCHR1	HNRNPU-AS1	RIMKLA	SLC25A34	LINC00176	LINC00494	LINC01270	C20orf197	MIR646HG	SIRPB2	LOC284788	LOC284798	GPR25	MIR663AHG	FRG1B	C20orf203	FLJ38773	LINC00323	LINC00319	LOC284837	LOC284865	MIF-AS1	LOC284898	GPR26	TTC28-AS1	SEC14L4	LOC284926	LOC284930	LOC284933	SH2D6	LOC284950	NT5DC4	CCDC150	RNF149	LINC01114	ANGPT2	GPR27	LOC285000	FAM150B	CCDC141	STARD7-AS1	LOC285043	LINC00486	C2orf61	LOC285074	LINC01305	RTP5	LOC285095	FLJ38379	MED15P9	NKIRAS2	NKIRAS1	DNAJC5G	CDH19	DLL1	LOC285147	IAH1	FLJ33534	CYP1B1-AS1	TRDV3	FAM126B	UNC80	LOC285178	LOC285181	LOC285191	DUSP28	TUSC7	SLC9A9	GPER1	EOGT	LINC00636	EPHA6	DNAJB8-AS1	FBXW12	C3orf38	ENTPD3-AS1	ZNF619	ZNF621	RABL3	LINC00877	GPR31	LOC285300	C3orf56	IGSF10	C3orf33	LINC00692	CCDC66	TCAIM	ZNF852	ZNF660	KIF9-AS1	SUMF1	RPUSD3	PRRT3	LINC00606	LINC00620	DPH3	C3orf70	GPR32	LINC00698	LINC01091	LOC285422	LOC285423	DCAF4L1	CYP4V2	F11-AS1	RPL34-AS1	CTBP1-AS	CRIPAK	DOK7	LINC00955	RNF212	LOC285500	LINC01098	FAM13A-AS1	GPRIN3	COX18	FRYL	RNF175	SEPSECS-AS1	LINC01097	LINC01096	FAM200B	STPG2	LOC285556	LINC01019	SH3PXD2B	LOC285593	FAM153A	ARL10	TRBV27	KIAA0825	GPR150	DTWD2	RELL2	LOC285627	C5orf51	LOC285638	C5orf64	RNF180	SREK1IP1	LOC285692	LOC285696	GPR34	RGMB	LINC00491	LINC00326	FLJ35700	LOC285740	CEP57L1	PPIL6	LINC01268	FLJ34503	DCBLD1	LOC285766	LOC285768	LY86-AS1	CAGE1	PACRG-AS1	PRR18	LOC285812	LOC285819	HLA-F-AS1	HCG22	LOC285835	LOC285847	PNPLA1	TREML4	RPL7L1	LOC285857	POM121L12	VSTM2A-OT1	CNPY1	LOC285889	GPR35	INTS4L1	LINC00174	C7orf71	HOXA-AS2	INHBA-AS1	LOC285957	SEPT7P9	WEE2-AS1	EPHA1-AS1	ZNF775	LINC00996	ATG9B	DLX6-AS1	ZNF789	ANK1	SLC26A4-AS1	LSMEM1	LOC286009	FLJ40288	FAM86B3P	XKR6	LOC286052	NSMCE2	LOC286058	LOC286059	LOC286068	LOC286071	ZNF707	BREA2	FAM83H	LOC286083	LOC286087	MICU3	GPR37	ZNF252P	ZNF252P-AS1	CASC7	LOC286114	LOC286121	C8orf31	ZFP41	SCARA5	FAM183CP	TRIQK	DPY19L4	LOC286149	FBXO43	LOC286154	LOC286161	LOC286177	LOC286178	NKAIN3	LINC01289	LOC286189	LOC286190	MLNR	CRB2	SCAI	C9orf117	C9orf47	SPATA31E1	LOC286238	LOC286254	LCN12	C9orf142	TPRN	LOC286272	GPR39	TUSC1	FAM78A	LURAP1L	LOC286359	LOC286367	LOC286370	LOC286382	TRBC1	FFAR1	ATP11C	LINC00632	H2BFM	LOC286437	LINC01281	YIPF6	CHDC2	FIRRE	FAM133A	MAGEB18	P2RY8	BCORP1	ILDR1	FFAR2	TRAV12-2	TUSC5	SCAMPER	GRK4	LIN9	TRIM59	CSN1S2AP	TRAV8-3	GRK5	FAM223B	ANK2	GRK6	TRIM42	MKNK2	GPS1	GPS2	GPT	TRAC	GPX1	GPX2	IGLV6-57	GPX3	GPX4	ANK3	GPX5	GPX7	IGLV1-44	IGLJ3	GRB2	GRB7	GRB10	GRB14	RAPGEF1	GRIA1	GRIA2	GRIA3	GRIA4	GRID1	GRID2	TRIB2	CCDC22	REM1	DEXI	LAMTOR2	MRPS28	COA3	TMEM176B	GRN	DCPS	OSTM1	GIT1	SLC27A6	SNX24	SLC6A16	BZW2	GRIK1	C11orf54	AAMDC	SPCS1	MRPS18B	C19orf53	ACAD9	MRPL42	TMEM14A	GRIK2	IFT81	FLVCR1	TMPRSS11E	RGCC	MCTS1	MAGEH1	NOB1	DBNL	NTMT1	GRIK3	ASTE1	COMMD5	MACROD1	PRO0471	HIPK2	MRPL13	KLF15	ABR	ANPEP	GRIK4	GRIK5	PRO1596	SLC43A3	FOXN3-AS2	GRIN1	ATAD2	GRIN2A	CPS1-IT1	C16orf72	GRIN2B	GRIN2C	TMEM230	GRIN2D	WDR91	ZCCHC4	ASAP1-IT1	ZC3H7A	ZBTB44	GRINA	CCDC113	C1GALT1C1	SETD2	MRPL18	LINC00652	NDUFAF4	MED4	NR3C1	CCDC59	METTL5	CHMP4A	GTPBP8	PHPT1	BABAM1	THYN1	MRPL15	UBE2T	ARHGAP35	TIMM21	STXBP6	LINC00339	MRPL22	LGALSL	ORMDL2	CNIH4	RANGRF	COMMD9	SLC25A4	TMEM208	SSU72	DROSHA	DNAJC15	N6AMT1	CFAP20	SCG3	NXT1	PYCARD	FHOD1	GRM1	TBK1	C6orf15	TAGLN3	SAP30BP	MYLIP	BRD7	DDX25	CTNNA3	GRM2	CLEC2D	PRSS50	ANKRD11	LGALS13	C11orf21	CD274	RACGAP1	UHRF1	GRM3	GRM4	GRM5	GRM6	GRM8	CXCL1	SLC25A5	CXCL2	CXCL3	GRP	PDIA3	GRPR	GRSF1	GSC2	SLC25A6	GSK3A	GSK3B	GSN	GSPT1	GSR	GSS	GSTA1	GSTA3	GSTA4	GSTM1	GSTM2	GSTM3	GSTM4	GSTM5	GSTP1	GSTT1	GSTT2	GSTZ1	MSH6	GTF2A1	GTF2A2	GTF2B	GTF2E1	GTF2E2	GTF2F1	GTF2F2	GTF2H1	GTF2H2	GTF2H3	GTF2H4	GTF2I	GTF3A	BRF1	GUCY1B2	GTF3C1	GTF3C2	BLNK	USP25	PACSIN3	TMOD3	TMOD2	GUCY1A2	CARD10	ABT1	GUCA1A	PARVB	NCAPH2	CYP2S1	OLA1	GUCA1B	UQCR10	POM121L8P	C2orf27A	YPEL1	ZDHHC1	ZDHHC8	VPREB3	REPIN1	GUCA2B	GUCY1A3	GUCY1B3	GUCY2C	GRHL1	TFCP2L1	SENP1	TFPT	TRPM5	ICOS	UBN1	GUCY2F	GUK1	ALG5	NPC1L1	ANAPC2	CNOT7	SNX8	SNX10	STRN4	GNL2	RBM15B	PSMC3IP	MYLPF	TRA2A	GPSM2	GUSB	SAC3D1	FAM216A	CCDC106	EEF2K	ST8SIA5	SNX15	GPR171	HOOK2	UBIAD1	HCFC2	SNX11	C18orf8	GYG1	PYCR2	NME7	HILPDA	EPN1	GMPPA	SEC61A1	TIMM22	ALG6	GYPA	PCDHB1	LINC00312	GPR132	SNX12	RPA4	NENF	GYPB	DSE	PKN3	PURG	PADI1	PNMA3	ANAPC4	SERTAD3	DNMT3L	OSGIN1	IL19	GYPC	SERTAD1	PDZRN4	DPP7	TRHDE	POMT2	CERS2	SLC25A24	DMGDH	NRBP1	GYPE	FTSJ2	CDIP1	STRN3	LRP12	PSAT1	MDFIC	GYS1	A1CF	UBQLN2	UBQLN1	GYS2	DONSON	NRBF2	RHOD	SLC39A3	SLC39A2	SLC2A8	OBP2B	GZMH	PILRB	OBP2A	PILRA	PACSIN1	BAZ2B	LMCD1	GLTSCR2	GLTSCR1	FSCN3	A2MP1	ACAA1	GUCY2D	TNPO2	ERO1L	EFEMP2	TBX21	GZMA	NXPH1	SH3KBP1	TLX3	GZMB	GZMK	GZMM	H1F0	HIST1H1C	SLC40A1	RAX	HIST1H1D	HIST1H1E	HIST1H1B	ANXA1	HIST1H1T	H2AFX	H2AFZ	HIST1H2BD	HIST1H2BB	ANXA2	H3F3A	HIST1H1A	HABP2	HSD17B10	HAGH	ANXA2P1	HADHA	HADHB	HADH	HAL	HARS	HAS1	HAS2	HAS3	ANXA2P2	HBM	HBB	HBBP1	HBD	HBE1	HBQ1	ANXA2P3	HBZ	HCCS	SERPIND1	HCFC1	HCK	HCLS1	ANXA3	HCRT	HCRTR1	HCRTR2	HTT	HDAC1	HDAC2	HDC	HDGF	HDLBP	ANXA4	HELLS	NCKAP1L	HEXA	HEXB	CFH	HFE	ANXA5	CFHR2	HGD	HUNK	SOX8	VSX1	PLA2G2E	ST6GALNAC6	ERVW-1	EMR2	KCNIP3	KCNIP2	HGF	KCNIP1	CXXC1	HGFAC	ZNF354C	NT5C	ZNRD1	CD209	DNTTIP2	SOCS7	NRG1	EHD4	EHD3	EHD2	CECR9	CTAG2	PIK3R4	CDR2L	HHEX	ANXA6	HIC1	HIF1A	HIP1	UBE2K	HINT1	HIVEP1	STOML2	HIVEP2	HK1	HK2	ACACA	ANXA7	HK3	ZBTB48	HLA-A	HLA-B	HLA-C	HLA-DMA	HLA-DMB	ANXA11	MNX1	HLA-DOA	HLA-DOB	HLA-DPA1	HLA-DPB1	HLA-DPB2	HLA-DQA1	HLA-DQB1	ANXA13	HLA-DQB2	HLA-DRA	HLA-DRB4	HLA-DRB6	AOAH	HLF	HLA-E	HLA-F	HLA-G	HLA-J	AOC2	MR1	HLCS	HLX	HMBS	HMGB1	HMGB2	HMGB3	HMGN1	HMGN2	HMGCL	HMGCR	HMGCS1	HMGCS2	HMGA1	AOX1	HMMR	HMOX1	HMOX2	NR4A1	HMX1	HMX2	FOXA1	APAF1	FOXA2	FOXA3	HNF4A	HNF4G	ONECUT1	HNMT	NOP14-AS1	EIF4E3	FAM149B1	RFESD	SLC29A2	VN1R2	VN1R3	VN1R4	VN1R5	BPIFA4P	KLHL10	C14orf39	CCDC85C	DDX51	HNRNPA1	NUDT2	HNRNPA2B1	HNRNPAB	HNRNPC	HNRNPD	HNRNPF	HNRNPH1	HNRNPH3	APOF	ITPK1-AS1	TTC6	HNRNPL	KRT73	SNORD8	HNRNPU	TLX1	TLX2	HOXA1	HOXA2	ACACB	APBA1	HOXA3	HOXA4	HOXA5	HOXA6	HOXA7	HOXA10	HOXA11	HPCA	HOXA13	APBA2	HOXB1	HOXB2	HOXB3	HOXB4	HOXB5	HOXB6	HOXB7	HOXB8	HOXB9	APBB1	HOXC4	HOXC5	HOXC6	HOXC8	HOXC9	HOXC10	HOXC11	HOXC12	HOXC13	APBB2	HOXD1	HOXD3	HOXD4	HOXD8	HOXD9	HOXD10	HOXD11	HOXD12	HOXD13	APC	HP	HPCAL1	HPD	HPGD	HPN	APCS	HPR	HPRT1	HPS1	AIRE	HPX	ZAR1	HRAS	RAB37	MMAB	AGFG1	AGFG2	HRH1	APEH	HRC	HRG	HRH2	PRMT2	PRMT1	SERPINA9	APEX1	HES1	HSBP1	HSD3B1	HSD3B2	BIRC2	HSD11B1	HSD11B2	HSD17B1	HSD17B3	HSD17B2	HSD17B4	HSF1	HSF2	HSF4	ACADL	BIRC3	DNAJB2	DNAJA1	HSPA1L	HSPA2	HSPA4	HSPA5	XIAP	HSPA6	HSPA9	HSPB1	HSPB2	BIRC5	HSP90AA1	IGSF3	HSP90AB1	HSPD1	APLP1	HSPE1	DNAJB1	DNAJC4	HSPG2	PPM1J	SNAI3	APLP2	NDST1	FOXN2	HTN1	HTN3	APOA1	HTR1A	HTR1B	HTR1D	HTR1E	HTR1F	HTR2A	HTR2B	HTR2C	HTR3A	APOA2	HTR4	HTR5A	HTR6	HTR7	HUS1	APOA4	TNC	HYAL1	IAPP	IARS	UBAC2	CHSY3	KRTAP7-1	KRTAP8-1	KRTAP11-1	KRTAP19-1	KRTAP19-3	APOB	LINC00226	LINC00221	ST7-OT4	FAM151A	IBSP	ICA1	ICAM1	NLRP9	NLRP10	NLRP14	S100A7A	GPIHBP1	CLEC4D	IFNE	RAB7B	ICAM2	ANO9	ICAM3	FFAR4	ANKRD30BP3	LINC00705	ICAM4	LOC338620	LUZP2	KRTAP5-AS1	KCNQ1-AS1	CCDC84	TMEM225	LOC338667	ANKRD13D	LOC338694	B4GALNT4	CSTF3-AS1	LINC00936	TMEM119	KRT79	LINC01089	C12orf74	FAM19A2	LINC01252	LINC00550	LINC00347	C1QTNF9	LOC338963	APOBEC1	PKD1P1	PRSS53	JMJD8	TMEM95	ASB16-AS1	C17orf67	ENPP7	OXLD1	CCDC137	ARL16	KRT17P5	LOC339260	C17orf51	MSL1	LINC00667	LOC339298	ZNF260	ZNF546	MYPOP	NANOS2	ADAMTSL5	CLEC4G	IRF8	FLG-AS1	ANKRD45	LINC01343	C1orf174	KLHL17	TMEM52	LOC339468	ERVMER61-1	BRINP3	MTMR9LP	ZBTB8OS	TFAP2E	ZNF678	LINC01141	C1orf110	LINC01140	LINC01139	LOC339539	C1orf228	ZFP69	LOC339568	LOC339593	ICT1	LOC339622	SLC35E4	LOC339666	TEX33	LOC339685	ID1	SPOPL	MLK7-AS1	CYP27C1	MROH2A	ESPNL	C2orf70	PRR30	LINC00298	LINC00299	ID2	LOC339803	LOC339807	LINC01115	CCDC39	CCDC36	KY	LOC339862	LOC339874	C3orf35	LINC00880	GADL1	ID3	LPP-AS2	H1FX-AS1	CCDC158	LOC339975	TRIML1	LRRC66	LOC339978	NAT8L	LOC339988	ACADM	ID4	LOC340017	SLC6A19	PRR7-AS1	TMEM173	FAM170A	LOC340074	ARSI	LOC340085	LOC340090	LINC01020	LOC340107	SLC35D3	ZC3H12D	MYLK4	DPPA5	LOC340178	LOC340184	TREML1	TREML3P	ZNF680	COL28A1	ABCB5	FAM221A	LOC340340	TSPAN33	AGBL3	LOC340357	NRBP2	ZNF517	KIAA1875	RSPO2	ZDHHC21	RGAG4	NHSL2	KIAA2022	BEX5	MORF4L2-AS1	VSIG1	ZC3H12B	DCAF12L2	LOC340581	CA5BP1	LHFPL1	CXorf67	NANOS1	MALRD1	APOC1	C11orf53	ANKRD33	H1FNT	IDE	FREM2	IDH1	IDH2	SLC35F4	IDH3A	COX8C	IDH3B	GLDN	IDH3G	FMN1	IDI1	IDS	ZKSCAN2	ATXN1L	IDUA	SMTNL2	NACA2	KRT27	CFI	STAC2	IFI16	ZNF850	SYCN	IFI27	ZNF404	ZNF284	C19orf81	ZNF677	ZSCAN22	NANOS3	PALM3	AQP8	IFI35	RD3	PRAMEF10	CCDC18	SP110	IFIT2	IFIT1	KCNT2	RSPO4	TGM6	IFIT3	IFNA1	KIAA1211L	APOC2	IFNA2	FIGLA	IFNA4	NCKAP5	IFNA5	IFNA6	IFNA7	PRORSD1P	AOX2P	IFNA8	SH3RF3	LINC00883	IFNA10	AADACL2	IFNA14	PAQR9	LOC344887	IFNA16	ATP13A5	APOC3	IFNA17	IFNA21	MSANTD1	IFNAR1	ZNF879	IFNAR2	PLCXD3	IFNB1	IRGM	FBLL1	FAM174A	MTX3	IFNG	RSPH4A	IFNGR1	IFNGR2	EYS	ZNF391	ZFP57	MACC1	GNAT3	MOGAT3	FAM71F2	KLRG2	IFNW1	APOD	GPR144	KIF24	IGFBPL1	MURC	ZNF81	ITIH6	LANCL3	CCDC160	IFRD1	IGBP1	SOX2-OT	LRRTM1	CATSPER3	TUBB2B	SERINC2	NME9	C6orf52	TBX10	PDDC1	IGF1	AMIGO2	EP400NL	APOE	IGF1R	TMEM255B	MGC40069	RBPMS2	ANKDD1A	IGF2	ARPIN	LINC01193	ACSM2B	CLEC18A	CTU2	IGF2R	SKA2	CCDC144CP	FAM195B	IGFALS	ZNF530	FAM159A	IGFBP1	FAM131C	IGFBP2	IGFBP3	C22orf34	GEN1	IGFBP4	FTCDNL1	SPATA3-AS1	WDR53	IGFBP5	LNP1	CCDC37	NPHP3-AS1	TPRXL	IGFBP6	SLC6A18	NIPAL4	HCN1	NUP43	IGFBP7	ZNF713	CYR61	WDR86	DPY19L2P2	LOC349160	LINC00965	IGH	TLR8-AS1	IGHD	NMNAT3	RTN4RL2	ACADS	APOH	IGHG1	IGHM	IGHMBP2	APP	IGJ	IGKC	RBPJ	DNAAF3	GATS	HCG26	HCP5B	C6orf58	APRT	ZNF429	RILPL1	LCE1B	LCE1E	TBC1D26	ZACN	SLCO4C1	KAAG1	ZNF445	RGSL1	ANKRD37	SPATA12	ZNF233	POLN	BMP8A	LILRA5	IGLC1	KLK3	IGLL1	IGLV@	IGSF1	IHH	FAS	IK	IKBKB	IL1A	IL1B	IL1R1	IL1RAP	IL1RN	IL2	IL2RA	FASLG	IL2RB	IL2RG	IL3	IL3RA	IL4	IL4R	IL5	IL5RA	IL6	SHROOM2	IL6R	IL6ST	IL7	IL7R	CXCL8	CXCR1	IL9	CXCR2	AQP1	IL9R	IL10	IL10RA	IL10RB	IL11	AQP2	IL11RA	IL12A	IL12B	IL12RB1	IL12RB2	IL13	IL13RA1	IL13RA2	FAM101B	IRF2BP2	ACADSB	AQP3	IL15	ZBTB41	IL15RA	PRAC2	IL16	TNFRSF9	IL17A	IL18	FOXK2	ILF2	ILF3	AQP4	ILK	IMPA1	IMPA2	IMPDH1	IMPDH2	IMPG1	INCENP	AQP5	IDO1	ING1	ING2	INHA	INHBA	INHBB	INHBC	CXCL10	INPP1	AQP6	INS	INPP4A	INPP5A	INPP5B	INPP5D	INPPL1	INSIG1	INSL3	INSL4	INSM1	INSR	INSRR	EIF3E	PDX1	IPP	IRAK1	ITGA6	IRAK2	IREB2	IRF1	AQP9	IRF2	IRF3	IRF4	IRF5	IRF6	IRF7	IRS1	ISG20	AR	ISL1	ISLR	ITGA1	ITGA2	ITGA2B	ITGA3	ITGA4	ITGA5	ITGA7	ABCC6	ITGA9	ITGAD	ITGAE	ITGAL	ITGAM	ITGAV	ITGAX	ITGB1	ITGB2	ARAF	ITGB3	ITGB4	EIF6	ITGB5	ITGB6	ITGB7	ITGB8	ITIH1	ITIH2	ITIH3	ACADVL	ITIH4	ITK	STT3A	ITPA	ITPK1	ITPKA	ITPKB	ITPR1	ITPR2	ITPR3	IVD	IVL	JAG2	JAK1	JAK2	JAK3	ARCN1	JARID2	JUN	JUNB	JUND	JUP	TRIM23	KAL1	GSTK1	CD82	KARS	KCNA1	KCNA2	KCNA3	HILS1	DND1	KCNA4	AREG	KCNA5	KCNA6	CDRT1	NDUFS7	KCNA7	NHLRC2	CCDC172	GALNT18	NCR3LG1	DKFZp779M0652	FAM111B	TMEM179B	KCNA10	TBC1D10C	DNAJB13	LOC374443	KRT77	C12orf42	TPTE2P6	KCNB1	ASPG	KCNC1	TEX9	KIF7	ZNF710	HDDC3	KCNC2	TEPP	SPEM1	EFCAB5	KCNC3	LRRC37A3	ANKRD30B	CCDC178	ATP9B	HSD11B1L	C19orf45	TMEM205	YJEFN3	LOC374890	SBSN	ZNF829	KCNC4	ZNF568	B3GNT8	IGFL1	C19orf68	DRAXIN	SPATA21	CCDC23	TEX38	MROH7	FAM73A	NEXN-AS1	ARF1	KCND1	PEAR1	SFT2D2	MIA3	C1orf95	KCND2	PFN4	FAM228B	LOC375196	KCND3	ANKRD36	RBM43	LINC01116	KCNE1	LHFPL4	C3orf62	TMEM110	NRROS	KCNF1	C5orf34	MAST4	SIMC1	KCNG1	GUSBP4	TRIM73	KCNH1	NAT16	LHFPL3	KCP	SPATC1	KCNH2	ENHO	PTAR1	ERCC6L2	SWI5	C9orf50	PNPLA7	AGRN	CYSRT1	KCNJ1	KCNJ2	KCNJ3	KCNJ4	KCNJ5	RAB15	KCNJ6	KCNJ8	RNF126P1	SLC27A1	KCNJ9	KCNJ10	RPS10P7	KCNJ11	KCNJ13	ZC3H6	ARF3	KCNJ14	KCNJ15	KCNJ16	KCNK1	KCNK2	KCNK3	KCNMA1	KCNMB1	ARF4	KCNN1	KCNN2	KCNN3	KCNN4	KCNQ1	KCNQ2	KCNQ3	KCNS1	KCNS2	LINC-PINT	LINC00162	LINC00317	COL18A1-AS1	RNF148	MALAT1	ARL4D	KCNS3	FLJ31306	LINC01181	KDR	KEL	KHK	KIF2A	KIF3C	KIF5A	KIF5B	ACAT1	KIF5C	KIFC3	KIR2DL2	KIR2DL3	KIR2DL4	KIR2DS1	KIR2DS3	ARF5	KIR2DS5	KIR3DL1	KIR3DL2	KISS1	KIT	KLK1	KLK2	KLKB1	ARF6	KLRB1	KLRC3	KLRD1	KNG1	ARG1	KLC1	KIF11	KIFC1	KIF25	KIF22	KPNA1	KPNB1	KPNA2	KPNA3	ARG2	KPNA4	KPNA5	TNPO1	IPO5	KRAS	KRTAP5-9	KRT1	KRT2	KRT3	KRT4	KRT5	KRT6A	KRT6B	KRT7	KRT8	KRT9	KRT10	KRT12	KRT13	KRT14	RNF144A-AS1	KRT15	KCTD4	KRTAP10-11	KRTAP10-12	ZNF582-AS1	KRT16	RHOA	ZKSCAN4	GUSBP2	SUMO4	CENPW	CEP85L	C6orf120	VN1R10P	NSUN4	THEMIS	LINC00320	RASL11A	KRT18	GPR153	HCRP1	TPTEP1	ILDR2	SLC22A25	C10orf113	SKIDA1	LINC00202-1	PTCHD3P1	SH2D4B	C10orf99	CC2D2B	TEX36	LINC00959	GVINP1	INSC	FIBIN	C11orf96	CLEC12B	CCDC184	C12orf75	SETD8	LINC00944	SHISA2	NHLRC3	SERP2	C14orf23	RHOB	KRT19	C14orf64	TMEM179	KRT31	C15orf52	C2CD4B	C15orf59	SPATA41	KRT32	SBK1	C16orf87	C16orf86	KRT33A	GLTPD2	C17orf100	TMEM220	SHISA6	LRRC75A	C17orf98	LINC00671	RPRML	KRT33B	YPEL2	C17orf82	BTBD17	FLJ12120	LOC388456	C3P1	ZNF788	RGS9BP	KRTDAP	BLOC1S3	ZNF808	TMEM238	ZNF470	ZNF749	ZNF324B	FAM132A	HES5	SMIM1	RNF207	KRT35	TRNP1	TRABD2B	FAM69A	SLC6A17	NOTCH2NL	LINC01138	LOC388692	LYSMD1	FLG2	LINC00302	KRT81	FMO6P	C1orf53	CAPN8	COA6	LOC388780	LINC00493	SNHG17	FAM209B	KRT82	MIR99AHG	LOC388882	LRRC75B	KRT83	OGFRP1	C2orf71	LOC388942	LINC01118	TSPYL6	BOLA3	C2orf81	C2orf68	RHOC	KRT84	DPP10-AS1	LINC01120	SP5	PLEKHM3	C2orf80	C2orf82	KRT85	ZNF662	FAM212A	IQCF2	IQCF5	VGLL3	ANKUB1	LEKR1	TMEM212	LOC389199	SMIM20	BEND4	LOC389247	ANXA2R	TEX43	LOC389332	C5orf46	ARHGEF37	PSMG4	SFTA2	LIN28B	SAMD5	IYD	KTN1	GTF2IRD2B	LAMTOR4	LINC00937	LOC389641	RBM12B	L1CAM	FAM205B	GLIDR	LOC389765	IER5L	LAD1	LCN15	LOC389831	LOC389834	USP27X	PAGE2B	ZCCHC13	LOC389895	UBE2NL	AFF3	CSAG3	LOC389906	AKR1C6P	ACAT2	RND3	OR52K3P	OR51B6	OR51M1	OR51I1	OR51I2	OR52D1	LAG3	LRRC10B	LAIR1	LAIR2	SERPINA2	UBAP1L	LALBA	ANKRD34C	LOC390705	ARL5C	LAMA2	ONECUT3	OR7A10	LAMA3	NUDT19	ZNF793	PINLYP	ZNF818P	ZNF805	PRAMEF12	RHOG	LAMA4	FRRS1	LAMA5	LAMB1	ANKRD20A11P	LAMB2	PTRHD1	LAMB3	LAMC1	LAMP1	TRIM61	LAMC2	ARHGAP1	LAMP2	RPSA	FAM221B	CXXC1P1	GLOD5	STMN1	ELFN1	LASP1	LBP	ARHGAP4	LBR	LCAT	LCK	LCN1	LCN2	LCP1	LCP2	LCT	LDHA	ARHGAP5	KLHL30-AS1	LDHB	LDHC	LDLR	ARHGAP6	LECT2	LEP	LEPR	LETM1	LFNG	LGALS1	LGALS2	LGALS3	LGALS3BP	ARHGDIA	LGALS4	LGALS8	LGALS9	ARHGDIB	LHB	LHCGR	LHX1	LIF	LIFR	LIG1	ARHGDIG	LIG3	LIG4	LIM2	ABLIM1	LIMK1	LIMK2	LIMS1	LIPA	RHOH	LIPC	LIPE	LLGL2	SPRED3	LOC399491	FADS3	SLC25A35	LLGL1	MEX3D	FAM102A	RPL13AP17	HEATR4	MGC50722	SHC4	DKFZp667F0711	GATA3-AS1	CASC10	BMS1P5	LMAN1	LBX1-AS1	METTL10	FLJ37035	SPRNP1	NAV2-AS4	LINC00610	LOC399884	LOC399900	PCNXL3	C11orf87	COLCA1	C11orf88	MIR100HG	PATE2	ST3GAL4-AS1	SNX19	ASIC2	ARL1	LMNA	LINC00938	LOC400043	C12orf76	LINC00939	LMNB1	SERTM1	TUSC8	DKFZp451A211	FOXN3-AS1	LINC00642	DICER1-AS1	C14orf180	C15orf54	LMO1	ST20	FAM174B	LINC01197	LMO2	BCAR4	KNOP1	FLJ21408	LOC400541	LOC400548	FENDRR	C17orf97	LOC400568	MED11	FLJ35934	GRAPL	LOC400590	TOB1-AS1	KCNJ2-AS1	SOX9-AS1	LOC400620	LOC400622	FLJ46026	TEX19	LINC00668	LOC400654	LOC400655	LINC00909	LINC00683	LINC00664	LOC400684	LOC400692	PRICKLE3	SIGLEC16	FLJ26850	ZNF880	SH2D5	LOC400748	LINC01144	LOC400756	GBP1P1	LOC400768	C1orf226	LOC400794	C1orf220	LMO7	DEFB132	C20orf202	LRRC74B	LMX1A	CHCHD10	FLJ90680	MIRLET7BHG	LOC400940	LINC00487	LINC00954	FKSG49	LINC01121	EML6	LINC01122	LOC400958	PCBP1-AS1	PAIP2B	LOC400965	ANKRD36C	FLJ42351	PHOX2A	LMX1B	HAGLR	FSIP2	LOC401052	IQCF3	LOC401068	LINC00960	FLJ22763	MBNL1-AS1	C3orf80	LOC401098	LINC00884	FLJ35816	C4orf48	DTHD1	LOC401134	CCSER1	C4orf3	FLJ44896	FLJ33360	LOC401176	RGS7BP	LNPEP	C5orf63	LOC401220	HTATSF1P2	CASC15	LINC00951	FLJ38717	CRIP3	TRAM2-AS1	KLHL31	DKFZp451B082	LINC00242	VWA5A	LOC401312	LOC401320	LINC00997	LOC401324	LRRD1	LINC00998	LOR	ATP6V0E2-AS1	LOC401442	LOC401463	C8orf59	SAMD12	VLDLR-AS1	PTPLAD2	LINC01242	LOX	TOMM5	C9orf152	SNX30	TTLL11-IT1	WDR38	LCNL1	FAM166A	CD99P1	LOC401585	ZNF674-AS1	LOXL1	SLC25A53	FAM224A	GOLGA7B	LOXL2	LPA	MGC57346	ARL2	SRRD	CFAP99	LPL	SOHLH1	XKRX	LINC01000	LPO	C7orf61	LPP	IGLON5	UFSP1	IFITM10	CSMD2-AS1	ARL3	FLJ31356	LRMP	MGC39545	PPAPDC2	APOBEC4	LOC403323	MGC70870	ZBTB34	LRCH4	LRP1	LRP2	LRP3	LRP4	LRP6	HAPLN4	CUEDC1	LRP5	WDFY3-AS2	SPINK6	C10orf85	CTXN1	C6orf201	HOXB-AS3	LRPAP1	LSAMP	C16orf74	LSP1	FAM45A	GTF2H5	LSS	NPSR1-AS1	LTA4H	LTA	ARNT	LTB	CYP4F3	LTBP1	LTBP2	LTBP3	LTBR	LTC4S	LTF	DUOXA2	ERVFRD-1	LTK	BCAM	ARNTL	LUM	LY6E	LY6H	LY9	CD180	LY75	LYL1	LYN	SH2D1A	MIRLET7D	LYZ	MIR10A	MIR142	MIR146A	ARR3	TACSTD2	TM4SF1	EPCAM	M6PR	CAPRIN1	NBR1	FAM19A1	MIR17HG	ARRB1	NOMO3	MAB21L1	MARCKS	FNDC9	MXD1	MAD2L1	SMAD1	SMAD2	SMAD3	SMAD4	ARRB2	SMAD5	SMAD6	SMAD7	SMAD9	MAF	MAFG	MAG	ASIC1	ARSA	MAGEA1	MAGEA3	MAGEA4	MAGEA6	MAGEA8	MAGEA10	ARSB	MAGEA11	MAGEA12	MAGEB1	MAGEB2	MAGEB3	MAGEB4	MAGOH	MAK	MAL	STS	MAN1A1	MAN2A2	MAN2C1	MAN2A1	MAN2B1	MANBA	MAOA	MAOB	MAP1A	MAP1B	MAP2	MAP4	MAP6	MAPT	MARK1	ARSD	MARK3	MARS	C10orf62	CCNYL2	CELF2-AS1	MAS1	ZNF32-AS3	GLUD1P7	PRR26	C10orf55	DNAJC9-AS1	LINC00619	MAT1A	LOC414300	DDI1	LINC00587	IDNK	LCN10	MAT2A	MATK	MATN1	DDR1-AS1	HCG18	MATN3	BLID	MAX	DENND6B	C8orf82	LINC00593	MGC34796	ARSE	MAZ	CNTFR-AS1	MB	PIM3	STX19	MBD1	MBL2	MBNL1	MBP	MC1R	MC2R	MC3R	ARSF	MC4R	MC5R	MCAM	MCC	CHST6	MCF2	ART1	MCL1	MCM2	MCM3	MCM4	MCM5	MCM6	MCM7	CD46	SMCP	ADAM11	MDFI	DNAJB9	ART3	MDH1	MDH2	MDK	MDM2	MDM4	ME1	ART4	ME2	MEA1	MECP2	MEF2A	MEF2C	MEF2D	ARVCF	MEFV	MEIS1	MEIS2	MEIS3P1	MAP3K1	MAP3K3	MAP3K4	MAP3K5	RAB8A	MEN1	MEOX1	MEOX2	MEP1A	MEP1B	MEST	MET	METTL1	MFAP1	MFAP2	MFAP3	MFAP4	MFGE8	MFI2	MFNG	MGAT1	SCGB2A1	MGAT2	MGAT3	MGAT5	SCGB2A2	CTAGE5	KITLG	MGMT	MGP	MGST1	MGST2	MGST3	CIITA	CD99	ASAH1	MICB	MID1	MIF	CXCL9	MIP	MIPEP	MITF	ATXN3	MKI67	MKLN1	ASCL1	MLF1	MLH1	MAP3K9	MAP3K10	MLN	MAP3K11	KMT2A	MLLT1	AFF1	ACHE	ASCL2	MLLT3	MLLT4	MLLT6	FOXO4	NR3C2	TRPM1	MME	MMP1	MMP2	MMP3	MMP7	MMP8	LHX8	MMP9	MMP10	ASGR1	MMP11	MMP12	MMP13	MMP14	MMP15	MMP16	MMP17	MMP19	ALDH6A1	ASGR2	MN1	MNAT1	MNDA	MNT	MOBP	MOCS1	MOCS2	ASIP	MOG	MOS	MOV10	CD200	ASL	MPG	MPI	MPL	MPO	MPP1	MPP2	MPP3	MPST	MPV17	MPZ	MRC1	MRE11A	ABCC1	ASMT	KLK14	KLK12	ASNA1	LOC439911	LINC00615	MXRA7	C1orf180	THAP7-AS1	LOC439933	C5orf17	LOC439938	FER1L6-AS1	PRKCQ-AS1	LOC439951	LINC00857	ASNS	TMEM41B	LOC440028	LINC00167	IQSEC3	FAM66C	SMCO3	FLJ12825	TMEM198B	LOC440117	FZD10-AS1	LINC00544	LINC00545	FLJ31945	MZT1	LOC440149	LOC440173	LINC00238	CCDC88C	FLJ41170	WHAMMP2	EIF2AK4	UNC13C	UBL7-AS1	DNM1P41	TTLL13	LOC440330	SMIM22	LOC440346	SNX29P2	CDIPT-AS1	CTRB2	LOC440416	SUZ12P1	DKFZp564H213	BAIAP2-AS1	ANKRD20A5P	HSBP1L1	PLIN5	CLEC4GP1	ZNF506	LINC00982	PRAMEF11	LOC440570	MINOS1	SLC2A1-AS1	ZYG11A	LOC440602	BCL2L15	LRRC52	LOC440704	C1orf186	MAP1LC3C	LINC00851	LOC440792	MIAT	SHISA8	ODF3B	CAPN14	LOC440864	FLJ16124	ACTR3BP2	LOC440896	LINC01191	POTEKP	FLJ46875	LOC440934	THUMPD3-AS1	EIF1B-AS1	IQCF6	SMIM4	LINC00969	CPEB2-AS1	MTHFD2L	LOC441025	TMEM150C	GUSBP5	LOC441052	C4orf47	MGC39584	42805	FLJ31104	LOC441086	NR2F1-AS1	C5orf56	LOC441124	C6orf226	TMEM151B	OOEP	FAM26F	LOC441178	LOC441179	LOC441204	ZNRF2P1	RP9P	LOC441242	DTX2P1-UPK3BP1-PMS2P11	SPDYE2	FLJ39080	SUGT1P1	FLJ41455	LOC441454	ANKRD18B	STX17-AS1	C9orf173	NRARP	LOC441528	CDNF	LOC441601	TSPAN11	LOC441666	PRKXP1	ANKRD65	ZFAS1	LOC442028	EMC3-AS1	GALNTL6	OR2B3	OR2J3	OR14J1	OR10C1	PTCHD4	ZNF259P1	PTGER4P2-CDK2AP2P2	FAM47C	DPY19L2P3	LMOD2	ASPA	MYO1B	CITED1	MSH2	MSH3	MSH4	ASPH	MSI1	ASS1	TNAP	TARP	MSMB	MSN	MSR1	MSRA	MST1	MST1R	MSX1	MSX2	MT1E	MT1F	MT1G	MT1H	MT1M	MT1X	MT2A	MT3	MTAP	ATP6	COX1	COX3	MTCP1	MTF1	NUDT1	MTHFD1	MTHFR	MTIF2	MTM1	ND2	ND6	MYO1F	MTNR1A	MTNR1B	MTTP	MTR	MTRR	MTX1	MUC1	MUC2	MUC3A	MUC4	MUC5AC	MUC6	MUC7	TRIM37	MUSK	MUT	MUTYH	MVD	MVK	MX1	ASTN1	MX2	MXI1	MYB	MYBL1	MYBPC1	MYBL2	MYBPC2	MYBPC3	MYBPH	MYC	MYCL	MYCN	MYD88	GADD45B	MYF5	MYF6	MYH1	SERPINC1	MYH2	MYH3	MYH4	MYH6	MYH7	MYH8	MYH9	MYH10	MYH11	ZFHX3	MYL1	MYL2	MYL3	MYL4	MYL5	MYL6	MYLK	MYO1A	MYO1C	MYO1D	MYO1E	MYO5A	MYO5B	MYO6	MYO7A	MYO7B	MYO9A	MYO9B	MYO10	MYOC	MYOD1	MYOG	PPP1R12A	ATF1	PPP1R12B	MYT1	NAB1	NAB2	NACA	NAGA	NAGLU	ATF3	HNRNPM	NAIP	NAP1L1	NAP1L2	NAP1L3	NAP1L4	NARS	NASP	ATF4	CEACAM6	NBL1	NUBP1	NBN	NCAM1	NCAM2	NCBP1	NCF2	NCF4	NCK1	NCL	NDN	NDP	NDUFA1	NDUFA2	NDUFA3	NDUFA4	NDUFA5	ACLY	NDUFA6	NDUFA7	NDUFA8	NEB	NDUFA9	NDUFA10	NDUFAB1	NDUFB1	NDUFB2	NDUFB3	ATIC	NDUFB4	NDUFB5	NDUFB6	NDUFB7	NDUFB8	NDUFB9	NDUFB10	NDUFC1	NDUFS1	ATM	NDUFS2	NDUFS3	NDUFV1	NDUFS4	NDUFS5	NDUFS6	NDUFV2	RERE	NDUFV3	DRG1	NEDD4	42980	RPL10A	NEDD8	NEDD9	ATOH1	NEFM	LRRC37A2	STGC3	GIMAP6	LRRC18	NEFH	NELL1	NEFL	ATOX1	NEK1	NEK2	NEK3	NELL2	NEO1	NEU1	NEU2	ATP1A1	NEUROD1	NEUROD2	NEUROG1	NF1	ATP1A2	NF2	NFATC1	NFATC2	NFIA	NFATC3	NFATC4	NFE2	NFE2L1	ATP1A3	NFE2L2	NFIB	NFIC	NFIL3	NFIX	ATP12A	NFKB1	NFKB2	NFKBIA	NFKBIB	NFKBIE	NFKBIL1	TONSL	NFRKB	NFX1	ACO1	ATP1A4	NFYA	NFYB	NFYC	NGF	NGFR	NHLH1	NHLH2	NHP2L1	ATP1B1	NHS	NID1	NINJ1	NINJ2	NIT1	NKG7	ATP1B2	NKTR	NKX2-2	NKX3-1	NKX6-1	NNAT	NMB	NMBR	ATP1B3	NME1	NME3	NME4	NQO2	NMT1	NNMT	NODAL	NOP2	NONO	NOS1	NOS2	NOS3	CNOT2	CNOT3	CNOT4	NOTCH1	NPY	NOTCH2	NOTCH3	NOTCH4	NOV	NOVA1	NOVA2	FXYD2	PNP	NPAS1	NPAS2	NPAT	NPC1	NPHP1	NPHS1	NPM1	ATP2A1	NPPA	NPPB	ATP2A2	NPPC	NPR1	NPR2	NPR3	NPTX1	NPTX2	NPY1R	NPY2R	NPY6R	NPY5R	ATP2A3	SLC11A2	NRAP	NRAS	NRCAM	NRD1	NRF1	ACR	ATP2B1	NRGN	NRL	NRTN	YBX1	NSF	NT5E	NTF3	NTF4	ATP2B2	NTHL1	NTRK1	NTRK2	NTRK3	NTN3	ROR1	ATP2B3	ROR2	DDR2	NTS	NTSR1	C8orf22	IGIP	NUCB1	NUCB2	NUMA1	NUP88	NUP98	NR4A2	ATP2B4	NVL	GPR143	COA5	LOC493754	OAS1	HCG11	TRIM72	CISD2	EID3	GPX8	OAS2	PHOSPHO2	OAS3	CHAC2	LOC494150	OAT	TBC1D25	RNF165	DFNB59	TYMSOS	C9orf135-AS1	OAZ1	OAZ2	OCA2	ATP4A	OCM2	OCRL	ODC1	ODF1	ODF2	OMD	ATP4B	OGDH	OGG1	OGN	FLJ25758	TIFAB	LOC497256	BDNF-AS	C18orf61	OLR1	OMG	OMP	OPA1	LINC00293	OPCML	ATP5A1	TNFRSF11B	OPHN1	OPRD1	ZBTB21	SCAPER	WRAP73	OPRK1	CRNN	CLDN20	OPRL1	OPRM1	SIX6	OR1D2	OR1F1	OR2C1	OR3A1	OR3A2	ORC1	ORC2	ACO2	ORC4	ORC5	SLC22A18	SLC22A18AS	ORM1	OSBP	OSM	OTC	ALDH7A1	CLDN11	OTX1	OTX2	OVGP1	OVOL1	OXA1L	OXCT1	OXT	OXTR	P2RX1	P2RX3	P2RX4	P2RX5	P2RX7	P2RY1	P2RY2	P2RY4	P2RY6	P4HA1	P4HB	LINC00929	A1BG-AS1	SPRN	RGMB-AS1	PA2G4	DUXAP10	LOH12CR2	PEBP1	PABPC3	FURIN	PCSK6	PAEP	PAFAH1B1	RRM2B	SMARCAL1	G0S2	PLA2G3	MINK1	CD207	PAFAH1B2	PAFAH1B3	DUOX2	NOX4	NOX3	COL5A3	PAFAH2	SYCP3	PODXL2	43070	CHST11	PRDX1	PAH	SERPINE1	SERPINB2	PAK1	ATP5B	IL20	UBQLN3	GALNT9	IL21R	IL22	ATP6V0A4	ITSN2	DEF6	PAK2	CUZD1	CYHR1	GEMIN4	PAK3	CALY	ANO7	PALM	PNPLA8	ARHGEF4	ARHGEF3	SLC45A1	PCA3	PAM	CNTN3	NEUROG3	REG3A	PAPPA	RDH8	PARK2	DCAF8	PARN	PAWR	PAX1	PAX2	PAX3	PAX4	PAX5	PAX6	KCNK4	IGK	MYEF2	IRX4	ASAP1	AK3	HP1BP3	PAX7	HDGFRP3	COPS7A	NSDHL	PDCL	PAX9	TAS2R3	TAS2R4	TAS2R16	TAS2R1	TAS2R9	TAS2R8	TAS2R7	TAS2R13	TAS2R10	TAS2R14	DHH	F11R	TRAT1	VILL	C6orf48	PARD6A	CLEC4A	SPOCK3	STMN3	RNF141	NTM	HEBP1	PBX1	PBX2	ATP5C1	PBX3	PC	PCBD1	PCBP1	CDON	IMPG2	PCBP2	PDE11A	FOXP3	SHANK1	TBX22	PCCA	PCCB	SOST	PCDH1	PCDHGC3	PCDH7	TMED5	ACOX1	PCDH8	SLC35B3	MTERF3	TPRKB	MED31	COQ6	SLC35C2	ASCC1	DERL2	PCDH9	EXOSC3	FAHD2A	SLMO2	EXOSC1	ISOC1	EMC9	RRP15	CCDC53	HDDC2	MRPS16	GLRX2	MRPS18C	FIS1	PAM16	GOLT1B	BOLA1	VPS36	DESI2	TVP23B	GLOD4	CELA2B	UBXN1	SERPINA5	ZNF593	ZBTB7B	ST8SIA3	PCK1	PI15	PRLH	GMNN	PLEKHA8P1	LAP3	WDPCP	ZNF691	FAM135B	PCK2	TXNDC12	TXNDC11	ATL1	CALHM2	RPS27L	SSUH2	YARS2	NMD3	MRPL2	NOSIP	DERA	MRPL4	APIP	TMX2	CUTC	FCF1	THAP4	NDUFA13	PCM1	MRPS7	POLR1D	GAL	CRYL1	MLXIPL	TNNI3K	YBX2	KLHL5	PLLP	SEPSECS	SIDT2	RRNAD1	ADIPOR1	TRNT1	UTP18	SCCPDH	IFT52	ABHD5	PCMT1	SH3GLB1	ZC2HC1A	MECR	NDUFAF1	ABHD17B	PHF20L1	TFB1M	APH1A	METTL9	RDH11	PCNA	LACTB2	SUV420H1	TRAPPC12	ZDHHC9	RMDN1	MRPS2	COQ4	UTP11L	RPL26L1	COMMD2	ZNF706	IER3IP1	GOLGA7	NAA20	TRIM17	SAR1B	ANGPTL4	ASB3	PHF11	RLIM	KCTD3	CEP83	IRAK4	RNFT1	COPS4	INSIG2	CHCHD2	DYNC1LI1	HSD17B12	LOC51145	A4GNT	ING4	CERCAM	C5orf45	SDF4	SLC45A2	LINC00328	MRTO4	HN1	SERPINA10	ZNF580	PCNT	VPS28	C3orf18	EGFL7	DBR1	DCTN4	AADAT	CYB5R4	MYO15A	HSD17B11	HSD17B14	NAGPA	TUBD1	TUBE1	LEF1	PLEKHO1	HAO2	PCOLCE	DCXR	HSPA14	GPN3	CRBN	WBP5	RSL24D1	SS18L2	CHMP1A	HERC5	CKLF	ZNF639	IPO11	RAPGEFL1	PLCE1	C9orf53	NIN	CPA4	ZDHHC2	DDX47	NUSAP1	TACO1	ACP6	GP6	DUSP13	CLDN18	RAB9B	PCP4	LUZP4	IGF2-AS	GLRX5	PCSK1	ZNF219	TCEB3B	ABI3	COPZ2	PIGP	GLTP	PHF20	VRK3	CRIM1	DRICH1	EMC4	HGH1	MZB1	ANKRD39	COX16	CCDC174	SHISA5	PAIP2	PDZD11	TMEM69	PCSK5	C6orf203	NT5C3A	FAM178B	MRPL37	RNF181	TBC1D7	42796	MRPL51	TMEM216	PCSK2	PBDC1	MRPL30	MRPL27	CDKL3	CLEC1B	CLEC1A	PIPOX	CDK16	TFDP3	UBAP1	BET1L	KLF3	MAPKAPK5-AS1	ZNF571	DNAJC27	IER5	C1RL	CDK17	GOLM1	ANKMY1	SCAND1	BFAR	TLR7	RASL12	CEND1	COA4	RXFP3	CDK18	ERGIC2	GMIP	GMPR2	CD320	PCDH12	ECSIT	SLC15A3	BPIFA1	THEG	NRN1	ATP5D	PCYT1A	TIMMDC1	GCNT4	CYP39A1	FKBP11	ZDHHC3	KCNK9	FAM13B	FAM53C	REEP2	ARMCX1	SLC22A17	TLR8	SLC25A37	FAM198B	NME8	KRCC1	PLAC8	PHF21A	MRPL35	RSRC1	PDC	MEX3C	AMZ2	WAC	SPG21	AHSP	ARL6IP4	PDCD1	TNFRSF12A	SPTBN5	ZNF771	PRR16	NGRN	THEM6	MS4A4A	DACT1	PDCD2	CRNKL1	ZBTB7A	FZR1	TAOK3	KLRF1	KRT76	ZNF117	WT1-AS	ERVH-4	PDE1A	MBTPS2	HOOK1	CDC40	CHST15	ZMYND10	PLA1A	UBR5	POP5	TEX264	PDE1C	POMP	TMA7	MRPS17	ATRAID	SNX7	UCHL5	ANGPT4	CRLF3	PDE2A	CSAD	ATP6V1D	WNT16	ZNF589	EIF3L	NIP7	RWDD1	PDE3A	AIG1	TRPV2	COMMD10	WDR83OS	TRAPPC4	ATP5E	PDE3B	PPME1	NOL7	HEMK1	PDE4A	BIN2	ACTL6B	PDE4B	AMOTL2	PRKAG2	POLK	ZNF107	DDX41	SNX9	SUCO	ANAPC5	ANAPC7	SCARA3	MAGEC2	FAM8A1	PDE4D	HPCAL4	YTHDF2	VGLL1	RNF138	IP6K2	PCYOX1	PDE6A	PRRX2	LCMT1	GULP1	REV1	RHCG	PDE6C	SFMBT1	GPR89B	UBE2J1	EVL	PDE6D	NAT8B	DCDC2	LIMA1	CABP2	ISYNA1	HSD17B7	ANKFY1	PDE6G	VCX2	PDE6H	C9orf114	NOP16	RTCB	PTPLAD1	CTDSPL2	NELFCD	TRIAP1	ATP5F1	PDE7A	C11orf73	CWC15	TRMT112	UFC1	RTFDC1	PDE8A	CHMP5	GTSE1	ETV7	DTL	NCKIPSD	PDE9A	LARS	TMEM14C	CXXC5	TMEM138	OSER1	GSKIP	JKAMP	ANAPC11	PDE1B	ZC3HC1	C9orf156	PHF7	VTA1	PPHLN1	MTFP1	ZCCHC17	PDGFA	SCLY	VPS54	ZNF581	SIRT7	SIRT6	PDGFB	CINP	RAB14	ACKR4	PEX5L	LGSN	NT5DC3	PDGFRA	RAB6B	IL23A	MBIP	HDAC7	ARMCX3	TDP2	UFM1	PDGFRL	FAM49B	GDE1	LARP7	ESF1	PDE6B	ERVH-6	AZIN1	PCF11	MED15	PIAS4	PDGFRB	TRIM33	SRRT	NBAS	CUTA	LSR	ATP5G1	PDHA1	LIPT1	NOP58	METTL13	PIGT	TRMT6	ATP6V1H	GET4	PDHA2	DPH5	ERGIC3	TAF9B	HMP19	UBE2D4	PDHB	KLF13	CCZ1	DYNC2LI1	SLC25A39	PDK1	LUC7L2	OTUD6B	RBMX2	DHRS7	C14orf166	SF3B6	PDK2	MRPL48	TMBIM4	PPIL1	YPEL5	FAM96B	MRPS23	PDK3	MRPS33	PTRH2	CDK5RAP1	RASD1	STYXL1	GINS2	PDK4	MPC1	FKBP7	ZFR	ASB1	ASB4	NUB1	HSPB11	SARAF	ENPP1	TPPP3	ASB2	MPP6	ENPP2	SUFU	OAZ3	ENPP3	LSM7	LSM8	CPSF3	TRAPPC2L	HECA	VPS29	ATP5G2	PDPK1	CYB5R2	NLK	PADI3	ACSL5	GPRC5B	EMCN	CYB5R1	ZNF44	SELT	RAB23	CES1P1	CAB39	SLC26A4	UIMC1	FBXO40	DNAJB11	CMPK1	POLR3K	WBP11	PDYN	UPB1	MSRB1	RAPGEF6	GHRL	PDZK1	WWOX	ARID4B	CD244	LUC7L3	PECAM1	RTEL1	HIGD1B	ERAP1	TMEM8B	CDK12	C9orf78	SERPINF1	SYT17	ATP8A2	RAB8B	INPP5K	GNG13	STK26	TM7SF3	RSF1	ZAK	MYOZ2	PEG3	KDM3B	PENK	ATP5G3	ASIC5	SIX4	COQ3	CALML5	TUBA8	PHAX	GALNT7	CECR1	PEPD	PER1	GATB	PEX1	PEX6	PEX7	PEX10	PEX12	PEX13	PEX14	PF4	PF4V1	PFAS	CFP	ACP1	PFDN1	PFDN2	PFDN4	PFDN5	ATP8B1	PFKFB1	PFKFB2	PFKFB3	ATP5I	PFKFB4	PFKL	VIT	PFKM	PFKP	PFN1	PFN2	CDK14	ATP5J	PGAM1	PGAM2	PGC	PGD	PGF	PGGT1B	ATP6V1A	PGK1	PGK2	PGM1	PGM3	PGM5	PGR	ABCB1	ABCB4	PHB	ATP6V1B1	SLC25A3	PHEX	PHF1	PHF2	PHKA1	PHKA2	PHKB	ATP6V1B2	PHKG1	PHKG2	PHYH	SERPINA1	PI3	SERPINA4	SERPINB5	SERPINB6	ATP6V0C	SERPINE2	SERPINB8	SERPINB9	SERPINB10	SERPINI1	SERPINB13	SERPINI2	PIGA	ATP6V1C1	PIGF	PIGH	PIGR	PIK3C2A	PIK3C2B	PIK3C2G	PIK3C3	ATP6V1E1	PIK3CA	PIK3CB	PIM1	PIK3CD	PIK3CG	PIK3R1	PIK3R2	PI4KA	PI4KB	ACP2	PIN1	PIN1P1	PIN4	PIP	PIP4K2A	PITPNA	PITX1	PITX2	PITX3	PKD2	PKLR	PKHD1	PKM	PKNOX1	PKP1	PKP2	PLA2G1B	PLA2G2A	PLA2G4A	PLA2G5	PLAG1	PLAGL1	PLAGL2	PLAT	PLAU	PLAUR	ATP6V0B	PLCB2	PLCB3	PLCB4	PLCD1	BCL11A	CPXCR1	BTBD1	PLCL1	SPA17	IL17D	NUDT9	CHIC1	TM6SF2	TM6SF1	UBASH3A	ZFYVE1	PLCG1	LRP1B	PANK1	SHC3	PLCG2	PLD1	NUP54	TPCN1	PLD2	PLEC	ATP6V1G2	PLG	CLIC5	STX18	PLEK	PLGLB2	SERPINF2	PLIN1	PLK1	FXYD1	FXYD3	ATP6V0A1	PLN	PLOD1	PLOD2	PLP1	PLP2	PLRG1	PLS1	PLS3	PLSCR1	PLTP	PLXNA1	MBD3	ADAM22	PLXNA2	BCO1	PRKAG3	PTOV1	S1PR5	PLXNB1	PLXNB3	PMAIP1	PMCH	PNOC	PMCHL1	ATP6AP1	PMCHL2	PML	PMM1	PMM2	PMP2	PMP22	PMS1	PMS2P1	ATP7A	PMS2L2	PMS2P4	RIPPLY3	FXYD7	FXYD6	FXYD5	FXYD4	P2RY13	PMS2P5	GPR84	IL20RA	IL20RB	FGFRL1	GPR87	C11orf24	CDHR5	PMS2P3	ATP5O	MYO3A	DUOX1	RAB4B	RAB24	PELO	SLCO1C1	EXOSC9	PPIL3	EXOSC10	FTHL17	CNTN5	CSNK1G1	A4GALT	PRRX1	CPSF2	ACP5	ATP7B	BRWD1	SLC37A1	RBM11	PCBP3	CYP4F29P	C21orf58	YBEY	PNLIP	SMIM11	C21orf49	MIS18A	PNLIPRP1	LINC00158	PNLIPRP2	LRRC3DN	TSPEAR	LINC00113	LINC00112	PNMT	SETD4	FAM3B	RIPK4	CLIC6	GSAP	TLR9	POLE3	CHRAC1	PNN	GPR88	UBL3	42982	LINC00308	H2BFS	LURAP1	MIR4435-1HG	LOC541472	LOC541473	MRPL39	C21orf91	C8orf58	CXorf40B	DCUN1D1	NANS	PODXL	CYCS	ERRFI1	KCNK10	TREM2	TREM1	SNTG1	POLA1	SNTG2	POLB	POLD1	POLD2	POLE	POLE2	C1QTNF9B-AS1	POLG	POLH	POLR2A	POLR2B	POLR2C	GPR173	GPR85	POLR2D	GNG2	GDAP1	POLR2E	DPM3	SOX18	UNC93A	POLR2F	POLR2G	CYTL1	WNT4	HAO1	POLR2H	POLR2I	TERF2IP	POLR2J	POLR2K	SLC38A2	POLR2L	NLGN3	SIAE	POLRMT	TAS2R5	POMC	DNAJC10	YIPF1	GAR1	SSH1	HCG4	SH3TC1	SEMA5B	GFOD1	RBM27	PON1	SASH3	STAG3L1	KCTD5	ANLN	PON2	RIN2	ATAD2B	FBXO42	MOV10L1	TAF7L	PRR13	PON3	MRPS21	FBXW5	CCSER2	FAM134B	XRN1	ETAA1	SPIN2A	ANKIB1	MIOS	ZFAND6	POR	ARMCX6	MIEF1	TOLLIP	KRT20	NLE1	RNF216	PLEKHA5	FAM64A	CHPF2	TRMT13	POU1F1	UGT2B28	FAM105A	NEURL1B	C11orf71	TMX3	PRMT7	HEATR5B	SMOX	TMCO1	ATR	POU2AF1	RBM47	ZDHHC13	CPVL	DHX29	ADAMTSL4	EPB41L4A-AS2	RHOF	POU2F1	PCDH18	HMGCLL1	EXOSC4	DDX4	MTRF1L	PUS7	APBB1IP	POU2F2	CCDC93	WDR44	ANKRD16	ASNSD1	POU3F1	MIER2	USP53	MRPL50	CCHCR1	EXOC6	FAM35A	ROBO4	NDUFB11	POU3F2	FAM193B	DDIT4	RC3H2	CRCT1	MTMR12	RNF186	SDK2	POU3F3	NECAB2	MAGEL2	GNL3L	DKFZP434I0714	WDR5B	DDX49	ING3	SGTB	SPATA6	POU3F4	EPB41L4B	DLL4	POU4F1	UGT1A8	POU4F2	SCAND2P	EGLN1	GNB1L	LZTFL1	EQTN	MXRA8	POU4F3	L1TD1	ATRX	NDFIP2	DDX56	INO80	CCNJ	POU5F1B	FBXL19	VSIG10	ARL15	PAF1	PARP14	HES2	MAP10	FAM63B	POU6F1	PPA1	PPARA	UGT1A1	PCDHB18	PCDHB17	TBC1D13	WDR74	TMEM106B	RSBN1	PPARD	LRRN3	CRLS1	GTPBP2	CROT	PPARG	ZNHIT6	P4HTM	MANSC1	MED1	KIF1A	PPEF2	RRN3	PDP1	GPN2	42799	PPAT	CNGB3	RBFOX1	SLC6A20	BTN2A3P	OTUD4	NKX1-1	PPBP	TMED9	SLC35F2	RAB39A	MPHOSPH8	FEV	XAF1	LEPROT	LY6K	LINC00527	EPDR1	PPEF1	FBLIM1	FNDC8	ZNF853	IL17RD	FAM20A	KLHDC4	CTSA	PCSK4	GRAMD1C	ROPN1	ZRANB1	TRIM44	BTG4	HYDIN	DIRAS2	PPP1R12C	CFAP46	RNF111	PPIA	NSMCE4A	ALKBH4	C17orf59	DNAJB12	PPIB	TET2	KCTD9	TRPM4	BNC2	DCHS2	MBTD1	PPIC	KLHL24	HAUS6	TRIT1	CNNM2	AHI1	ZNF586	DYM	SAMD9	PPID	GIPC2	ZNF562	AFTPH	KLHL28	QPCTL	GATAD2A	ZNF280D	ZCCHC10	NDE1	ERCC6L	TRPM7	SWT1	CDHR2	GIN1	NXPE4	BCAS3	ASPN	NUP62CL	BEST2	VPS13C	GDAP2	BSPRY	WBP1L	LRRC49	APTX	BIVM	MFSD6	SYTL2	ESRP1	SIDT1	ARHGEF38	DEF8	FBXL12	ANKRD49	PAQR5	WDR55	FAM83E	FAM46C	GON4L	GDPD2	PGPEP1	ELP6	MS4A12	SNRK	CC2D1A	TOR4A	GPATCH4	PPP1R14D	TMEM214	TMEM104	EPS8L1	QRICH1	PIGG	PALMD	FNBP1L	CNTLN	DCAF16	ZCCHC2	DPP8	ST7L	BCOR	TEX10	ANKHD1	CWC25	RETSAT	TBC1D8B	LPPR1	UHRF1BP1	NSUN2	ALKBH5	INO80D	NCAPG2	MTMR10	RNF43	PQLC2	CASZ1	ELOVL2	PXK	AUH	LAX1	CDKAL1	TTC19	MKS1	WHSC1L1	CYP2W1	FAM208B	SPDL1	SEMA4C	RPP25	FOCAD	YTHDF1	TMEM260	CMTM6	HEATR2	DUS2	CHTF8	RASIP1	ZSCAN32	UBE2R2	CHCHD3	IMPAD1	TMEM161A	PPL	TRMT10C	EXD3	RHBDL2	KANSL2	DUSP23	ADPRHL2	SOHLH2	SARS2	COMMD4	PPM1A	OCIAD1	RNF125	FAM206A	DNAJC28	LINC01521	SLC41A3	LPCAT2	MRPL16	SDHAF2	PPM1B	COMMD8	TRNAU1AP	C1orf27	FAM120C	C1orf109	PARP16	TXNL4B	TMEM160	ODAM	PPM1G	GEMIN8	SSH3	TIPIN	UCKL1	C1orf56	PIGX	CT55	TMEM70	C4orf27	TTC12	BANP	TMEM132A	CPSF3L	THG1L	C20orf27	SLC25A38	SLC35F6	HRASLS2	PPOX	C2orf42	NMRK1	CLN6	PINX1	HCFC1R1	ULK4	C1orf123	ACSM5	ZNF770	PPP1CA	C1orf159	ZSCAN2	GID8	OXSM	42796	TESC	AURKAIP1	ACPP	AUP1	PPP1CB	TUG1	TTC22	TMCO3	PAK1IP1	LAMTOR1	RMND1	TRMT61B	FAM118A	HERC6	C19orf24	PPP1CC	PARPBP	PIH1D1	PPP2R3C	CCDC109B	STX17	PRPF39	42795	C14orf119	LINC00483	PPP1R1A	TTC38	PID1	PHIP	BANK1	FLJ20712	TMEM255A	HEATR3	C17orf80	FBXO34	USP47	SLC35A5	FKBP14	MOCOS	NOL8	CCDC40	PTCD3	CDCA4	TRMT12	PPP1R2	EPN3	PLEKHB2	VPS37C	C19orf60	NRDE2	MRPL20	ATG16L1	ZWILCH	FLJ10038	AIM1L	PPP1R3A	SUSD4	WIPI1	ZCWPW1	CCDC157	SPATA6L	LINC01420	SLC52A1	PDPR	ENOX1	TMEM248	PPP1R3C	DET1	C9orf40	RNF31	LRRC37A4P	OXR1	UACA	TMEM45A	FEZF2	TAPBPL	IFT57	ARGLU1	KIF26B	SOBP	CXorf57	CCDC186	SLC38A4	PPP1R3D	MED9	TMEM51	WDYHV1	GPATCH1	SAMD4B	EBLN2	AVP	PPP1R7	WDR70	ATP5SL	ATG2B	RALGPS2	GPATCH2	SLFN12	ANO1	BSDC1	AGGF1	PPP1R8	MAGOHB	PLEKHJ1	WDR60	XKR8	ARHGAP17	TMEM39B	SLC6A15	CRTAC1	PRPF38B	FANCL	AKIRIN2	PIWIL2	CEP192	HEATR1	TRIM68	ANO10	ARMC4	RBM28	LARP1B	SRBD1	WRAP53	FIGN	FAM90A1	ANKZF1	PPP1R10	ELP3	HAUS2	CDCA8	LRRC8D	THAP1	ZDHHC4	RBM23	UBR7	MTPAP	PPP2CA	C19orf73	TMEM38B	DALRD3	SDAD1	MSTO1	ARMC1	DARS2	RFWD3	PPP2CB	ARHGEF10L	TMEM33	PNPO	SHQ1	CEP55	CENPQ	MSL2	MRPS18A	PRMT6	TBCCD1	DNAAF2	MRPS10	INTS10	KLHL11	SEC61A2	RMDN3	RNMTL1	FAIM	PPP2R1A	LINS	SMG8	RNF220	RIF1	DZANK1	SLC25A36	VPS13D	RIC8B	PPP2R1B	NUDT11	NADSYN1	DNAJC17	PBRM1	EVA1B	C14orf105	KIAA1551	RPRD1A	APPL2	FAM86C1	AVPR1A	PPP2R2A	PLEKHG6	MAP1S	LGI2	GOLPH3L	ZNF532	SBNO1	ARL8B	DCUN1D2	SETD5	PPP2R2B	ATAD3A	DPPA4	BBS7	RCBTB1	LEPREL1	FANCI	C11orf57	TMLHE	EXD2	TMEM57	PPP2R2C	KLHDC8A	LRRC20	TRIM62	ETNK2	RAVER2	NAT10	LRRC1	PNMAL1	PANK4	PPP2R3A	USP40	CCDC87	MOB1A	SMU1	UBA6	VRTN	SLC38A7	OGFOD1	PPP2R4	STEAP3	KIRREL	SLC47A1	UQCC1	CCDC25	NEIL3	TMEM206	YY1AP1	PPP2R5A	ELP2	PCMTD2	ASXL2	TYW1	TMEM39A	WDR41	ADI1	MRGBP	THNSL2	CASC1	PPP2R5B	TMEM143	C7orf43	TMEM19	PRR34	ECHDC2	PSPC1	PPP2R5C	NUDT15	IMP3	TMEM100	PHF10	VPS53	PGM2	FGGY	QRSL1	ZNF654	PPP2R5D	CWF19L1	TMEM140	LRRC36	MCOLN3	UBE2W	RBM41	C4orf19	TMEM40	RHOT1	ATXN7L3B	ACOXL	PPP2R5E	BRF2	BOLA2	PPP6R3	UEVLD	FBXW7	KLHL26	TBC1D19	CCDC91	RNF121	BRIX1	AVPR1B	PPP3CA	OLAH	GIMAP4	SPTLC3	DDX19A	PPP4C	LOC553103	ZNF444	PEF1	RFK	CPPED1	TMEM144	SLC29A3	RSAD1	AP5S1	TMA16	PPP3CB	MIS18BP1	TMEM74B	C5orf22	LARP6	ABCF3	UFSP2	AGPAT5	LIN7C	RNLS	MNS1	PPP3CC	BLOC1S4	ACER3	DRAM1	SYNJ2BP	SLC39A9	NIPSNAP3B	FBXL8	C19orf66	FLJ11292	PPP3R1	LSG1	STRBP	SLC35C1	PLCXD1	ZGRF1	TCP11L1	ABHD10	CHDH	PPP3R2	VNN3	STK32B	COPRS	LAPTM4B	ORF1	HJURP	SLC22A15	TBC1D2	STYK1	PPP5C	PI4K2A	TMEM63B	HEMGN	IMPACT	TMEM176A	LGR4	PIDD1	PPP6C	PPP4R1L	TMCO6	LRRC59	PPT1	MEG3	PRO2214	MCM10	PPY	AVPR2	PRO2949	PRO2964	LOC554174	PRB1	CCDC148-AS1	MIR31HG	JPX	LOC554206	LOC554207	C17orf85	ZNF331	SIRPG	ASPDH	GPALPP1	LINC00862	YOD1	AP1AR	STRADB	PRB3	PRO1483	DHRS4-AS1	PRB4	CAMK2N1	LINC00216	CSGALNACT2	PRCC	PRO1082	DNAJA4	PRCP	NDUFAF7	RBM12B-AS1	PRO2012	PARL	PRELP	PREP	ETNK1	CHST12	HES6	TRPV6	TNFRSF19	NOP10	H2AFY2	GPRC5D	SLC35E3	BATF3	PRF1	DDX43	SAGE1	SMPD3	ASIC4	SRGN	ELAC1	TRIM36	DHTKD1	FEM1A	TMEM55A	PRG2	SVOP	SLC30A10	MAML3	CDCA7L	KCNQ1DN	IL17RB	RBM38	HAB1	ZNF823	SOX6	KLK15	ENOSF1	PLXNA3	HAUS7	CDC42BPG	ZNF821	DNAH3	GALNT10	PRIM1	CNOT11	FOXRED1	CDV3	STAB2	NAGK	SUPT20H	PRIM2	KIF27	CHRNA9	UBE2Q1	MIOX	MED29	BMP2K	VEZT	GOLGA2P5	OTUD5	ZCCHC8	RNPC3	ITLN1	DDX60	CDKN2AIP	FAM46A	LRRC16A	KIF21A	PPP1R9A	ANKRD10	ZNF280C	CCDC132	OTUB1	FERMT1	KIF16B	PRR5	ASAP3	TASP1	DOCK10	PRKAA1	STAP2	TRMT1	TTC27	THUMPD1	POMGNT1	ZDHHC7	AMBRA1	ZNF407	PNRC2	PRKAA2	SLC39A4	LRRC40	G2E3	TBC1D22B	KRBOX4	DEPDC1	CHD7	SYBU	PRKAB1	FLVCR2	BTBD2	OSGEP	LYAR	RAB20	PRKAB2	PIGV	NHP2	SLC48A1	BCAS4	TMEM127	NLRP2	INTS8	ZNF692	RNF126	ZNF416	PRKACA	PRPF40A	DDX27	HIF1AN	ZNF446	CDC37L1	URGCP	NPLOC4	DENND4C	GPATCH2L	MFN1	PRKACB	PEX26	SMEK1	NBPF1	SLC30A6	IWS1	LIMS2	PRKACG	RUFY2	SCYL2	KANSL3	RABL6	MREG	TRMU	YEATS2	PKIA	PACS1	FRMD4A	LUC7L	KDM4D	NSUN5	RBM22	VAC14	RADIL	IARS2	PKIB	MAP7D1	ARHGEF40	CCDC94	POLR3B	CCDC88A	IPO9	NDC1	NECAP2	KBTBD4	PRKAG1	FAR2	ZNF334	TENM3	DOK4	LMBR1L	WDR11	POLR3E	FAM178A	TSR1	IQCC	CEP72	ASF1B	ASUN	BTBD7	N4BP2	ATF7IP	PRKAR1A	FAM222B	C1orf112	HHAT	ZFP64	DNAJC11	VPS35	ARFGAP1	CARKD	ENAH	EDEM2	PARVA	CHFR	COA1	AP5M1	NUP133	CNDP2	CCAR1	PRKAR1B	AGK	TMEM184C	42989	OGDHL	TMEM30A	CDK5RAP2	INTS9	UGGT2	RCOR3	WDR12	PRKAR2A	DHX32	TTC17	ZNF701	EXOC1	IFT122	C1orf106	H2AFJ	NGLY1	ZNF83	PRKAR2B	EXOC2	PRR11	TBC1D23	TDP1	SAYSD1	MBD5	ZNF839	CFAP44	PRKCA	ERMARD	RIOK2	CMTR2	MCTP2	FGD6	ZNF415	TXLNG	LMBRD1	DEPDC1B	PRKCB	CSGALNACT1	LRIF1	FAM63A	DDX28	PCID2	MBNL3	METTL2B	CACNA2D3	AXL	PRKCD	SCN3B	IL26	DCP1A	ADAP2	LRP2BP	HR	ST6GALNAC1	TRERF1	PRKCE	FOXJ2	ADCY10	SPATA7	UTP6	BDP1	TSNAXIP1	DOK5	KDM3A	RNF130	PRKCG	ALLC	VPS11	PAG1	PECR	DCAF6	VIMP	PRKCH	GLT8D1	EMC3	CAND1	UBAP2	CENPJ	EAPP	CENPN	PRKCI	EAF2	WWC3	ARHGAP15	PPP2R2D	BRK1	ITFG2	CISD1	PLGRKT	PKN1	USE1	PSENEN	TEX2	IDI2-AS1	ZC3H15	ACOT13	KIZ	TMEM165	BEX1	PKN2	ACTR10	ECHDC1	TMEM126B	SLC22A11	HDAC8	PRKD1	ASH1L	PBK	GSDMB	GABRQ	PRKCQ	WSB2	LMO3	ZKSCAN7	PRKCSH	GPRC5C	LENEP	MYNN	ZNF395	MESP1	UNC45A	PRKCZ	ZNF302	ACSS2	KMT2E	RNF114	ZC4H2	CMAS	C19orf80	BIN3	PRKDC	APOBR	ERBB2IP	LANCL2	NXT2	CTTNBP2NL	PRKG1	RCC2	NKRF	FAM212B	DMAP1	PRKG2	MYO5C	APOM	MAPK1	MAPK3	ZMAT5	LIN37	KLHL9	SULF2	MAPK4	42981	AJAP1	NDUFA12	NSFL1C	MAPK6	GNG12	BAIAP2L1	SLC25A40	BCAP29	SLC50A1	KLHL7	MAPK7	MAPK8	CFC1	NXF5	ACRV1	MAPK11	NXF3	C19orf10	SMG9	MAPK9	MAPK10	MAPK13	BARX1	PDGFC	MAP2K1	MAP2K2	ALG1	UBFD1	KLHL4	TMEM234	MAP2K5	MAP2K6	MAP2K7	PCDHGC5	PCDHGC4	PCDHGB7	EIF2AK2	PCDHGB6	PCDHGB5	PCDHGA10	PCDHGA9	DNAJC3	PCDHGA3	PCDHGA1	PRKRIR	PCDHGB8P	PCDHB15	PCDHB14	PCDHB13	PCDHB12	PCDHB11	PCDHB9	PCDHB8	PCDHB7	PRKX	PCDHB6	PCDHB4	PCDHB3	PCDHB2	PCDHAC2	PCDHAC1	PCDHA10	PCDHA6	PCDHA5	PCDHA3	PCDHA2	TEX15	TEX14	TEX13B	TEX13A	TEX12	TEX11	PRKY	NDNL2	RNF17	STK31	TDRD1	GSDMC	PRL	DNAH7	ANKH	PRLR	MOSPD1	MTFR1L	PRM1	PRM2	LMOD3	FAM214A	PRNP	PSPN	PROC	SUSD2	ZNF253	KIAA1217	BTNL2	C21orf62	MRAP	PRODH	YLPM1	CRTAM	RNF20	TMX4	SERTAD4	MEPCE	CTNNBL1	PROP1	C8orf44	GPCPD1	LRRC8A	CPXM1	CCBL2	IRGC	PROS1	WDR45B	BEX4	GKN1	PARD3	PROX1	AZGP1	PRPH	IL36G	SLC7A10	TRPV5	PRPS1	ANKRD7	METTL3	PRPS2	PRMT8	CABP5	PRPSAP1	PRPSAP2	PRRG1	PRRG2	LGMN	LTB4R2	PRSS1	PRSS2	CTPS2	RPRM	CCL28	EIF4ENIF1	KCNQ5	MASP1	RELN	KLK7	TMPRSS15	PRSS8	DNAJC12	KLK6	HTRA1	MMP26	CHST7	KLK10	PRTN3	AZU1	PSAP	CYP26B1	TUBB7P	ERO1LB	SLC2A9	DIABLO	PSD	INPP5E	PSEN1	PSEN2	BCCIP	EIF5A2	TMPRSS4	CLDND1	LINC00470	C10orf2	NPDC1	POLE4	OR2S2	KCNK13	KCNK12	PANX2	MUC13	SUCNR1	AKIP1	C11orf16	TMEM9B	NRIP3	ASCL3	SAR1A	C21orf59	PSG1	B2M	PSG2	JPH1	PSG3	PSG4	RETN	PSG5	SLC2A4RG	PSG6	BARHL1	PSG7	FMN2	PSG9	PSG11	PSKH1	PSMA1	ZC3HAV1	PSMA2	IFNK	SLAMF8	GPR137	PSMA3	SPHK2	TCEAL7	PSMA4	GRIPAP1	EMC7	RAD18	CELF4	PSMA5	PSMA7	CDC42SE1	FSTL5	UGGT1	KCMF1	TM9SF3	PSMB1	MDM1	LGALS14	C8orf4	UBQLN4	AGPAT3	AGPAT4	DPYSL5	WRNIP1	BDH2	ANKS1B	PSMB2	TMEM167B	NDUFA4L2	PNO1	PAPOLB	SH3GLB2	C15orf39	THAP10	SPIRE1	PSMB3	STARD7	MAP3K7CL	IFT46	C1GALT1	OTOR	EXOSC5	SMARCAD1	MEIS3	C2orf83	DHX33	PSMB4	SEMA3G	MCCC1	NMUR2	PAK6	LXN	NCLN	GPR108	SPPL2B	FEM1C	PSMB5	DUS3L	CA10	SMCO4	CCDC177	PMEPA1	ARNTL2	PSMB6	DUSP22	HMCES	CMC2	ENY2	OLFML3	MRPS22	C11orf30	MFF	SDR39U1	XAB2	PSMB7	SMYD2	C5orf15	PRTFDC1	NT5M	NIT2	MEPE	LHX9	OTUD7B	PSMB8	SHD	RGMA	WDR93	PARP6	C14orf132	RPL23AP32	PYY	ATXN7L3	CEACAM19	FAM20C	STOX2	PRDM8	PRDM9	PSMB9	PRDM10	PRDM11	POGLUT1	PSMG2	ADPRM	DTWD1	BBX	PSMB10	CDC42SE2	KIF15	TOMM22	CHPT1	TULP4	SLC12A9	ADCK3	CTNNBIP1	ADAMTS9	BAAT	PSMC1	GSN-AS1	ACN9	YAE1D1	CCDC47	ACKR3	PSMC2	CABP4	AKR1B10	COQ9	CCNL1	CIAPIN1	PSMC3	C16orf62	SLC17A7	RSRP1	ANKMY2	RARS2	PSMC4	TWSG1	PLSCR2	PSMC5	UTP3	NAG18	CHRNA10	TBX20	PSMC6	PCBP4	HYMAI	DDX24	PSMD1	PSMD2	CASC5	SLC17A6	AGTRAP	PLSCR4	ENTPD7	PSMD3	CASS4	PCNP	CPA6	PITHD1	RPGRIP1	PARP11	AVEN	BACH1	PSMD4	ANO2	C12orf4	C12orf5	PNPLA2	CYSLTR2	NAT14	PDSS2	REXO4	PSMD5	HRASLS	RAB25	TRPC7	PGLYRP4	INTS12	CAMK1D	GOPC	LPAR5	NUP107	CD248	PLXDC1	CD177	RHBG	LYRM4	MRPL47	PSMD7	ATP13A1	CHMP1B	MAN1C1	APMAP	RGL3	PSMD8	RNPEPL1	RTN4	ADCK1	PAK7	TMEM159	SCYL3	RALGAPB	LYRM1	PSMD9	SMIM8	LYZL6	SLURP1	SLC44A2	SMURF1	TMEM63C	PHTF2	JPH2	TRIM54	PSMD10	PELI2	PELI1	GJC2	SALL4	ASPHD2	ZNFX1	PSMD11	DOLPP1	CAMK1G	CORO1B	VARS2	ZMIZ1	KIAA1191	PSMD12	ACTR3B	SLC39A10	ANKRD50	FAM219B	NIPAL3	RALGAPA2	THOC2	ADAMTSL3	KIAA1147	PSMD13	SEPN1	VN1R1	MCOLN1	ATP10A	ATP8B2	BAD	PSME1	ATP10D	ZNF248	PSME2	SLC45A4	GPR126	TP73-AS1	SPRYD7	CEMIP	THAP11	VANGL2	TTC7A	KIAA1244	ERGIC1	SMEK2	NHSL1	LYRM2	SMAGP	PSPH	SNX14	ZNF630	LINC00869	KIAA0485	PTAFR	KIAA0509	PTBP1	PGM5-AS1	TAS2R38	PTCH1	PTEN	SLC4A10	PTGDR	DANCR	BAG1	PTGDS	PTGER1	PTGER2	CSRP2BP	PBXIP1	PTGER3	CBX8	RCN3	ZNF286A	ZNF287	SENP7	JPH3	PTGER4	ZNF304	TTYH1	GJD2	PTGFR	AICDA	PTGFRN	MRS2	RHOJ	PTGIR	TMEM27	CLK4	LOC57399	BAGE	PTGIS	S100A14	DUSP5P1	RAB22A	SERTAD4-AS1	CYP20A1	SPC25	ABHD6	NMRAL1	LRTM1	MIF4GD	PTH	SCYL1	AS3MT	RHBDD2	C3orf14	WDR18	SLC24A3	PTGS1	PTGS2	PTHLH	C1orf145	PRR9	IBA57-AS1	NDRG3	NDRG2	BIRC6	PLEKHG5	PTH1R	TENM2	GALNT16	DSCAML1	LOC574538	REXO1	KIAA1143	TMCC3	GATAD2B	PTH2R	PPM1H	ISY1	KIAA1161	AMIGO1	STRIP2	TBC1D24	SCAF4	HHATL	SLC12A5	PNMAL2	PTK2	LRRC47	ERMN	CNOT6	ZNF512B	ZNF490	PLEKHH1	GRAMD1B	SHROOM4	USP31	PRR12	PLEKHG1	KIAA1210	KIAA1211	RNF150	NLN	ESYT2	ODF2L	AHRR	ARID1B	HEG1	RIMKLB	NWD2	MKL2	LRFN2	KIDINS220	BAI1	KIAA1257	NLGN4X	MTA3	AARS2	MAVS	ZNF608	INTS2	MTUS1	XPO5	COG6	GPR158	CASKIN2	ARHGAP31	SERINC1	STARD9	HECW2	RPTOR	SRGAP1	NYNRIN	CASKIN1	PCDH19	KCTD16	RGAG1	PTK6	CGN	HACE1	NUFIP2	TBC1D14	MIB1	KIAA1324	KIAA1328	SORCS2	ALPK3	WDR35	PTK7	PTCHD2	ZNF398	KLHL42	TXNDC16	CC2D2A	PDP2	ZNF624	IGSF9	TAOK1	NCEH1	MICAL3	LRRC7	NLGN2	SEMA6A	USP35	STAMBPL1	TWF1	IFT80	ARRDC3	KIAA1377	KLHL8	KLHL14	ZNF319	SIPA1L2	ARHGAP20	PTMA	TRMT5	CARNS1	DOCK6	ZNF471	42798	PCDH10	KIF17	KIAA1407	UNC79	FAM135A	PREX1	KCNT1	TMEM181	ARHGAP21	CRAMP1L	SYT13	CFAP97	RIC1	WDFY1	MKL1	ZNF687	EBF4	HOMEZ	PDZD4	BEGAIN	BAHCC1	WDR48	BAI2	FNIP2	USP36	KIAA1456	PITPNM2	SLAIN2	KIAA1462	DIP2B	RANBP10	ISLR2	ERV3-2	KIAA1467	KIAA1468	ZNF492	TSHZ3	VPS18	SHROOM3	STIM2	ZBTB2	LRFN1	ZFAT	NYAP2	KLHL1	DPP10	PTMS	SH3RF1	LRCH2	LRRN1	EP400	ARHGAP23	CCDC146	PTN	COL20A1	ZSWIM5	MYH7B	POGK	USP28	DHX37	KIAA1522	PHF12	KIAA1524	UVSSA	GRAMD1A	HCN3	CALCOCO1	ZBTB4	PHRF1	CAMSAP3	USP29	PLEKHA4	FBRSL1	EPB41L5	KIAA1549	BEND3	RNF213	ZFP14	GPAM	ALS2	QSOX1	CHD8	ZDBF2	ZBTB26	CACHD1	VAT1L	ZSWIM6	LRRC4C	TNRC6C	KIAA1586	MAGEE1	ZNF317	USP37	DDX55	FANCM	KIAA1598	CPNE5	BAI3	PTPN1	FAM160B1	NCKAP5L	CWC22	GBA2	WDFY4	DENND1A	TLDC1	MIER1	SLC7A14	PTPN2	KIAA1614	ZNF529	SFMBT2	SEMA4G	PRX	PCDHB16	PPP4R4	ANO8	GPR107	METTL14	IGDCC4	EPG5	NCOA5	WDR19	ANKRD36B	SPTBN4	ZFYVE28	GBA3	PTPN3	PTPN4	SCUBE2	TRIB3	ANKRA2	PTPN6	PTPN7	MARK4	SUGP1	BRINP2	DKFZP761C1711	GATAD1	RAB40C	BAK1	PTPN9	HES4	POLD4	CCAR2	PTPN11	HAMP	G6PC2	LSM2	PTPN12	CCNB1IP1	CCDC181	GRHL3	SLAMF7	HMHB1	RAP2C	C6orf47	CATSPERG	ZP4	PTPN13	KRTAP5-8	CYP4F11	SLC4A5	PTPN14	PTPRA	ZNF410	CADM3	SLC46A2	PTPRB	MUC3B	PTPRC	PTPRD	NKX3-2	PTPRCAP	PTPRE	PTPRF	PTPRG	PTPRH	PTPRJ	PTPRK	PTPRM	PTPRN	PTPRN2	ACTA1	BARD1	PTPRO	PTPRR	PTPRS	PTPRZ1	PTS	PTX3	BAX	RAD1	PURA	PURB	PTBP2	NGB	NEUROD4	PVALB	NFE4	PVR	PVRL1	WFDC1	PVRL2	CTDSP1	CXCL16	BBS1	PVT1	PWP2	PEX19	ABCD3	ABCD4	PXMP2	PEX2	PXN	BBS2	PEX5	PYCR1	ALDH18A1	PCYT2	PYGB	PYGL	PYGM	SQRDL	PLEKHB1	MS4A7	TP53INP2	SRPRB	ENOPH1	RHOU	LINC00474	NLRC4	TRAPPC1	ZBED5	CREBZF	PCTP	ABHD17C	RPRD1B	ZNF71	ZNF77	INIP	JAM2	OVOL2	PRUNE	MYL7	ZNF462	BBS4	ZNF250	PROL1	ARHGAP22	OSTC	SCAF1	KMT2C	CACTIN	PRODH2	DNASE2B	DLGAP3	EPS15L1	SELK	FAM60A	RBM25	DMRT3	WIZ	MID1IP1	ABRACL	RRAGD	MYOZ1	LY6G6D	PRM3	SNX6	MPP4	PZP	QARS	BCAT1	QDPR	RAB1A	RAB2A	RGL2	RAB3A	RAB3B	RAB3IL1	RAB5A	RAB5B	BCAT2	RAB6A	MAP4K2	RAB13	RAB27A	RAB27B	RABGGTA	RABGGTB	RABIF	RAB5C	RAC1	RAC2	RAC3	RAD9A	RAD17	RAD21	RAD23A	RAD23B	RAD51	RAD51C	RAD51B	MOK	RAD51D	RAD52	RAF1	RAG1	RAG2	RALA	IL22RA1	TMEM8A	RALB	ACTA2	BCHE	RALGDS	RAN	RANBP1	RANBP2	RANGAP1	RAP1A	IL21	RAP1B	CARD18	ENPP5	RAP1GAP	RAP1GDS1	RAP2A	RAP2B	RAPSN	RARA	RARB	RARG	RARS	RARRES1	RARRES2	RARRES3	RASA1	RASA2	RASGRF1	RASGRF2	RB1	ARID4A	HIVEP3	KDM5A	EVA1C	ACE2	MESDC1	NTN4	RBBP4	CACNG8	CACNG7	CACNG6	UBL5	RBBP5	BCKDHA	RBBP6	SIGIRR	RBBP7	RBBP8	RBL1	PRDM12	PRDM13	PLEKHA1	PLEKHA2	RBL2	HRH4	TRPV4	SCPEP1	SENP2	ALOXE3	GNB4	TPT1P8	ZNF350	KLHL12	RBM3	RXFP1	PBOV1	LGR6	TMEM35	RBM4	RBMS1	RBMS2	BCKDHB	RBP1	RBP2	CPLX3	RBP3	CCND1	RBP4	SMG1P5	RCN1	RCN2	RCVRN	RDH5	BCL2	PRPH2	RDX	RECQL	REL	REG1A	REG1B	REG1P	BCL2A1	RELA	RELB	REN	RENBP	UPF1	DPF2	REST	RET	BCL2L1	REV3L	RFC1	RFC2	RFC3	RFC4	RFC5	RFNG	TRIM27	RFPL1	RFX1	BCL2L2	RFX2	RFX3	RFX4	RFX5	RFXAP	RGR	RGS1	RGS2	RGS3	RGS4	ACTB	RGS7	RGS10	RGS12	RGS13	RGS16	RHAG	RHCE	RHD	RHEB	RHO	GRK1	RLN1	RIT2	RING1	RIT1	RLBP1	RLF	RLN2	BCL3	AFAP1	GPBP1L1	C12orf10	FAM3A	RNASE1	RNASE2	RNASE3	AVPI1	RNASE4	TSKS	SLC25A19	RNASE6	BCL6	EDA2R	RNASEL	EXOC4	TGIF2	CDH26	RNF2	BRD2	BPESC1	BACH2	RNF4	RNF5	ELOVL5	SLC5A7	HAPLN2	SAV1	TRMT11	MRPS35	APOBEC3G	RNF6	PPCDC	NIF3L1	CCDC90B	FASTKD5	CCDC81	HPSE2	AASDHPPT	BCL7A	RNH1	NYX	AGBL5	RNPEP	C2orf43	ELAC2	ALX4	GUF1	SPCS3	NAA35	RINT1	ABCE1	SCOC	KCNK15	NBEAP1	DHX35	RIC8A	CYB5RL	C8orf49	MIIP	ATG101	GAS5	PROK2	PAPPA2	CELF6	EEFSEC	CELF5	FKBP10	SMAP1	TRAPPC11	ZFAND3	C14orf93	BCL9	TNFRSF17	ROBO1	ROBO2	ROCK1	ROM1	RORA	RORB	RORC	ROS1	HCN2	RP9	RP1	RP2	RPGR	OPN1SW	RPA1	RPA2	RPA3	RPE	RPE65	RPL3	RPL3L	RPL6	RPL7	BCR	CYP51A1-AS1	RPL8	CTXN3	LOC613266	RPL9	RPL11	RPL12	RPL13	RPL15	RPL18	RPL19	RPL22	RPL23A	MRPL23	RPL24	RPL27	RPL30	RPL27A	RPL28	RPL29	RPL31	RPL32	RPL34	RPL35A	RPL36AL	RPL37	RPL37A	RPL38	BCS1L	RPL39	RPL41	RPL36A	RPLP0	RPLP1	RPLP2	MRPL12	MRPS12	RPN1	RPN2	RPS2	RPS3	RPS4X	FDPSP2	RPS4Y1	SCART1	FAM229B	ZNF704	RPS5	ERICH1-AS1	LINC00589	RPS6	C8orf60	LOC619427	LINC00051	SPANXA2-OT1	RPS6KA1	SSBP3-AS1	RPS6KA2	RPS6KA3	RPS6KB1	RPS6KB2	RPS7	RPS8	RPS9	RPS10	RPS11	RPS12	RPS14	RPS15	RPS15A	RPS16	RPS17	BDH1	RPS18	RPS19	RPS21	RPS23	RPS24	BDKRB1	RPS25	RPS27	RPS27A	RPS28	RPS29	RRAD	RRAS	RRBP1	RREB1	BDKRB2	RRM1	RRM2	RTKN	RS1	CLIP1	RSU1	RTN1	RTN2	RXRA	RXRB	RXRG	RYK	RYR1	RYR2	RYR3	BDNF	S100A1	SORT1	S100A2	S100A3	S100A4	S100A5	S100A6	S100A7	S100A8	S100A9	S100A10	S100A11	S100A12	S100A13	S100B	S100P	CFB	SAA3P	VPS52	SAFB	SAG	ACSM3	SALL2	SALL1	MAPK12	SARS	TSPAN31	SLC22A23	SAT1	BCORL1	SATB1	SBF1	MSMO1	SC5D	BFSP1	ATXN1	ATXN2	ATXN7	ATXN8OS	SERPINB3	SERPINB4	SCD	CLEC11A	SCML1	SCN1A	SCN1B	SCN2A	SCN2B	SCN3A	SCN4A	BGN	SCN4B	SCN5A	SCN7A	SCN8A	SCN9A	SCN10A	SCNN1A	SCNN1B	SCNN1D	CEACAM1	SCNN1G	SCO1	SCP2	SCT	SCTR	SRL	CCL1	CCL2	BHMT	CCL4	CCL5	CCL7	CCL8	CCL11	CCL13	BICD1	CCL16	CCL17	CCL18	CCL19	CCL20	CCL21	CCL22	CCL23	CCL24	BID	CCL25	CXCL6	CXCL11	CXCL5	XCL1	CX3CL1	BIK	SDC1	SRR	BCAN	SDC2	SDC4	SDCBP	CXCL12	ABHD4	MRPL17	PKNOX2	FAM204A	SDF2	SDHA	RNF123	THADA	UBE2O	VIPAS39	PIEZO2	HEATR6	SH2D4A	NSUN3	PRDM1	SDHB	FAM111A	DUSP21	MANBAL	GPATCH3	NAPB	SDHC	SLC17A9	C6orf164	ELMO2	GALNT11	SDHD	ZBED8	CHTF18	TNN	CIDEC	ZNF335	ANKEF1	CHP2	XPNPEP3	MRPS14	CXorf56	MCUR1	ZNF667	PCIF1	FAM217B	GPSM3	NECAB3	FKBPL	DMRTC2	DMRTB1	DMRTA2	DMRTA1	SEC13	CLSPN	SEC14L1	TP53AIP1	KIF13A	NEUROG2	NEUROD6	PRDM16	PRDM15	PRDM14	FIGNL1	SECTM1	ANO3	TRAPPC2	BLK	SEL1L	PCGEM1	MYO1G	SELE	SELL	SELP	SELPLG	SEMA3F	SEMG1	TSPYL2	RBM26	PRSS22	OXCT2	PERP	MMP27	NPAS3	SEMG2	C19orf33	LHPP	SLC28A3	RBKS	PBLD	GOLPH3	CLSTN2	MCCC2	SNX16	GAL3ST2	POPDC2	SAMSN1	SMOC1	SMOC2	GFRA4	EPB41L4A	PARVG	BLM	ELSPBP1	LRRC4	TNMD	CENPK	NPFFR1	RTP4	CRLF2	MAGEF1	NPVF	MOAP1	TMBIM1	C10orf54	SLC39A8	DUS1L	RRAGC	FN3K	ELTD1	NOD2	TINAGL1	LIN7B	XYLT1	XYLT2	ZNF674	IFIH1	SLC7A11-AS1	LINC00616	ABCG4	ACOT6	TMEM75	SEPP1	ZFYVE20	TSC22D1-AS1	KIF9	C17orf75	SEPW1	DIO3OS	NCAPG	MGAT4EP	LEF1-AS1	MAP2K4	TMEM91	ERAP2	NECAB1	CARD9	ECSCR	OSGEPL1	DPEP2	LEPRE1	SET	DPEP3	EDDM3B	SETMAR	FLJ16734	SEPT7P2	BLMH	IRF2BPL	POPDC3	SFPQ	MMS19	LHX5	DNAJC1	TFB2M	SEMA4A	PJA1	SFRP1	STRA6	ROBO3	TOR3A	MLST8	LOC642236	HERPUD2	ATL2	FAM110C	ZNF876P	SFRP2	MS4A6A	MS4A5	MIR4500HG	PDLIM2	LOC642361	ADARB2-AS1	SFRP4	ABCG5	ABCG8	LOC642426	MROH6	LINC01296	SFRP5	AGAP9	LOC642533	POU5F1P3	MIR205HG	C18orf42	SRSF1	LOC642620	RAD21L1	FLJ37786	FLJ32790	TBC1D22A-AS1	LOC642776	SRSF3	PAPD5	BMS1P6	ARHGEF28	RAB17	RHBDF1	LOC642852	SPATA42	ZSCAN31	CHL1-AS2	SRSF4	LINC00535	FAM196A	FLVCR1-AS1	GRIK1-AS1	LOC642980	TMEM232	CXCR5	SRSF5	SMIM5	C11orf97	LOC643072	LOC643085	SRSF6	SMIM15	CYMP	NOC3L	FBRS	SRSF7	RNF25	LOC643201	SOX17	EHMT1-IT1	TUBBP5	TMEM72	NSD1	MAP1LC3B2	RFWD2	LMBR1	XPO4	SFSWAP	KIAA0754	NFKBIZ	ARHGAP9	ECRP	C15orf62	LOC643355	LINC00452	BTBD18	TRA2B	LINC01021	HS1BP3	AZI2	HIF3A	LINC00865	LOC643549	MOP-1	LOC643623	ZNF862	LINC01189	LINC00842	LOC643659	CCDC168	LOC643711	CASC16	LOC643733	SIL1	TRAF3IP2-AS1	IKZF4	IKZF5	UG0898H09	CHST8	USP46-AS1	ZFP62	LINC01128	MMP25	CBLN3	GREM2	SFTPB	CRNDE	ZMAT3	GMCL1	ZNF106	FLJ32255	MPP5	C1orf233	HHIP	BLVRA	SFTPC	AKTIP	CDH24	CDH22	RGS18	WBSCR17	LOC644090	SDHAF1	SFTPD	KLHL25	ARAP3	GZF1	RPL23AP53	LOC644135	PIRT	WIPF3	BCRP3	C5orf28	TMEM168	SYCE3	MTMR14	NR2F2-AS1	SGCA	SUSD1	DCLRE1C	ATG3	INF2	LINC00622	KANSL1-AS1	POLR1E	SUDS3	TTC31	NARFL	ZDHHC6	SGCB	PCNXL4	ACTR6	MRPS25	LINC00244	NOM1	ZCCHC18	SGCD	LOC644450	DNAI2	SGCG	SMIM10	SGK1	TPTE2P2	LOC644656	RAD21-AS1	SCG5	LIMD1-AS1	ACTR3BP6	CSMD1	LOC644794	SGSH	C15orf56	FAM83G	PHGR1	LOC644852	LINC01184	MEIG1	SGTA	FLJ38668	RASSF10	FLJ30064	TPSB2	C1orf200	BLVRB	SH3BGR	EVPLL	CPEB1	CXorf30	SH3BGRL	CBX3P2	TEKT3	LOC645188	LINGO3	SH3BP2	EIF3J-AS1	MNX1-AS1	LOC645261	ITSN1	LOC645321	MIR3976HG	TMEM200C	FUT8-AS1	LOC645485	SH3GL1	LOC645513	FLJ36840	FLJ45482	LHFPL3-AS1	SH3GL2	WFDC21P	FLJ42627	ASH1L-AS1	POU5F1P4	LINC00520	SH3GL3	MT1HL1	ALDH8A1	ANKRD36BP2	NDST4	SH3GL1P1	CLEC7A	GPR135	SH3GL1P2	RBMY3AP	TTTY15	SPATA31C2	MOSPD3	LOC645984	GIGYF1	BNC1	PLA2G2F	VPS16	LOC646014	CBY3	ADORA2A-AS1	SHB	LINC00643	LINC01330	SHBG	LOC646214	LOC646241	LOC646268	AZGP1P1	LINC00607	FLJ34521	SHC1	EBF2	HIAT1	ARIH2OS	LOC646482	LOC646484	CSRNP1	LOC646522	HHIP-AS1	LOC646588	C3orf65	LYPD8	SPANXC	SYNDIG1L	LOC646736	LOC646762	LOC646778	FBXW4	GORASP1	SHH	LOC646903	CTAGE1	HRCT1	LINC00598	TMPRSS3	SHMT1	C6orf132	LOC647070	COPS7B	C7orf73	NUCKS1	LINC01192	HS3ST6	PDIA2	UNKL	SHMT2	ASCL5	CTAGE11P	SHOX	GMNC	TEX22	LOC647323	SHOX2	WDR13	SMAP2	METTL17	ACBD3	MFSD1	FLJ20518	LPPR2	SMURF2	CCDC136	SMYD3	C16orf58	ATPAF1	42795	ANHX	TNS3	SI	FAM160B2	PARP12	GAREM	ZNF574	CREB3L2	S100PBP	IPPK	MEAF6	SIAH1	CCDC14	C6orf106	ENGASE	PCED1A	C11orf1	RMND5B	FNDC3B	MTHFSD	SIAH2	MICAL1	CERK	AEN	RBM15	CRTC3	GINS3	TBC1D15	EPS8L2	LMF1	EXO5	IFT22	CEP85	DDX31	LINC00669	RMND5A	LINC00657	DEPTOR	IQCH	ST6GAL1	EFCAB6	ARV1	NMNAT1	P2RY12	IL25	CYP3A43	ST3GAL1	ST3GAL2	ELOVL1	KLC2	FNDC4	FBXL17	ST3GAL4	PORCN	GNPNAT1	ISL2	42801	SPATA20	YTHDC2	SLC13A3	ETNPPL	TUT1	AIDA	USP46	FAM129B	VWA1	PLEKHG2	DCLRE1B	NABP1	ARMCX5	METTL4	RFX7	CDCP1	LOC648691	ST3GAL3	PCDH20	ST8SIA1	PAPOLG	C12orf43	LOC648987	BMP1	PMEL	LPIN3	RANBP17	AGXT2	STIL	BCL11B	SIM1	CASD1	LRRC19	SLC30A5	CCDC71	RASAL3	TTC23	MRPL14	SIM2	SIPA1	STAG3L4	NT5DC2	DLGAP1-AS1	CENPH	MRPS26	SIX1	SIX3	MRPS15	MRPS11	MRPS9	MRPS6	MRPS5	SKI	MRPL41	MRPL40	MRPL38	MRPL36	SKIL	MRPL34	MRPL32	SKIV2L	BMP2	SKP1	MRPL11	MRPL9	MRPL1	NDRG4	SLC26A6	SLC26A10	PINK1	SKP2	SLA	SLAMF1	SLC1A1	REEP1	GPBP1	ACD	RAPH1	SLC1A2	CDK15	TMEM237	NBEAL1	ABCA17P	GAS6-AS1	SLC1A3	CFLAR-AS1	RTN4R	MIPEPP3	SLC4A3	MRPL44	VPS33A	NOL6	TMEM135	SLC1A4	JMJD4	KRI1	BMP3	SLC1A5	MARCKSL1	UPF3B	SLC1A6	UPF3A	RSRC2	SLC1A7	INTS3	SOWAHC	WNK1	SLC2A1	SLC2A2	FLJ38576	SLC2A3	SLC2A4	ANKRD33B	SLC2A5	SLC3A1	BMP4	SLC3A2	SLC4A1	PCDH15	SLC4A2	NADK	LOC652276	SLC5A1	SLC5A2	ZFP69B	SPATS2	ZSWIM4	SMTN	C5orf42	ZNF649	MPPE1	SLC5A3	COA7	PYCRL	UBE2Z	C8orf33	WNK4	WNK3	WNK2	SLC5A4	SLC5A5	SLC6A1	GATSL3	LRRC37A5P	LOC652993	UCA1	BMP5	SLC6A2	SLC6A3	ZBTB8A	FAM228A	ABCC6P1	SLC6A4	GTF2H2B	KRTAP4-11	CFC1B	SLC6A6	ASAH2B	KIAA0895L	RRN3P2	SLC6A7	SPAG11A	SRGAP2C	MRPL45P2	MLLT4-AS1	SLC6A8	LOC653581	PHLDB3	SLC6A9	SEC1P	SLC6A11	ZG16	ACTR3C	SLC6A12	BMP6	SLC6A13	SLC7A1	SLC7A2	ZNF732	SLC8A2	LOC654342	LRTM2	PAX8-AS1	KGFLP2	SLC7A4	SLC8A1	SLC8A3	SFPQ	PCP4L1	SLC9A1	LOC654841	SLC9A2	BMP7	SLC9A3	SLC9A5	SLC10A1	SLC10A2	SLC11A1	SLC12A1	SLC12A2	SLC12A3	BMP8B	SLC12A4	SLC13A1	SLC14A1	SLC15A1	SLC15A2	SLC16A1	SLC16A2	SLC17A1	SLC34A1	BMPR1A	SLC18A1	SLC18A2	SLC18A3	SLC19A1	SLC20A1	SLC20A2	SLC25A1	SLCO2A1	SLCO1A2	BMPR1B	SLC22A1	SLC22A3	SLC22A2	SLC22A4	SLC22A5	SLIT3	SLN	BMPR2	SLPI	SNAI2	SMARCA1	SMARCA2	HLTF	SMARCA4	STK33	PLEKHA3	PHACTR4	SMARCB1	BRD9	CAPRIN2	ZSCAN18	GRAMD3	AACS	ZBTB10	ZNF747	DLK2	SMARCC1	FAM173A	FUNDC2	DDRGK1	MRPS34	CENPBD1P1	RASL11B	C11orf95	LRRC61	BMX	TMEM108	CYP4F12	LYNX1	CHID1	TRAK2	SMARCC2	SMARCD1	SMARCD2	SLC2A11	MTMR9	BOLL	SMARCD3	SMARCE1	SMO	SMPD1	POLR3D	SMPD2	SMS	SUMO3	SUMO2	SIGLEC1	SNAI1	SNAP25	SNAPC1	SNAPC2	SNAPC3	BNIP1	SNCB	SNAPC4	SNCA	SNCG	FSCN1	SNRNP70	SNRPA	SNRPA1	SNRPB	SNRPB2	BNIP2	SNRPC	SNRPD1	SNRPD2	SNRPD3	SNRPE	SNRPF	SNRPG	SNRPN	BNIP3	SNTA1	SNTB1	SNX1	SNX2	SNTB2	SOAT1	SOD1	ZNF826P	SOD2	SOD3	BNIP3L	CAPN15	SON	SORD	SORL1	SOS1	SOS2	SOX1	SOX2	SOX3	SOX4	BOK	SOX5	SOX9	SOX10	SOX11	SOX15	SOX12	SP1	SP2	DST	SP3	SP4	SP100	SPAG1	UAP1	SPAG4	SPAM1	SPARC	FOXL2	SPAST	SPG7	SPI1	SPIB	BPGM	SPINK1	SPINK2	SPINT1	SPN	SPP2	SPOCK1	SPP1	SPR	SPRR1A	SPRR1B	BPHL	SPRR2C	SPRR2G	SPRR3	SPTA1	SPTAN1	BPI	SPTB	SPTBN1	SPTBN2	SQLE	SRC	SRD5A1	SRD5A2	SRI	AKR1D1	BRCA1	SREBF1	SREBF2	SRF	SRM	SRMS	SRP9	SRP14	SRP19	SRP54	BRAF	SRP68	SRP72	SRPK1	SRPK2	SRPR	SRY	TRIM21	TROVE2	SSB	SSBP1	SSFA2	SSR1	SSR2	SSR3	SSR4	SSRP1	BRCA2	SST	SSTR1	SSTR2	SSTR3	SSTR4	SSTR5	SSX1	SSX5	BRDT	SS18	ST5	ST13	ST14	STAC	ZFP36L1	STAR	STAT1	STAT2	STAT3	STAT4	STAT5A	STAT5B	SCARNA2	SCARNA17	LINC00488	STAT6	SNORA37	SNORA43	SNORA78	STATH	ZFP36L2	STAU1	STC1	HSPA13	SULT1E1	ELOVL4	STIM1	NEK4	STK3	STK4	AURKA	CDKL5	STK10	STK11	AURKC	SULT1A2	BRS3	STRN	STX1A	STX3	STX4	STX5	STXBP1	STXBP2	STXBP3	STYX	SULT1A1	SULT1C2	BSG	SULT2B1	SUOX	SULT2A1	SUPT4H1	SUPT5H	BST1	SUPT6H	SUPV3L1	ABCC8	SURF1	SURF2	SURF4	MED22	SURF6	SUV39H1	BST2	SVIL	VAMP1	VAMP2	VAMP7	SYCP1	BTC	SYK	SYN1	SYN2	SYP	SYPL1	SYT1	BTD	SYT4	SYT5	T	TAC1	TACR2	TAC3	TACC1	ADAM17	TACR1	KLF9	TACR3	TADA2A	TAF1	TAF2	TAF4B	TAGLN	TAF5	TAF6	TAF7	KLF5	TAF9	TAF10	TAF11	TAF12	TAF13	MAP3K7	TAL1	TAL2	TALDO1	BTF3	TAP1	TAP2	TAPBP	TARBP1	TARBP2	TARS	TAT	TBX1	BTF3P11	CNTN2	TAZ	TBCA	TBCC	TBCD	TBCE	SERPINA7	TBL1X	TBP	TBX2	TBX5	TBX6	TBX15	TBXA2R	TBXAS1	TCEA1	TCEA2	TCEA3	TCEB1	GRASPOS	SNORD89	LOC692247	TCEB2	TCEB3	TCF4	TBX3	HNF1A	HNF1B	TCF3	TCF7	MIR622	TCF7L2	GCFC2	TCF12	TCF15	BTG1	ZNF354A	TCF19	TCF20	TCF21	VPS72	MLX	TCN1	TCN2	TCOF1	BTK	TCP10	TCP11	BTN1A1	TECTB	TCTA	BUB1	DYNLT3	TCTE3	PPP1R11	DYNLT1	TDG	TDO2	ACTC1	PRDX2	TEAD1	TEAD4	TEAD3	TEC	TECTA	TEF	TMBIM6	BUB1B	TEK	TEP1	TERF1	TERF2	TERT	TESK1	TF	TFAM	TFAP2A	TFAP2B	TFAP2C	TFAP4	TFCP2	NR2F1	NR2F2	TFDP1	TFDP2	TFE3	TFF1	TFF2	TFF3	TFPI	TFR2	TFRC	TG	TGFA	TGFB1	TGFB1I1	TGFB2	TGFB3	LEFTY2	TGFBI	TGFBR1	TGM4	TGFBR2	TGFBR3	BYSL	TGIF1	TGM1	TGM2	TGM3	TH	THBD	THBS1	THBS2	THBS3	TSPO	THBS4	TCHH	THOP1	THPO	THRA	THRB	THRSP	THY1	KLF10	TIA1	TIAL1	TIAM1	TIE1	TIMP1	TIMP2	TIMP3	TIMP4	C1QBP	NKX2-1	TJP1	TK1	TK2	TKT	ICAM5	TLE1	TLE2	TLE3	TLE4	TLL1	TLL2	TLN1	SEC62	TLR1	TLR2	TLR3	TLR4	ACTG1	SERPING1	TLR5	NR2E1	TSPAN7	TSPAN8	TM4SF4	TSPAN6	TSPAN4	GPR137B	TM7SF2	TRAPPC10	ERC2-IT1	TMF1	TMOD1	TMPO	TMPRSS2	TMSB4X	C1QA	CLDN5	TNF	TNNC2	TNFAIP1	TNFAIP2	TNFAIP3	C1QB	TNFAIP6	TNFRSF1A	TNFRSF1B	TNNC1	TNNI1	TNNI2	TNNI3	TNNT1	TNNT2	C1QC	TNNT3	TNP1	TNP2	TNR	TNS1	TNXB	C1R	TOP1	TOP1P2	TOP2A	TOP2B	TOP3A	TP53	TP53BP1	TP53BP2	C1S	TP73	TPBG	TPD52	TPD52L1	TPD52L2	TPH1	TPI1	TPM1	TPM2	C2	TPM3	TPM4	TPMT	TPO	TPP2	TPR	TPSAB1	TPT1	TPTE	C3	CRISP2	NR2C1	NR2C2	HSP90B1	TRAF1	TRAF2	TRAF3	TRAF5	TRAF6	C3AR1	ACTG2	TRH	TRHR	CCT3	TRIO	TRIP6	TRO	C4BPA	TRPC1	TRPC2	TRPC3	TRPC4	TRPC5	TRPC6	TRPM2	TRPS1	LHFPL3-AS2	CXorf31	SNHG4	TSN	TSC1	TSC2	C4BPB	TSG101	TSHB	TSHR	TSNAX	TSPY1	TSPYL1	CAPN5	TSSC1	PHLDA2	TST	TSTA3	TTC1	DNAJC7	TTC4	C5	TTF1	TTK	TTN	TTPA	TUB	TTR	LINC00163	TUBA4A	LINC00165	RNF208	LOC727820	MUC5B	TLCD2	LOC727916	GXYLT2	LOC727944	MROH1	C5AR1	TUBB2A	MCHR2-AS1	LOC728024	SSR4P1	LOC728040	LOC728061	LOC728073	LINC00290	LOC728084	LOC728093	CTB-174D11.1	LOC728099	LOC728114	ZBTB8B	NUTM2A	LOC728175	NUTM2A-AS1	LINC00460	LOC728196	FAM155A	KRTAP4-8	MIR143HG	FLJ33544	D2HGDH	TUBG1	LINC00992	LOC728353	OVOL3	LOC728392	TUFM	GUSBP1	LINC01137	LOC728445	PPIEL	LINC00687	LOC728485	DNLZ	LINC01125	ENTPD1-AS1	C12orf73	CCDC169	TUFT1	PCAT18	LOC728613	CCDC30	SLC35E2B	LOC728690	TULP1	LOC728705	LINC01346	ZBED3-AS1	LOC728730	LOC728743	SCAMP1-AS1	TULP2	LOC728805	LOC728819	NBPF8	LINC00623	LOC728868	TULP3	ZNF736	UNC5B-AS1	C6	HIRA	ZBED5-AS1	C1orf234	OIP5-AS1	LOC729083	FAM198A	TWIST1	RGPD4-AS1	LOC729164	LOC729173	CASC14	STXBP5-AS1	TNFSF4	FLJ45513	LOC729224	CCR2	FAHD2CP	SFTPA2	LOC729291	LOC729296	TNFRSF4	LOC729307	LOC729324	PLIN4	TXK	LMO7DN	CCDC61	TXN	LOC729506	TMEM242	AACSP1	DIRC3	TXNRD1	FLJ37453	LOC729652	LINC00847	LOC729680	LOC729683	TYK2	DNAJC27-AS1	LOC729732	SEC14L1P1	TYMS	FAM160A1	RPA3OS	LOC729866	LOC729870	LOC729887	TYR	SHISA7	MORN2	LOC729970	MEF2BNB	SHISA9	C7	ZNF814	LINC00886	RRN3P1	C16orf52	LOC730098	TYRO3	LOC730101	LOC730102	FAM166B	TYRO3P	LOC730202	LINC01136	IRG1	TYROBP	TYRP1	U2AF1	LOC730961	C8A	UBA52	LOC731157	LINC01220	LINC01347	UBB	LOC731424	UBC	LINC01348	UBA1	LINC01300	LINC00202-2	UBE2A	C8B	UBE2B	UBE2D1	UBE2D2	TDRG1	LINC00917	UBE2D3	UBE2E1	UBE2E2	UBE2G1	UBE2G2	UBE2H	UBE2I	C8G	UBE2L3	UBE2N	UBE2V2	UBE3A	OSGIN2	SUMO1	UBP1	UBTF	UCHL1	UCHL3	UPK1B	UCN	C9	UCP1	UCP2	UCP3	UFD1L	SLC35A2	SCGB1A1	UGCG	UGDH	UGP2	UGT2B4	UGT2B15	UGT2B17	UGT8	UMOD	UMPS	COL14A1	UNG	USP4	NR1H2	UPP1	UPK2	VPS51	UPK3A	UQCRB	UQCRC1	UQCRC2	UQCRFS1	UROD	UROS	USF1	USF2	USP1	USH2A	MRPL49	CLRN1	UTRN	KDM6A	UTY	UVRAG	VARS	VASP	VAV1	ZNHIT2	VAV2	VBP1	VCAM1	VCL	VCP	VDAC1	VDAC2	VDAC3	VDR	VEGFA	VEGFB	VEGFC	VGF	VHL	VIL1	EZR	VIM	VIP	VIPR1	VIPR2	VLDLR	BEST1	MPPED2	VPREB1	VRK1	VRK2	VSNL1	MYRF	VWF	WARS	WAS	ZAN	WIPF1	EIF4H	TMEM258	CLIP2	LAT2	CORO2A	WEE1	WFS1	WHSC1	DAGLA	WNT1	WNT2	WNT3	WNT5A	WNT6	WNT7A	WNT7B	WNT8A	WNT8B	WNT10B	WNT11	WNT2B	WNT9A	WNT9B	WRB	WRN	WT1	XBP1	XDH	XG	C16orf3	XIST	XK	XPA	XPC	XPNPEP1	XPNPEP2	XPO1
ID01	White	710	Female	25	No	Yes	Yes	Yes	32.2	Yes	No	Yes	<= 12 years	22.578	1	5.79463	5.86888	6.06689	7.63995	7.86245	5.57673	4.55558	5.49679	4.73027	5.52888	4.06751	5.38089	6.28817	5.9599	7.113	6.65381	6.62173	7.64899	5.93699	6.31059	4.42299	4.90722	6.69994	5.58366	4.3429	5.00316	6.85442	5.16315	4.98405	3.24256	5.73045	4.73786	3.78955	4.67309	4.2376	7.02842	5.54026	5.54308	6.42379	5.54375	3.7277	6.20374	4.28175	5.63592	6.52102	4.00686	5.61318	4.55816	3.75011	4.84297	4.88168	5.34767	4.77133	3.67444	5.07686	6.66495	4.68062	3.87677	5.15554	4.30847	6.40902	5.08546	3.88378	4.01934	4.25259	5.41537	4.38576	5.33336	3.92453	4.37401	4.22826	6.3847	5.91325	6.37958	5.60811	9.6898	6.22198	6.46568	4.67761	6.06225	4.26307	5.75402	5.43726	5.89026	6.66991	7.51228	3.34367	5.92601	6.44693	6.53195	5.63087	4.85029	5.72711	5.58298	6.88411	6.24531	4.50145	8.51447	5.36113	4.2477	5.17005	4.6098	6.44229	5.13045	7.39504	6.94989	6.91132	4.67099	5.09678	5.07323	5.83598	4.24172	4.5122	5.2327	5.12893	4.83104	6.87913	5.9113	7.70866	5.62093	3.61939	4.35758	5.56488	6.41386	3.16207	2.95393	5.72421	6.03865	5.89768	5.95618	10.2593	4.81866	6.86196	7.16516	4.54477	5.44475	3.65804	5.55895	4.80258	3.74399	7.22551	6.56099	6.6626	4.39415	4.93407	4.52683	4.32431	5.30024	6.32173	5.34112	5.19732	5.83379	6.28292	5.36717	4.86517	6.13601	6.45395	5.23364	4.8866	5.87437	4.40093	4.74208	7.32267	4.4024	4.16922	3.73146	6.12656	5.93682	6.26408	4.73471	5.78654	4.68423	3.24679	5.72897	4.22626	5.20427	4.81391	5.61841	4.82921	5.14386	4.86435	5.20707	4.5895	4.59365	6.23415	4.92723	3.55077	6.76926	4.18166	4.46781	6.17448	5.01575	5.20817	5.64769	5.54214	3.51666	4.39655	5.8013	3.7854	6.48888	6.71384	4.24442	4.74828	5.98137	8.36035	5.79403	4.06786	3.98622	3.92398	4.68786	6.95157	5.58123	5.70487	4.60545	5.99474	4.76248	5.33434	5.39977	3.65941	4.73018	5.20134	3.42135	5.28516	5.72642	6.00841	4.3324	5.26094	8.42989	6.37379	4.81826	4.26321	4.69038	5.61595	4.1516	4.85222	4.5416	5.10942	7.75172	4.38198	4.80714	5.48049	5.15383	3.92415	6.41109	5.04659	5.82246	6.23371	6.08228	6.23693	4.20322	4.90253	4.89786	6.02371	6.62925	4.19295	4.08939	4.18594	5.53402	5.43833	5.26437	7.4759	5.62117	6.44638	4.89173	5.39354	7.26452	5.48745	3.81125	5.16299	4.89136	4.936	5.19737	3.99863	4.57927	4.9143	6.91973	4.79316	5.31112	5.14912	6.09413	6.36291	6.48234	5.6155	4.29015	6.8936	4.63691	3.43149	6.64498	3.81118	6.19554	6.93296	6.77057	5.66879	4.95046	6.83021	5.66103	5.71577	5.80152	6.01058	6.44676	6.2623	5.36087	6.05783	4.70056	6.61897	5.06674	4.89884	6.87225	5.76977	5.12671	6.54184	6.73321	4.23549	7.65184	6.63919	7.57709	3.7904	5.81856	5.75529	5.31349	5.26136	4.95738	6.55674	6.43991	6.61753	3.96737	6.30032	5.65257	5.05565	5.91175	5.888	4.9861	4.3598	5.58616	6.02057	5.94304	4.83787	5.6165	4.78547	4.91787	5.71163	5.52556	7.27946	4.45683	5.32307	7.89919	5.62712	4.85598	4.06883	5.26132	5.71309	4.48009	4.08352	6.08258	7.96345	7.27712	4.15034	5.20699	5.03894	4.93717	5.02487	5.92525	5.25683	4.22848	6.19742	5.42555	6.44681	5.10667	5.39208	4.42593	4.20336	5.33347	5.09454	4.05819	4.2328	4.28168	5.17484	6.96929	5.36502	5.54504	4.92763	4.9523	5.65702	3.90364	5.8551	5.35652	4.38696	6.23833	5.88188	6.08612	5.54037	4.32874	3.4452	5.02229	6.24768	5.67152	3.84841	3.79701	5.83791	5.44364	5.13532	4.37515	6.08277	4.28936	4.06522	4.02298	4.41279	6.36367	5.83246	5.88577	5.30267	5.33157	7.21975	5.78092	5.68516	5.5227	5.30716	5.05114	4.86574	4.4128	6.77144	5.38041	5.64037	3.32318	4.58077	7.0845	5.08214	8.89208	8.24042	5.51988	6.43283	5.05071	6.38013	5.96673	7.06508	5.35527	5.9214	5.32083	5.18183	4.60493	6.28973	4.84794	5.1115	4.4091	6.0448	6.27974	6.21019	4.22511	5.33406	6.22278	8.43503	5.64832	4.90335	5.33806	4.51356	6.36421	7.87796	4.06486	4.00262	5.13572	4.78992	6.6857	5.93713	5.14346	5.8104	6.11711	6.66734	4.88169	7.03012	4.08872	4.50815	7.00702	5.35589	4.1629	6.79879	6.14517	6.7701	6.15386	4.67485	5.96546	5.09545	7.3398	5.60982	3.76269	5.09187	6.15143	5.32155	5.94469	7.24525	5.00333	4.22442	5.50591	6.6014	3.96809	5.79512	7.94845	4.01665	7.52364	5.88323	5.39429	4.52723	6.37804	4.83103	5.16649	4.47293	4.56341	4.44608	5.72309	4.78011	6.86992	6.23592	5.42091	4.93259	6.18175	6.58785	8.85588	5.1668	5.2683	4.26127	4.25498	5.69154	5.99401	7.15457	4.98419	6.169	4.26	5.09193	7.62542	5.02437	4.24521	5.24424	5.51335	5.65362	3.54385	5.37734	5.58517	4.61826	4.68195	5.74696	6.3954	5.26233	6.59667	7.51768	5.54916	4.25102	6.142	5.07301	3.44238	5.6793	4.95036	5.63817	4.43688	6.11855	3.56661	3.95953	4.99036	3.4118	5.04751	7.10859	3.65358	5.76979	4.97987	5.15013	5.49511	3.57886	4.77859	5.11555	5.11167	4.50893	5.45274	6.28544	5.1962	4.50184	5.31114	6.98269	4.97983	3.56379	5.85159	7.3789	6.7412	3.69396	4.40713	4.92902	5.05106	5.77186	7.39157	4.96381	4.33675	5.20301	4.66335	5.68288	5.90695	3.80671	4.31017	4.97122	4.60038	3.39568	5.54942	3.80855	5.93426	3.76739	4.12663	4.66648	5.69612	6.14876	5.19847	5.26286	5.86714	4.17064	4.53216	3.70961	5.76891	5.61746	4.68418	5.48226	5.29312	4.95537	6.03205	6.75443	5.88016	4.83599	4.00426	5.89633	5.61402	4.86297	5.2726	6.34351	5.89062	5.44278	4.19132	6.74284	4.92975	4.3451	5.86186	4.68076	4.51542	4.72263	6.07762	5.18732	5.52057	5.03147	4.88088	5.76892	4.22756	3.9147	4.71755	5.48736	5.72735	5.87542	6.15061	4.14428	6.67698	5.42624	5.04615	3.97609	6.6311	5.01009	4.12281	6.13004	5.77975	6.7815	3.44245	4.27615	4.27256	4.91195	5.43388	5.37319	6.03233	5.31772	5.94207	4.63377	6.92644	6.62382	4.74145	5.71329	5.45516	4.62066	5.73061	4.85143	4.55832	3.85375	6.44752	6.0742	5.99094	6.49713	4.93479	5.86702	4.13352	4.86862	6.26825	3.71687	4.49639	5.458	5.87318	4.31722	6.32332	5.41222	5.26053	4.7938	5.41949	5.16469	6.0285	4.0379	6.2347	5.22705	5.65	5.20152	4.9614	4.89446	5.75979	3.59043	5.47056	5.50933	5.24041	5.54753	5.87962	4.09563	4.9807	6.88532	6.90271	5.27416	4.9223	5.13127	6.12699	6.42164	5.79884	4.15298	5.48919	3.98159	4.25847	6.26847	4.8056	5.73543	3.61578	5.54478	5.30895	4.9766	5.68947	5.79517	5.37089	3.44473	6.67905	6.0877	7.45209	6.21335	4.66622	6.13016	3.45586	6.14413	4.3426	6.27525	5.37253	6.26797	5.76103	5.39944	3.86064	5.00494	4.82857	6.595	5.39591	5.91436	3.98515	4.8195	5.46188	5.75706	4.40815	6.50523	7.47045	3.89247	3.34658	6.07436	3.30402	4.45071	4.81172	4.95603	5.47643	4.87899	4.5753	5.0208	6.12218	5.64807	6.51378	5.51394	4.61629	5.03808	7.98411	5.20378	5.3252	5.1183	5.89966	4.498	8.11636	3.56109	5.32147	5.0853	5.69593	5.10935	5.08507	6.97276	5.9365	4.5325	3.99176	6.00744	5.2122	4.18181	4.34751	5.36475	3.83293	4.34258	4.15985	4.25076	4.10217	4.81143	5.3603	3.99234	5.69876	5.58038	4.96266	4.62022	9.40538	5.56128	5.61269	5.60436	5.76429	6.19751	5.88855	5.35528	4.49178	7.51752	6.95095	5.37295	4.84225	5.35936	6.90647	5.58033	5.18263	5.13317	5.36728	5.12591	5.13183	4.71667	5.95984	7.12087	6.21353	5.40749	6.13917	4.2401	5.14012	4.82446	5.8975	5.96392	4.56237	3.01564	5.56683	5.20497	5.59979	5.76751	5.02225	4.44876	3.3991	4.69922	3.97331	4.93495	4.36606	5.3075	5.58564	5.47859	5.10527	6.79477	5.90154	6.9699	4.51816	8.33272	5.5027	3.92208	5.50839	4.6226	4.74624	5.69906	3.76902	3.91065	5.20642	6.19984	3.51404	6.17061	5.2002	4.57124	5.66118	3.97582	4.38477	6.47437	3.7733	4.83713	4.51155	4.66074	4.87241	4.67611	5.15385	5.48998	4.97212	6.31766	5.14381	4.41219	4.88359	5.46657	4.55125	4.67985	5.51522	5.68221	4.60229	6.7243	4.88803	6.24045	5.1967	6.42686	5.02476	7.53855	6.97547	4.87377	7.11356	5.03856	6.6996	4.70466	5.27358	6.86622	5.38514	6.5298	8.09351	5.57652	5.82555	6.55695	5.56507	7.07029	7.729	6.04962	4.40458	3.4943	7.2501	5.57012	6.33409	6.81407	3.93529	5.42974	3.97715	6.23822	5.72044	5.95027	4.64819	6.74847	5.80192	5.50287	5.5125	6.2081	5.92342	3.37466	6.79799	6.965	7.57687	6.79362	6.3163	3.05735	4.61546	4.37266	5.2892	6.37877	7.29198	7.59129	7.06071	5.72638	7.0531	6.86011	4.97312	6.05418	8.51745	7.21409	6.55513	4.19149	5.3474	5.6738	5.04076	4.52238	5.18911	5.08368	3.97865	8.12128	5.39389	5.20514	6.11154	5.38241	4.94702	4.90755	5.36324	4.4449	3.46337	4.3063	4.67916	3.3856	4.2788	5.8332	5.16471	4.98997	5.3513	3.42636	3.21683	4.22929	5.47014	4.07086	5.70911	5.09062	4.60628	4.49045	4.78814	4.04691	5.4985	6.15415	3.26514	5.24491	5.36886	4.12058	5.15921	5.48576	4.77755	3.94376	5.39617	4.40256	6.67177	4.01708	4.58732	5.81017	3.78095	3.75022	5.38981	4.59345	4.76148	4.94669	5.20229	4.53964	5.25806	5.67686	4.70566	5.20222	5.36417	4.58077	3.47882	5.88501	5.49776	5.90244	6.50633	4.42886	5.78995	5.46922	5.88533	4.71249	7.86944	5.66251	8.52992	8.95024	6.14042	8.29407	5.90163	6.73731	5.25484	5.23299	8.4746	5.0805	5.80769	5.02415	7.19946	5.66966	5.0854	6.17121	5.96709	5.99269	6.23511	4.25409	3.70615	3.67948	5.6526	4.62634	4.42282	7.00675	5.2398	5.77987	8.09052	6.10136	5.2507	4.56398	6.59128	5.5517	4.97288	5.11174	3.77966	4.31785	4.85364	5.90593	6.11081	4.64828	7.42344	5.98094	6.35179	5.32114	4.55236	3.86873	4.10644	6.29222	6.44004	3.35365	5.33503	7.42932	4.72007	6.62577	7.36867	5.76811	4.26255	6.87926	4.94505	9.82733	5.19606	4.16802	4.28375	4.10119	3.70148	4.16456	4.45058	5.34905	5.81457	5.50265	6.0454	5.82273	9.79074	6.65852	6.06584	5.09898	6.58003	4.08575	5.34177	6.12398	4.86594	7.99457	7.84594	6.28991	7.85747	7.2692	4.06511	6.25363	5.85975	5.11577	5.53285	7.72048	7.50601	6.85016	7.76222	11.37	4.86038	5.2467	5.85692	5.13496	7.57503	5.85712	5.43521	4.82076	5.29504	4.2684	6.92461	4.58773	5.54034	7.16662	7.52693	7.75827	6.20222	5.12601	5.3246	5.13257	4.62509	7.70919	7.05354	4.90958	9.05061	5.05986	5.48106	7.12203	5.56272	5.9528	4.73801	5.71419	6.4814	6.13951	6.15839	5.79414	5.85154	5.96066	6.78508	6.63198	5.71417	4.71422	6.37893	8.38725	4.73697	7.01934	7.81126	5.56001	7.47652	10.419	6.02212	4.0728	8.68473	5.77495	4.1942	3.8804	6.50764	3.08346	4.85118	3.94722	4.42574	4.9275	5.69114	5.97721	3.66111	3.60324	6.25813	4.93976	5.12979	3.4657	4.4045	4.72964	6.29288	4.22685	3.59825	5.2438	4.84459	5.18158	4.38118	6.71631	6.25446	4.28166	4.51366	4.39699	4.29285	3.89415	5.55577	5.5959	6.44161	7.29795	4.11087	5.76957	5.41525	5.83748	5.85586	6.0124	4.35849	4.55802	3.64258	3.94432	3.63741	4.48493	6.05517	3.76382	4.0928	5.36494	4.75276	5.2276	5.286	4.40639	3.91417	4.02863	5.2172	3.52459	3.92543	4.42796	3.66804	4.40117	4.62996	3.7513	4.49171	4.3567	4.8344	4.92985	4.1693	5.29511	5.25195	4.98181	4.79358	4.84619	5.42028	5.22344	4.417	5.46373	4.84546	5.36051	5.14314	3.68645	4.90886	4.54086	5.21433	4.95871	5.32136	5.28872	5.17729	3.81694	5.00798	5.25355	5.61462	3.85974	4.92952	5.4741	5.34343	5.74238	3.68692	6.47283	3.59517	4.81901	5.52637	4.81481	4.96961	4.53409	5.23101	5.00619	3.92579	3.31697	5.46159	5.73555	4.39925	4.5758	5.74321	5.22698	5.77415	4.98356	5.42864	5.75424	4.5595	4.28517	5.90616	5.11997	4.66385	4.06869	4.17539	5.46106	4.36896	4.31224	4.25777	4.19123	4.49671	6.23417	5.35403	4.14412	4.32803	5.5261	5.09597	5.24531	4.94914	3.93495	4.4718	4.29544	3.20521	4.46357	4.83843	3.91293	4.22791	5.37032	4.65292	3.94973	4.8061	5.0914	4.84623	4.67156	4.78407	4.16069	5.38931	4.95255	6.03003	3.65488	4.49964	5.11564	7.36658	4.44955	5.8373	5.79632	4.28068	5.33105	5.01109	3.97804	4.81164	5.03839	4.73484	3.78376	5.57671	4.91046	5.65337	4.79579	6.22126	3.41988	4.24292	4.51185	4.11114	4.61157	4.85478	7.13784	6.03365	5.76461	4.64626	4.96057	6.47883	3.43127	3.73708	3.44559	4.40451	6.64325	5.75241	3.78965	6.50496	3.59873	5.31704	3.53986	3.89072	4.23705	5.25035	5.332	4.45567	5.53225	4.77493	6.06223	3.84964	3.35668	4.81235	5.84476	4.63567	4.40406	4.40313	4.5078	4.25371	6.01183	4.78285	4.64965	5.2175	5.18745	6.17411	4.08664	4.35344	4.55154	4.33935	4.57561	6.10722	4.95572	4.1609	5.82825	4.39356	6.16523	4.34217	4.16432	5.92472	4.7236	4.69363	3.29155	5.91608	5.56479	4.04772	5.74823	5.56991	4.25806	3.89597	7.39436	5.53184	3.88889	5.08413	4.19908	5.00953	5.07718	4.49184	5.29009	5.32248	5.32066	4.65495	6.26143	4.45449	4.92723	4.77177	5.68438	4.73409	4.95959	4.56809	5.44523	4.33487	4.38765	5.29351	4.76362	3.90657	4.37942	5.13939	6.58565	5.45432	4.86747	5.31105	3.25914	4.14287	6.06983	4.25512	5.71549	7.10438	5.11012	4.94879	5.47043	6.22189	5.32792	4.18196	4.21142	5.30961	6.1333	5.26199	4.6143	4.98317	4.63541	6.65654	4.205	5.19415	6.63008	4.47953	4.68444	4.47517	4.31868	6.33512	4.25047	5.57776	5.12167	5.253	4.80054	4.76568	5.17965	5.60251	4.34675	6.97077	5.37583	4.42799	5.14261	4.83788	4.32649	4.26795	4.40772	3.33116	3.63128	5.50231	4.2513	5.84088	4.99571	4.96911	7.16092	5.93476	3.75689	5.20904	4.78541	4.98307	5.84653	4.45185	4.61441	4.54982	5.08132	5.24943	5.3188	6.89219	3.50127	4.35411	5.47882	4.99487	4.93282	7.27801	4.03756	6.12992	7.47594	6.06292	6.39083	5.00442	4.76224	7.47282	4.98769	4.34921	5.33046	6.96965	5.1341	5.572	6.89281	7.48944	5.58969	4.65566	3.74887	7.46842	4.85158	5.91796	5.31687	5.71195	8.79179	6.52559	5.50493	4.37289	9.03961	6.93205	7.07726	6.0521	5.40445	5.20277	4.73113	6.00573	5.00354	6.22804	7.60359	7.08305	7.95547	5.39367	7.00895	6.15316	6.25152	5.69317	4.41989	6.10863	5.00745	5.32028	6.65125	4.81592	5.53375	7.98536	5.12347	6.47444	4.94788	4.11373	3.75339	5.90243	4.32736	5.85326	5.71124	5.05518	9.11551	2.90564	4.7048	7.78906	7.11998	4.96758	6.63231	7.65932	6.71312	7.10556	7.37844	6.82768	8.5038	4.3151	4.31398	4.19296	5.75853	4.85766	5.00733	4.91558	5.50782	3.80205	4.86505	7.04983	7.67585	6.45748	4.41509	8.08741	5.42978	5.41412	4.31122	7.43319	4.60651	6.70217	6.91015	5.50571	4.53169	6.05398	6.5776	6.26964	6.71801	5.89721	6.17905	8.11425	6.75711	8.40104	6.08836	9.13109	6.90958	5.00548	5.58921	7.68546	6.89283	6.17269	4.82234	7.31577	9.11262	4.4912	5.02319	6.23999	7.18459	7.50697	5.17186	5.77925	5.83539	6.4546	8.10892	8.05562	7.32144	5.0659	4.41445	8.7338	6.71141	6.5627	4.82006	3.72295	6.83936	5.3935	4.83452	7.00868	8.32732	5.35045	4.84911	7.76407	5.04127	6.9252	7.01715	4.99203	5.45878	5.80754	5.85572	6.90033	5.62722	3.43955	6.58465	4.94571	5.04712	5.44611	3.77931	4.89875	6.76002	5.67731	4.93615	5.36379	5.53416	6.33073	4.74123	6.11151	7.52399	6.49573	6.63401	6.10633	7.29143	8.41832	5.53733	5.40142	5.4082	5.11317	5.37322	10.8553	8.16828	3.49309	5.2968	7.67722	6.07648	9.2005	5.07525	4.56551	3.24734	7.04381	7.05396	5.20062	5.76921	9.47749	8.27698	4.60888	5.61605	6.84402	4.47766	9.5571	12.5099	6.22311	4.79558	6.86144	6.90816	4.27152	4.30106	7.42136	7.58022	5.86329	4.90698	11.0594	5.31805	12.2191	5.97961	9.36469	8.9128	7.24379	6.14554	6.33916	8.11719	6.897	8.16073	6.99888	7.0451	4.8239	6.07246	6.24224	4.85939	7.97557	5.77278	6.26061	7.68706	7.23236	6.21066	5.07442	7.28336	5.6032	5.98462	5.49184	6.94642	6.80244	6.81164	6.20835	5.98568	6.67285	4.50194	7.42892	5.69225	5.48191	5.8701	7.64158	5.30924	6.96214	5.21345	5.93142	6.01483	5.66513	6.60929	4.52468	7.43719	6.21281	7.41146	5.8261	6.87234	3.32254	6.34041	5.98905	8.28391	5.16259	7.46126	9.81095	7.98308	5.38802	5.83145	6.15097	5.71089	5.4245	8.24148	4.78844	6.61079	6.18325	7.74048	10.196	7.94953	6.68459	5.73581	5.78846	5.73848	8.72439	7.33386	6.4932	7.00482	6.03514	5.51949	6.05499	6.6891	6.46479	6.4322	6.00357	7.5086	9.9867	5.10429	6.35938	5.03068	8.56535	6.36483	8.22056	4.78984	6.83878	7.19234	5.5031	7.18725	7.42973	8.38534	8.32159	8.40734	5.19465	5.69472	6.17002	4.35725	5.95043	5.68533	7.23367	6.76342	6.58205	4.90857	5.31623	10.2265	7.96147	5.75071	6.00624	9.09275	7.65237	5.32514	7.35553	5.84061	9.09431	6.35247	3.8815	6.88027	4.72179	7.70461	5.20933	6.21079	4.5075	4.42113	4.4911	5.95413	4.99721	5.17594	9.72184	4.9099	5.49488	5.52048	5.19495	6.48298	7.44617	8.53804	9.78448	6.15716	9.1447	5.26293	6.44153	5.809	6.28054	11.2769	4.91974	6.21973	4.77073	6.71563	6.72819	7.01424	6.48083	4.62744	4.39145	8.25032	8.36175	7.79685	4.34158	4.4333	5.90377	8.09413	9.04454	4.46391	5.9897	6.76016	7.66511	6.63945	4.93886	6.31491	5.23741	6.31613	5.23509	7.59846	6.72808	7.02369	5.02235	7.28934	5.03436	4.72781	5.60018	7.76056	6.70291	4.56435	8.5405	6.26006	4.37449	6.43473	10.0065	6.97755	6.06988	7.0437	3.97152	6.1733	5.38559	3.9117	6.89995	6.98725	5.77357	8.97841	9.21167	4.50315	4.34856	6.02173	6.09125	7.80981	7.09484	7.28951	5.02884	6.87572	8.45318	6.08074	7.68519	4.66152	5.41661	5.31357	7.07201	4.43147	4.19731	7.27683	5.54689	5.87883	8.8767	7.54447	5.51534	6.78444	8.15928	5.20433	5.75929	6.15075	4.75636	5.51004	5.1971	6.0868	5.66249	7.72045	4.65247	6.50832	4.93472	5.47884	8.95807	4.80149	5.8923	5.91101	5.11861	5.37884	8.33234	6.59322	7.09956	4.86402	6.49129	4.74852	9.72512	5.30662	8.09819	6.98402	7.41793	8.26582	9.06082	7.32748	7.50185	4.60643	5.68334	6.27139	7.80014	5.2676	3.38048	6.29619	6.65231	4.15957	6.30325	5.29004	7.04037	3.93782	4.75063	5.35497	5.57754	3.72807	6.21337	6.73106	5.30678	3.99989	5.08941	8.34833	8.01293	6.0181	3.57322	8.47648	7.15346	8.11251	4.37237	7.40193	4.20863	4.6568	6.0484	3.5159	7.36562	4.92924	4.9388	6.56052	4.75628	7.7408	6.01642	7.27088	5.06956	5.3184	7.46258	5.41544	5.92075	4.83106	4.65849	4.80355	8.35869	5.03927	6.43685	5.36754	5.38088	5.07358	7.04187	8.47636	4.51221	3.84613	6.25572	5.4627	5.844	5.81322	7.95445	5.19478	6.3928	5.46883	5.38692	3.96886	5.06481	6.24502	5.33831	4.56441	7.10893	4.87344	5.45799	7.56394	5.05006	8.00502	5.40254	6.24407	6.1944	5.60747	7.22438	4.99119	4.08189	6.92766	7.51023	5.71561	4.60866	5.53889	7.82598	6.35443	5.06387	7.33589	5.09483	5.22728	6.28468	7.79541	5.63724	7.70022	6.52243	6.91538	5.01744	6.50077	6.15893	5.55078	5.16957	4.71436	4.50567	5.29704	4.93109	4.96219	4.01807	5.10748	5.5575	6.24582	5.29924	5.89841	4.9211	5.07502	6.05586	7.1473	5.27914	5.4865	5.67678	6.94712	4.83202	5.36464	7.82864	7.77764	9.49295	6.07695	6.46823	6.07423	6.92049	8.26389	5.4711	7.18297	8.70573	7.67238	8.03061	4.53641	6.55863	6.24896	4.48316	5.34885	8.48922	7.20794	4.47189	6.02309	9.25987	8.83894	6.8424	4.96602	3.79091	6.01857	7.56776	6.03952	6.53095	8.82986	8.4861	5.37393	6.33375	7.56459	5.75384	5.78711	7.01698	7.53477	7.24631	6.65073	6.19061	6.48095	8.51495	7.62626	6.99076	8.99043	7.37323	8.08127	7.32124	7.98311	8.15251	5.17473	6.71285	8.38276	7.43672	5.82723	4.79713	5.66641	5.57767	8.97531	9.05703	8.01903	5.53207	7.97337	7.19244	6.32289	7.74273	8.35746	8.31912	6.31589	5.46515	7.32899	7.6023	6.80692	7.30094	7.7879	4.83835	5.97813	8.16945	5.66063	6.18114	5.71727	6.48151	6.82364	4.63712	5.39648	6.10785	5.63393	7.02625	4.5426	5.87348	7.74233	6.87691	5.94055	8.94887	8.31179	4.69805	6.01591	7.69533	4.67226	5.2889	5.96827	6.30621	4.16688	6.16758	5.26536	5.7875	5.86071	5.93964	9.76175	6.70964	5.55712	6.10237	5.41924	9.55649	6.35816	6.6002	6.28824	5.19835	6.00908	7.56999	5.27079	6.81569	7.4522	3.84213	5.18719	3.62584	6.44658	5.4886	4.6425	5.63165	5.06693	7.99525	6.3362	5.90981	5.14525	3.60981	5.09736	7.10004	6.77132	8.41266	6.79086	3.37854	8.37339	6.67506	5.78459	5.56226	5.31295	4.69162	5.27791	5.89349	8.44181	7.41356	8.30957	6.04155	3.90589	4.16066	4.42924	5.79761	5.50023	4.11338	6.29828	5.86413	6.46221	7.09039	8.16229	4.32573	5.8029	9.52135	6.90755	7.51744	7.67417	5.77959	6.9734	5.09068	6.04803	4.41491	6.30739	7.29743	5.7164	4.62591	6.66537	8.94933	5.33557	6.44477	5.94399	7.49137	6.86237	5.47214	6.46047	4.89275	5.05907	6.25282	7.72625	5.32054	5.27033	5.798	7.09647	6.2705	7.13148	6.1097	7.88415	6.18545	4.5683	7.52242	5.06019	9.65647	7.69467	5.2598	5.96378	5.65451	4.25199	3.65384	7.14194	6.52423	6.79918	6.71154	4.06357	7.78665	6.99398	6.54904	10.2372	5.21388	6.791	5.77385	6.44603	4.99207	5.40231	5.37465	7.11616	5.50177	4.48979	7.6822	5.86846	4.8391	4.48925	6.06333	6.4726	7.50452	4.61102	6.073	5.65909	5.67279	5.53544	4.13372	5.81115	5.03663	5.96101	7.94417	5.26342	6.80719	9.30538	5.73112	6.25076	6.62054	4.68178	6.22375	5.19639	5.68164	4.1159	5.59948	5.08484	7.31378	8.34444	5.89355	5.08232	5.73277	5.84512	4.35734	7.15059	7.23914	8.74066	7.07446	6.10781	6.43573	5.30298	5.15892	5.63629	7.95302	4.22143	11.3255	5.40413	7.16022	4.6995	6.77168	8.91105	5.44769	6.16796	4.64745	7.08613	7.26761	6.74768	6.24505	5.02988	8.48414	4.49776	7.55663	7.20218	6.80578	8.07471	9.13237	6.23522	6.79233	5.164	7.52777	8.32901	5.99378	6.57644	8.73788	5.38843	4.88616	9.12158	7.65626	3.32311	6.17309	5.24627	7.57791	8.42295	9.13432	5.20611	6.84562	5.87357	8.29024	5.44927	7.57917	4.54328	5.01313	6.92746	7.84764	6.13925	8.1738	6.14449	4.86895	7.03971	5.16885	4.70943	5.62494	7.28592	6.47154	5.70052	8.15211	4.45493	6.70582	4.40507	5.02923	4.32316	5.41345	5.15202	6.92051	5.78274	6.58313	4.05058	6.27501	3.83011	5.76196	7.36835	5.4306	6.84602	4.33484	5.68499	6.63261	6.08261	6.95844	6.73006	7.77023	4.27285	5.58419	6.3222	6.78914	7.05543	7.4304	4.51194	7.22806	4.17699	7.72712	6.03536	7.3511	5.47844	10.4027	7.28226	5.39051	6.77309	5.74565	5.40711	6.60704	7.6079	6.85067	5.51685	5.85192	7.15963	7.59368	5.9599	6.38243	6.74226	7.19458	9.11466	4.37552	6.95987	7.08965	5.64455	6.53473	6.63813	8.78639	5.99314	5.96823	5.68299	10.3704	6.83129	6.88101	6.10011	6.5482	7.55127	10.5726	6.50092	4.54993	4.94146	6.15983	6.80376	10.4816	6.62168	5.8541	8.44248	7.07424	8.41625	9.29363	6.49306	6.19237	9.96517	7.1901	4.59833	4.85691	6.53323	4.54603	6.33516	5.36845	5.3605	6.3104	5.79012	7.06421	5.70111	5.49688	7.50783	4.98585	6.28312	5.33951	7.4566	3.84561	6.15135	5.38866	5.86363	3.20972	7.42822	4.81841	4.69741	5.82906	5.18184	6.23301	4.25429	7.88152	4.21622	6.19969	6.38612	4.85829	5.10541	5.53475	7.01844	4.00397	4.64945	4.06874	6.55501	6.02429	5.27859	4.94566	4.09143	6.1683	5.99016	5.25044	5.35418	4.86289	5.12533	5.61767	6.6687	4.80873	4.8987	6.4711	5.6055	5.85438	6.31647	6.21584	4.16757	5.7584	4.78094	7.70765	5.7744	4.35909	3.19888	5.44043	6.03993	3.80628	5.78536	4.88095	4.81822	6.31046	5.98772	4.90662	7.3586	5.70751	5.82857	5.30745	5.75656	5.90031	5.8332	3.96918	6.32987	7.61994	5.60374	7.6789	6.14368	8.01409	5.99475	6.94562	4.93307	6.26708	6.61981	7.79272	8.20535	5.28236	8.3666	5.01789	7.04451	5.35513	4.80061	6.34525	4.31425	8.68451	7.75266	8.14406	7.10961	7.22748	5.83083	5.71827	6.24952	6.49767	7.93519	7.14799	6.4543	7.44162	4.62446	8.67212	6.56343	5.88183	8.11184	3.1142	7.94836	5.27057	9.73765	6.54665	9.02369	5.12844	5.24156	6.29106	7.20104	6.7917	5.98559	8.60809	5.03956	4.55898	5.02955	6.05313	4.84196	4.44661	6.31573	7.51355	7.55444	8.58745	8.36556	6.40901	6.49456	7.08454	4.80846	8.39966	6.10049	7.2265	6.42822	4.40771	9.43345	6.33706	4.98694	8.2588	5.61852	4.70619	6.62412	3.5492	6.54043	5.04977	5.19912	6.81329	4.63782	5.47105	7.1781	10.3088	6.15204	6.55605	5.35376	5.2816	4.38642	5.60628	6.29788	4.50948	6.8264	5.4888	6.00031	6.71811	7.98292	5.13092	6.0225	6.57035	6.52759	4.06535	4.80006	8.16482	5.85576	8.16867	4.57515	6.67754	6.21243	5.01778	6.11757	6.37482	7.31381	5.05859	5.52698	7.6381	5.79655	5.06007	7.34604	4.42097	4.00019	4.93626	4.8948	4.69965	4.77776	4.17996	4.05955	5.49055	3.90232	5.58502	3.73605	4.79544	5.61279	6.14167	4.13606	6.47833	5.22483	10.4565	5.30453	5.84817	9.25643	6.93306	7.40604	4.97991	5.46075	6.10069	6.48104	5.59416	4.53518	6.56006	5.0009	4.23727	3.45125	6.44257	6.8009	4.29674	6.99516	6.07853	5.80343	7.63407	5.73103	4.49858	5.95566	6.21472	4.49975	3.9368	4.39317	5.51959	4.75272	5.73063	6.53265	7.03733	5.32242	5.62083	4.06591	5.91304	5.85627	7.38607	6.02655	4.56137	5.65639	7.02166	5.82664	4.2042	9.23045	4.69424	9.07884	4.43236	6.52322	4.65053	6.53657	6.7537	5.76268	9.43319	5.23778	5.38286	6.23787	4.36049	5.936	8.66313	5.771	5.3369	5.52857	4.5509	5.13287	5.53633	5.49645	6.97643	5.75539	3.93048	8.26506	6.15561	6.92168	5.87761	5.73704	6.22236	7.04688	6.88999	5.03961	3.67875	6.44218	6.00664	4.53795	4.56939	4.17929	4.63975	5.77055	7.18014	5.81176	5.41739	7.11839	4.22491	6.12432	7.09664	4.72501	6.85891	4.97943	5.32588	5.93709	6.42092	9.01825	9.98044	4.32806	4.84254	5.46123	5.5999	4.37913	5.33387	4.21981	7.07041	6.40923	4.11174	5.38438	8.51838	7.78908	5.9979	5.98286	7.5579	5.88778	5.64983	5.22349	5.42803	6.08095	6.91482	6.63372	5.84934	6.206	6.33044	6.13415	5.33113	3.62814	5.14572	7.01333	5.95608	6.3545	6.9919	5.65452	4.3992	4.72187	6.3817	4.38236	3.80682	3.70777	6.32927	5.86781	8.07647	4.63236	5.40178	5.0189	7.57979	4.61169	6.38038	7.75479	4.42431	10.4769	5.19308	5.81413	5.51642	5.45559	5.20201	4.84409	6.26012	5.71179	6.89084	5.58147	3.66995	5.55802	6.21442	6.46913	7.71953	5.5002	5.09432	4.95415	4.77447	4.76127	3.54536	4.06753	4.19424	4.63605	5.18567	7.21129	6.35292	6.48371	6.51432	5.13768	6.63676	4.8543	5.57724	7.70779	5.19979	5.62735	6.37058	5.56055	6.38455	6.15803	4.90235	7.10837	6.33006	5.68402	8.93182	7.0199	5.18789	3.8994	5.51948	7.42294	5.41239	4.89993	5.46897	4.90752	4.14038	4.54209	5.40684	5.25813	5.73777	7.55822	7.09375	4.34705	5.67043	5.43901	5.97329	4.77153	5.15903	5.34426	5.18375	5.30274	6.38129	6.02864	6.73794	6.90706	5.48497	4.48969	6.27915	7.40856	5.64938	4.3046	7.11445	6.67762	5.69777	5.69236	5.33322	6.01611	5.19276	5.42315	6.10143	6.44161	5.80835	7.3149	5.0193	6.44884	7.33699	6.31464	6.12442	7.40387	5.84703	5.86896	5.23999	7.2071	4.2915	6.10817	4.19826	5.34707	7.06793	7.58026	7.5658	6.20819	4.12871	5.56152	4.83983	6.72655	5.02258	5.52695	5.46875	5.62084	6.36897	6.28426	5.76114	4.88375	5.46961	4.82318	5.21819	5.73276	6.53061	6.77663	6.52731	5.7212	5.85524	6.42884	5.25485	7.1878	7.69178	4.71693	6.30896	5.91232	5.33834	3.95687	4.44575	6.1614	5.5115	5.8275	4.95942	4.68762	5.26221	5.8004	6.58505	6.52272	5.5976	5.59089	3.93697	7.03262	6.36547	4.31944	5.88522	7.75111	5.47802	4.73698	7.93403	4.84795	5.10509	4.14892	4.51072	6.07457	5.39095	5.0448	6.46173	4.32695	7.17897	5.63561	5.37566	6.59857	4.46354	5.39336	5.70424	6.09416	5.76362	6.02759	5.29848	5.38975	7.69544	4.38637	5.1948	4.37173	7.58545	6.67982	6.44375	5.75099	7.00489	7.66386	6.40646	9.92809	7.7606	7.55442	7.16878	6.9531	4.43106	6.47133	8.59388	12.456	5.63244	5.16758	6.12482	8.76041	6.9317	7.03549	4.97516	4.34544	6.64614	7.18029	6.05993	4.66003	6.47887	6.18679	5.93955	5.11265	8.00664	6.05001	4.31433	5.65728	6.74307	5.46527	4.14555	6.16826	3.74205	3.40729	6.89574	7.55866	4.43431	6.1365	5.58407	4.97138	6.2562	6.13359	6.06961	4.91594	4.20256	3.55435	6.47648	4.20649	4.24669	7.96934	6.33588	5.59696	3.70577	5.4656	3.59259	7.23977	7.62876	3.7471	7.38715	4.90274	5.54166	4.50896	4.71486	5.29967	8.30568	10.8538	4.87697	6.64382	5.78797	5.03196	6.44113	4.41896	11.1342	7.59633	7.63739	5.34397	5.25814	6.52522	5.67074	6.72603	5.31148	5.02149	4.92191	5.22699	11.1307	4.3911	5.7642	11.4601	5.31869	6.30332	7.12388	5.45761	8.00285	6.43081	7.59065	6.04213	6.36517	7.09541	4.84602	11.3955	4.46901	5.94419	6.40334	5.02794	7.5702	4.96308	5.02184	6.4568	5.8032	4.4866	3.85453	6.69105	5.97915	6.29604	5.21704	8.72482	5.55478	6.04192	4.44107	4.9746	4.93186	7.04343	6.20317	6.6171	5.41049	6.19014	4.66713	5.51576	6.07799	6.35886	4.93349	10.5593	5.79851	5.42297	6.30135	10.3927	5.35104	5.20417	7.59822	6.39297	7.54119	11.7322	7.2582	5.63844	11.9258	5.81021	7.24297	5.15	4.35699	6.03742	4.89794	6.32727	4.39394	4.9932	8.32056	5.08848	7.31157	4.9001	6.22211	5.49812	7.12292	6.15445	6.72541	6.18446	6.27509	6.35117	4.96426	4.30151	4.81289	6.00639	5.27957	6.08305	6.09983	3.91593	4.99888	8.43885	9.92187	5.186	5.1867	4.02281	4.37617	6.98281	4.73786	5.81274	3.69156	4.53383	4.95278	5.01824	4.56075	6.71178	4.87089	5.47022	4.73896	4.3828	5.85483	5.54921	4.9802	5.60591	7.00759	10.449	5.89041	6.53504	10.0726	5.17235	4.91104	5.43127	5.37072	5.58837	5.23438	4.17097	6.59597	4.98158	5.01207	3.97804	6.63497	4.2015	4.91102	4.18363	5.39907	4.63591	6.26177	7.1072	6.75356	7.90219	4.24782	6.26438	5.05796	4.11396	6.55656	5.93383	6.75798	7.9107	5.68797	6.58277	5.86143	5.49906	8.55366	7.88937	5.60691	7.35076	4.61913	7.09405	5.56057	5.03263	5.75169	4.14642	4.37341	5.19729	5.34142	6.53801	5.57041	4.63366	5.24352	5.56872	6.11591	7.33109	5.66879	3.8506	5.0326	5.76391	5.26282	5.76427	6.6659	4.4531	4.35446	4.82638	5.40951	5.99566	6.92631	6.16252	5.58507	4.06267	5.87947	10.5532	4.7382	4.49278	5.8574	5.42597	7.55639	4.98914	8.03841	5.40432	5.99182	3.3545	3.71135	8.72919	5.00673	5.6182	3.74913	5.64763	3.67422	5.1708	6.28756	4.69203	4.57731	4.54318	5.95751	6.04912	7.0654	4.54298	5.01232	5.53482	10.0143	6.61274	5.95912	5.61951	5.43605	6.54167	6.57419	9.62965	4.40929	4.52987	5.65709	5.18159	5.4868	5.9966	5.80894	5.81143	5.51163	4.95633	8.34622	5.83298	7.78268	5.61706	4.96189	5.12603	10.1507	6.75786	4.29462	4.67533	6.58207	4.95703	8.47484	4.98196	10.1744	5.26559	3.8243	5.38496	4.86689	3.69299	3.33343	6.19745	8.17776	9.61805	8.39987	6.04539	4.66221	4.66041	4.68904	7.06995	6.18856	5.11034	6.19529	5.15271	6.97995	5.30155	5.09639	6.52472	4.60349	5.23746	5.51107	4.35808	6.03242	4.32275	5.4847	5.42386	4.86215	5.32572	6.4458	4.8383	4.51269	5.7461	5.04636	5.18719	4.40887	5.48946	7.02777	5.76775	5.8602	3.73262	2.81474	7.76404	4.8265	4.85996	4.40484	7.79713	5.62529	5.95552	5.40462	6.22775	6.97927	5.56724	6.66529	4.82383	5.47858	3.53543	5.51336	4.04047	4.84081	4.52724	5.35292	5.69872	4.54396	5.06001	6.93948	5.34171	5.33038	4.50529	4.50454	4.90726	4.92895	4.29556	7.31391	5.3202	5.05828	3.69382	7.86302	4.21174	5.78028	5.19663	4.26335	4.77732	7.17138	5.3903	5.56437	8.01017	5.64553	5.0714	7.52911	3.91586	6.15916	4.11716	5.08443	5.31008	7.40608	5.53526	6.31122	6.33598	6.18052	5.98074	6.09738	5.73639	7.06303	8.08396	7.2047	6.62457	5.1482	4.93426	6.12217	3.61275	5.46625	4.57857	4.60909	5.5344	4.43597	6.80731	5.81629	5.1973	6.16352	6.23144	4.85968	5.16145	7.56534	3.94409	4.95975	4.82934	6.22449	5.08086	3.4434	4.76957	5.21314	4.91363	4.47535	9.30681	3.68923	7.00112	8.06313	6.79845	7.09281	6.48966	6.10419	5.02213	6.97528	7.69279	6.12727	7.57262	5.20321	7.05932	5.54426	4.57822	6.19841	4.80628	3.5517	6.76497	4.26769	6.5977	4.95198	6.67313	6.06465	3.83255	5.74221	5.81681	9.2926	5.84584	4.75395	5.42946	10.0774	8.94902	5.44192	5.81609	4.3386	4.67759	4.95437	5.30868	5.55494	4.42604	6.62445	6.88525	6.83689	5.37595	4.17703	5.79134	4.7509	6.73727	6.24208	5.07454	5.18022	4.4059	6.9657	5.33336	5.89397	5.89135	5.34529	6.32655	8.60084	5.71243	6.40472	7.06633	5.06527	5.63316	6.16417	7.2312	6.7484	5.85201	5.46468	6.82206	7.96245	5.96924	5.37593	6.33947	4.57311	5.38517	5.76035	6.16422	5.61452	4.17237	4.44165	5.19404	4.61674	5.35957	5.46656	6.11665	4.67967	4.67279	4.1702	6.00987	6.84564	3.14541	7.22978	5.48139	5.4044	5.64587	6.9337	5.63963	5.48633	10.261	4.87696	4.77235	4.97263	5.77027	5.79212	5.70807	6.41152	4.98973	4.94949	6.95766	5.19321	6.1355	5.59001	3.80486	4.84688	5.85115	5.23202	5.51238	7.73999	5.99069	8.25781	4.45467	5.75543	3.59962	5.80423	5.11823	7.21179	5.38989	9.1693	6.39269	6.67047	5.80307	3.62758	5.87397	4.94949	6.21649	5.27934	6.56325	4.71741	5.42681	4.38121	5.59849	4.1412	7.01211	4.84942	7.99644	5.59029	4.21487	6.05315	5.30751	4.27437	5.14962	6.18988	5.75414	4.484	4.48812	5.04195	7.53428	7.00055	6.47198	5.53393	8.50985	6.46525	6.9084	4.83384	5.78656	6.73725	6.04941	5.95353	5.09382	4.32329	8.86021	5.54591	3.81689	8.64867	7.83757	4.42141	6.79912	8.74331	4.65422	5.31572	5.14165	6.74295	5.45719	5.95109	5.5054	5.44852	7.79664	4.87651	4.01964	4.6465	5.80582	5.21673	4.3931	3.97683	6.00546	4.83809	3.19651	6.8988	5.64722	3.75749	5.54192	5.36696	4.52063	6.78024	5.62265	4.27376	6.42292	6.3239	5.48022	5.08119	5.40795	6.12748	4.28842	6.79183	6.5562	3.81171	7.0402	5.30124	5.42503	4.28394	3.15527	9.69014	6.65801	7.08998	6.26304	4.97156	5.99055	4.4988	5.55903	3.0202	5.81947	5.80904	7.9898	4.25365	5.91392	5.83209	5.10876	4.61512	5.15877	4.68339	6.30833	5.87542	4.69211	8.27322	6.31808	6.81645	5.27493	6.40861	6.20251	4.36724	5.25542	5.51623	9.13083	7.27309	5.66458	5.76448	8.47433	7.16636	9.12203	6.45876	5.96553	7.44275	5.64787	4.60282	4.72999	4.8494	5.50382	6.45986	5.86834	5.798	5.92896	7.6825	6.50881	7.26177	4.02604	5.8077	4.41523	12.7155	5.36744	3.98687	3.96539	6.05815	6.60031	5.62088	6.13623	9.50437	5.87185	7.63647	6.28585	6.46978	7.05697	6.77493	3.9773	5.64051	4.82667	4.00007	4.54016	4.37125	6.1203	5.22593	5.91578	4.68867	5.75017	4.9188	4.59648	5.13467	4.78393	4.64587	4.14286	5.32851	8.26369	5.0612	5.37431	5.69557	5.61653	5.26563	6.09549	5.34748	6.3905	6.50997	7.1333	9.62864	6.97296	5.07555	4.23415	5.06222	5.06205	5.2862	6.45219	6.0816	5.42612	5.08859	4.0288	5.75525	4.53852	5.97177	4.89424	4.24887	4.819	4.15796	5.38175	6.57104	5.58463	9.39299	5.4087	7.89329	5.26582	4.38454	4.65783	6.11753	3.77413	4.93439	6.51778	3.9094	9.27787	5.3663	4.89108	5.75873	5.92263	5.60332	3.50543	6.5877	6.14309	5.84999	6.40817	3.65133	5.85701	6.6611	4.84503	5.92431	5.54176	4.36008	4.69213	4.84725	6.47209	4.65703	4.92961	4.89893	5.45974	6.4417	4.14125	6.47963	6.3156	5.85722	4.60494	5.46229	5.46805	5.86962	6.50517	4.31424	4.83711	6.11353	6.80575	5.07057	5.95928	7.86077	5.10157	5.83992	5.63612	5.87859	6.53536	4.79408	5.67633	5.60869	5.22511	4.1812	4.81627	5.72209	5.53442	6.29191	6.90798	6.74327	7.19668	7.2457	5.27838	6.84713	8.15063	5.90619	3.26483	5.47675	4.77146	6.0066	4.60297	4.68953	5.23289	6.27458	4.34961	4.93792	6.33052	5.40983	5.15687	6.09422	6.79757	6.09912	5.31529	3.74842	3.59268	4.87514	5.48243	6.07955	7.55684	6.918	7.01965	5.88509	10.2526	5.37901	4.7522	3.81211	6.23501	8.95048	6.35691	5.66683	3.98963	5.41901	6.02309	5.2893	4.92772	4.19895	5.93101	7.27453	3.54973	4.68328	6.94282	6.753	4.74002	4.93056	5.79696	5.10225	5.27371	6.14873	6.58479	5.1007	6.51354	4.15565	6.3968	4.92774	8.42979	4.04166	5.04125	4.66192	7.02976	5.4449	5.64047	6.05714	6.20596	5.92975	4.93339	7.661	4.85677	4.77338	5.67531	4.84426	5.12449	8.62361	5.4592	4.69151	4.30289	4.32831	4.33053	4.84702	4.91672	5.20314	5.85553	5.75245	4.81686	6.37667	5.0811	5.50672	5.83073	4.9228	3.73775	5.31748	3.50425	6.10874	5.27123	6.87541	5.02612	6.51032	7.0166	6.79353	4.79885	6.37511	5.32336	4.83036	7.25735	3.62057	3.27727	5.98801	7.44172	8.07885	6.54562	6.00264	5.91325	6.7086	5.70498	5.26247	6.194	5.03812	4.79053	3.93056	5.68876	4.67969	5.1898	5.94768	3.66745	4.53768	8.83821	8.12764	7.35989	4.09329	6.05462	3.84471	5.42414	5.67401	4.74941	7.5998	4.98968	6.89765	6.46236	4.48152	4.83663	4.1157	5.96888	6.17258	4.94586	4.71634	5.39553	6.21007	6.56543	4.17395	5.03723	3.41801	5.87383	5.72607	6.72361	5.57208	4.46236	4.10875	6.68483	5.69789	5.72527	4.0763	4.52458	5.01421	4.82665	4.65927	6.263	5.45683	7.12648	6.29207	4.48665	8.16766	4.19761	3.67464	5.6898	5.69548	5.88319	4.41255	5.14322	6.62763	4.97368	7.49652	7.75697	3.66917	5.4428	3.74643	4.40991	6.87944	4.07147	4.85924	5.31091	4.5415	5.50683	3.69977	5.89774	5.11606	5.29816	8.7554	5.23593	7.29015	7.78005	7.77839	5.90215	6.54421	5.49346	6.67277	6.61741	8.08409	4.57998	5.95363	5.09953	4.12512	3.56026	6.02307	4.81452	5.50974	3.88679	4.77795	4.65975	5.15886	3.92827	5.90181	6.9722	6.61136	4.46686	7.01522	4.6086	6.75283	5.24907	5.55166	6.0419	4.6508	5.00673	7.19577	4.25265	8.17213	4.81488	5.64601	3.42527	4.86595	5.02474	4.85381	3.83279	5.77315	5.39344	5.33621	4.05675	4.62689	4.40312	6.1158	6.09662	4.61205	5.13497	5.89165	5.38101	4.63306	6.47444	5.25538	4.44866	6.88481	4.56545	4.10533	4.75312	6.47721	6.07993	5.46827	6.81007	4.22532	5.92404	6.20533	4.26865	4.66364	5.4635	7.31349	8.66758	5.91539	5.56944	5.31078	4.01093	7.02191	5.7414	5.83216	4.4338	5.16462	3.96541	7.3142	7.23261	4.53503	5.45894	7.57251	6.00377	5.68041	6.13891	6.25885	8.84109	4.33626	6.15604	4.58675	5.00922	5.71172	5.28933	6.60263	4.67808	5.58689	5.64917	5.57116	5.15356	8.06705	5.28083	7.80093	4.61086	5.1747	5.90666	6.03537	4.90541	5.67374	4.87732	6.89511	5.12477	3.72764	3.37297	5.78855	6.40801	5.60138	6.53816	5.2442	7.06897	6.53295	5.8343	5.21799	4.69343	4.22971	6.90412	6.3511	4.08055	4.48409	4.88212	5.30019	5.37412	7.13361	5.69588	6.84946	5.0054	6.79409	5.86159	5.88647	6.99091	6.77865	7.26099	4.35257	5.07232	5.52638	5.28251	3.93777	5.21315	6.70133	5.45786	5.8339	4.75289	5.35088	4.74736	6.96563	4.37686	6.50719	5.87051	5.68581	5.85178	4.27747	3.86262	3.51988	5.75421	6.01504	6.37172	6.09094	5.18117	4.94336	5.48345	5.49117	5.53986	7.10348	5.63254	5.59892	5.38919	4.89978	4.55852	4.07926	4.49347	6.71652	4.12614	3.69815	4.67529	5.90616	4.8043	5.88115	10.1742	6.93237	4.5776	6.28826	5.58915	4.50941	7.34007	5.83974	4.69136	5.56587	4.45889	6.96429	6.58335	6.6939	6.9637	2.94446	5.902	5.58804	8.06904	5.39543	5.25887	4.66765	4.38592	7.51447	5.44247	5.296	4.91583	7.66687	8.13999	5.73743	5.18462	6.2376	5.80935	6.19805	7.0066	3.4914	5.32993	5.52155	4.44381	4.28564	6.5869	4.47841	3.91892	4.49499	6.78068	6.54578	5.12222	3.64577	5.20457	6.06627	4.35856	5.78414	4.13167	4.20751	4.02372	5.75336	4.06998	4.99782	4.25288	5.35937	5.4698	5.51778	2.9618	5.27618	6.27882	5.00165	4.24771	6.12719	5.7206	8.7958	6.58765	5.0695	5.4517	4.64032	3.85459	4.39766	6.22247	5.83041	3.98929	7.59652	4.71537	5.63673	5.08486	3.88967	3.95856	8.58696	6.97357	5.25304	5.45586	7.93	3.48502	4.68307	5.3639	5.82745	8.57586	4.78756	5.95208	4.61424	4.22999	5.8162	5.37441	3.96284	4.91823	7.06564	6.51655	5.03958	4.6395	7.63876	4.17175	5.77405	5.52595	5.21967	6.89339	5.18445	5.22223	5.64861	4.11818	5.36824	5.4982	7.42132	6.26451	5.28452	8.53887	5.8297	5.49588	5.83435	6.92317	7.79118	7.11264	5.97613	4.95112	3.64541	4.093	7.19256	7.12577	3.89776	5.73814	6.50494	4.02408	5.85611	3.92062	7.09343	4.11332	4.40857	5.53761	4.64235	5.176	4.26601	6.81835	4.24096	4.25114	6.3945	6.2784	7.74674	5.69615	7.94041	5.80021	5.51611	8.226	6.25315	5.25429	4.90548	6.71986	8.83916	6.01191	8.81783	6.53509	4.6912	5.37213	5.82664	4.64071	5.02764	5.41897	4.49848	5.56022	8.21624	5.82458	4.89947	6.64892	4.18586	4.54893	4.22849	4.78615	7.12219	5.35342	7.0205	4.11835	7.20187	5.28509	7.82465	8.36862	5.85211	4.52447	3.87193	4.27886	4.74273	4.66532	6.09643	4.54825	6.31876	7.55389	5.61943	6.59449	4.88349	4.45001	5.34741	4.56132	4.54245	10.5995	5.00681	5.67493	5.1978	5.42775	4.87792	6.1733	5.46971	4.72326	7.14864	4.44534	6.84645	4.76326	5.05742	8.35157	5.96703	4.95585	5.33073	5.78281	5.9331	6.81081	5.65246	7.95997	3.37519	6.4411	4.94288	4.38699	6.422	8.18545	4.35034	7.37666	6.72438	4.79198	5.01722	6.33004	5.37778	6.54764	6.05067	5.30786	4.3279	7.926	3.90477	7.66737	4.37589	4.4865	7.57225	9.32436	8.53544	3.6328	5.60263	5.95676	8.28729	5.58319	7.02644	3.76157	8.36685	6.78615	6.23009	6.93545	5.91867	5.41633	8.5446	4.31182	4.92299	4.69706	4.59625	6.78832	5.82346	6.79866	5.25396	7.85858	5.55377	5.55417	7.06503	7.1693	7.76755	4.80386	4.59805	3.8996	7.24066	7.74152	6.17722	6.6973	3.50204	4.93429	5.39177	4.46693	4.08059	3.90173	5.84108	5.17456	3.81764	5.32539	5.64461	5.13868	5.86689	5.37504	5.54158	7.06766	5.78248	12.4082	3.27784	4.67027	5.42575	7.70392	5.14098	4.62949	4.67481	4.77979	4.24361	3.7767	6.09271	3.86886	4.82825	3.76289	3.54231	5.18736	3.19489	5.10015	6.5854	5.35491	4.61824	5.24473	4.4877	7.31706	5.00097	6.24223	4.39423	8.17402	5.37339	5.13366	4.30786	5.06161	4.03229	5.08816	5.95294	4.17236	7.79401	5.87141	6.84427	5.14533	3.81693	7.21834	4.02207	3.8283	4.13062	4.33086	4.94047	5.59406	5.99445	4.45297	5.56604	4.99151	4.58119	4.84759	6.21318	4.80722	7.66229	4.14439	5.86765	7.53549	5.97101	4.40629	6.22161	4.5992	10.2835	5.27661	5.20966	6.39827	4.60007	8.30803	5.27247	4.89978	5.5971	4.61186	6.01662	5.09921	8.90807	9.98794	5.50451	5.58516	5.00056	7.60106	5.50123	5.90973	6.15873	7.50381	4.51631	6.53007	4.45222	4.51478	3.666	4.69425	4.61015	6.05476	6.0862	6.8995	4.29267	5.2237	5.62396	6.6775	5.94232	5.30975	4.60006	5.68789	6.63737	8.92172	5.1823	6.31528	4.18164	6.05128	4.37229	4.09892	6.76394	5.79102	5.44273	6.80665	5.16484	4.75444	5.18995	6.64285	6.03065	6.82813	6.4179	6.75387	5.23741	5.76621	4.92129	4.186	5.35235	6.71924	8.00699	5.78252	4.68417	6.3511	6.2838	8.42704	4.72153	6.59783	5.14982	5.46042	3.935	4.80463	5.44767	4.71206	6.00735	6.40632	6.08609	5.38519	9.12662	6.4263	7.65156	5.66804	6.25405	6.19215	5.52675	5.40429	4.91124	7.19252	5.54485	5.44476	7.43232	5.51229	4.6039	6.98714	6.37262	6.61112	4.30173	6.13669	6.74628	5.74118	6.07214	9.65348	3.28316	4.29291	8.8752	6.73254	5.88792	6.25463	4.49229	4.51602	6.6205	4.64812	4.51571	6.17996	7.50516	6.4486	6.97875	6.57919	7.32408	4.49445	6.7513	7.12681	7.13258	8.3543	4.41198	6.25062	6.24368	4.16208	9.97148	6.09879	3.6568	4.33526	6.14391	5.89386	6.03313	6.43431	6.49377	6.52511	5.84281	6.42808	5.81459	6.39034	4.56053	5.80718	6.37424	6.42096	4.52655	6.20508	5.39552	8.79866	6.65802	6.51408	8.18911	7.6789	5.61	6.68789	6.57098	6.95573	7.49615	6.32558	7.13373	5.49743	6.32103	5.808	4.38783	4.89631	7.41179	6.24123	8.21937	7.47287	8.86355	7.47984	3.86807	6.75611	7.98318	4.69256	5.17777	6.98329	8.38813	8.40325	5.98878	6.17758	8.7929	7.32844	3.76017	7.50366	9.31704	7.15612	5.71609	5.73997	5.45457	5.92436	9.30409	4.89624	4.90686	6.43905	5.14176	5.65759	10.5115	3.67898	11.1708	7.50615	6.18836	5.3581	6.92006	5.22187	5.00818	6.19935	6.43617	7.33533	4.27058	5.97959	6.12154	5.92116	7.28955	5.47895	9.93856	8.19866	4.69773	6.51169	3.19214	5.63524	5.69346	4.70106	8.8582	6.34575	3.92433	6.205	3.97933	4.83679	5.30822	5.60585	7.00337	6.32686	5.28338	6.70287	6.17392	4.1317	7.40949	5.34647	5.599	5.31132	4.89786	5.22454	6.96609	6.70563	6.31488	5.79575	7.94973	6.73208	3.86446	7.53763	5.51435	6.20278	5.25957	5.1661	6.36666	7.41242	5.504	5.60143	3.72878	5.6278	5.0477	5.07315	4.71752	5.50898	3.35035	6.96218	5.59379	5.97402	4.74285	4.41394	6.94687	6.98783	4.88337	5.78115	5.85732	5.41092	4.84732	4.62095	8.43429	3.97499	7.22992	7.38896	6.40801	8.31415	6.74592	7.875	10.7905	6.00875	7.33807	7.03554	9.15854	6.65894	5.56169	6.55386	6.18857	5.85955	4.27899	5.65626	6.45762	4.63713	7.83091	6.44445	5.83744	5.94421	5.12298	4.61122	6.12678	5.56163	6.38269	5.91967	5.53077	5.89029	5.90821	5.54746	4.67778	6.2487	5.27273	6.91025	5.73872	7.14204	8.6927	4.32284	6.76006	11.2189	5.58435	6.3892	5.80193	6.26369	6.563	6.27387	5.15926	4.65081	4.30657	5.76789	4.57793	6.7979	9.56372	7.16594	5.90543	5.21169	6.29752	3.40986	5.95286	5.51323	7.39273	6.08421	4.93111	6.01434	6.32126	5.28108	4.56556	5.93159	5.32109	6.5736	6.16804	5.89231	5.353	5.71803	5.65434	6.36237	5.63879	5.46744	4.83938	4.85603	3.90035	4.87803	5.223	3.86088	6.41052	5.21387	4.44911	3.82592	4.2944	7.47343	5.34728	5.38809	7.85416	5.49379	4.45192	7.62376	5.12342	5.756	5.27991	7.27524	5.43892	6.83204	5.57674	5.03822	5.66526	5.78094	5.9524	4.83915	3.90632	7.38904	5.41041	5.98073	5.65114	5.27192	5.34772	5.58113	7.54373	5.82796	9.05596	5.26052	6.96865	4.86009	6.09398	4.50562	6.44558	4.00391	5.69923	7.52324	6.02017	4.49164	5.0739	5.51253	7.67814	5.10776	3.8511	5.21614	4.13895	3.33632	4.64159	5.0905	8.48467	6.13692	4.12964	5.72	6.14391	5.4231	5.32057	5.12556	6.90165	6.57611	7.17419	9.62259	6.2079	5.89223	4.53394	5.57955	7.9284	4.04816	5.10384	7.90223	4.32778	6.39026	4.50157	4.69212	5.15008	6.11031	8.42046	6.03412	4.48027	4.94121	5.24877	5.91609	7.15349	6.42604	5.83672	5.77511	6.10184	10.089	8.56499	5.39993	5.39842	5.89192	5.3958	3.39593	6.34818	5.11579	5.41131	4.85441	6.24718	7.88607	5.09723	5.8457	6.20676	5.635	5.84658	4.17478	4.46245	3.93443	6.32854	5.23704	7.66453	5.97473	7.62487	7.50391	5.75738	5.63444	5.53587	7.23016	5.76553	7.28282	7.15741	7.5154	6.58381	4.74615	4.83254	4.11287	5.4077	4.96807	5.66589	7.29744	5.03813	5.52247	4.83889	5.78356	6.08174	4.8341	7.0538	5.76477	4.84783	6.80612	7.20089	4.86057	4.82168	5.603	7.57524	4.95118	7.58236	6.09981	5.61105	5.99441	5.67969	4.86486	8.97631	7.03629	5.38245	4.3519	6.66101	7.65253	5.34654	5.45757	4.41447	7.76285	6.36408	5.65745	7.7426	4.58255	5.81712	6.22902	4.76744	6.5708	4.60414	7.18578	5.25485	6.79196	5.72482	9.39018	4.81471	4.8593	4.79092	9.21337	5.59515	5.14322	6.4096	6.23209	5.95826	7.20768	5.15569	4.67944	6.98543	7.16923	7.71871	6.13017	4.42841	7.21867	6.69489	6.30334	4.82053	6.0402	6.77197	6.46576	9.03891	7.92414	6.95732	5.58267	5.81489	5.59618	5.94189	6.56082	3.67617	7.14832	6.2135	6.91291	5.81337	7.34974	6.62663	4.9514	5.21497	3.95026	7.65189	6.74482	4.77713	6.26811	4.51401	7.09873	3.83889	3.79459	8.89384	5.54729	5.6644	5.09516	4.0027	5.4061	4.44448	5.40574	6.68559	9.48112	4.0991	6.37076	4.79571	5.28655	5.14725	8.37452	5.33442	5.46001	4.95483	5.64681	5.91495	6.38204	5.95969	5.72002	5.42123	6.63455	6.95513	5.47384	5.24687	6.43224	7.62957	4.65922	5.31301	6.32225	6.95732	7.84797	8.66567	5.45449	4.16649	5.71796	5.82443	6.90586	5.72076	9.1766	5.53791	7.35625	6.6859	8.24238	5.61981	5.31777	5.38011	4.84232	7.58176	5.37486	4.11073	4.60951	5.27689	3.88431	4.23915	9.12968	5.19454	5.04691	5.67311	5.53101	7.17178	11.0185	5.65795	6.07593	6.05394	6.14638	6.172	5.35583	7.03871	4.45689	5.85128	4.50818	5.9712	5.34655	6.35701	5.61429	7.99876	6.59141	7.70967	5.47929	5.25703	4.83128	6.06464	5.75566	4.60171	4.93467	6.39739	5.74623	8.7742	6.29351	7.89116	5.6155	5.26073	3.33506	5.47053	5.37355	6.53095	7.03367	5.84885	4.86635	4.4245	6.66999	3.97212	5.39158	4.90273	7.10596	5.02575	6.38592	6.79671	7.63543	5.51391	5.87331	3.5263	4.52281	3.23782	4.00028	5.13541	7.01201	5.02583	7.76558	5.13282	4.18512	7.63099	7.26028	4.74096	5.31803	4.13064	7.47346	6.9285	6.75952	7.33659	3.50832	6.57705	6.35043	4.2321	7.38764	5.39577	5.31628	7.82094	3.58605	6.04568	7.58062	5.15593	6.89873	6.21425	6.4648	6.43094	5.23732	6.55083	5.49433	5.83623	4.93471	5.10051	5.87073	4.96645	3.97054	5.04204	4.82286	5.27843	6.45992	4.82035	5.23762	4.83706	3.81845	3.68934	6.00574	5.18551	5.12292	4.30738	5.7874	5.28957	5.7309	6.10687	4.56418	5.89052	4.79686	4.72711	8.02654	7.95967	7.00513	5.48244	6.28878	6.2192	7.91892	6.40716	5.2919	4.29107	6.21621	3.71293	6.78815	4.29862	4.78213	7.88738	7.42347	4.1501	4.31432	6.32786	5.22123	6.01641	4.2097	5.47901	3.80891	5.6649	4.92448	5.52844	6.59888	4.04127	5.82631	6.36631	6.96041	5.61977	6.79679	4.83503	6.244	5.68627	5.63951	5.63078	6.12567	4.72109	4.8139	6.26976	4.26975	4.42682	8.13868	7.91332	6.68379	5.25987	5.25227	4.87496	8.06587	4.9766	6.54852	4.7221	5.05678	6.16213	4.83315	4.76806	7.05832	6.00536	6.94926	5.98534	5.66116	4.52505	6.5267	4.42264	4.67221	5.81623	5.31657	6.71396	4.54948	5.51801	8.25385	4.18655	5.44014	4.09289	4.9288	5.9545	5.70663	6.57775	7.49957	5.41757	5.16229	4.01828	4.89089	4.65321	4.87881	5.46832	6.7782	7.36603	6.57618	5.2835	6.46929	5.05399	6.51491	6.70395	5.46543	5.00737	6.02614	3.73171	5.78428	6.24045	4.16814	4.31893	5.28003	4.95588	7.8453	6.70542	4.59355	7.29474	4.41626	7.44256	7.18482	6.59835	3.88931	6.27939	4.9815	4.31982	5.82859	7.0275	3.78276	5.42241	7.45401	9.13527	8.28952	8.44979	6.8212	4.17476	4.02608	5.77254	5.44299	6.69175	5.44313	3.67386	3.74336	5.36549	5.20589	4.81829	6.3615	6.37939	4.72356	7.74489	7.18123	6.07765	5.27583	6.75838	4.14697	6.89151	8.367	6.37504	4.78203	6.59688	4.22879	4.91705	6.98404	5.72295	6.87727	9.19256	7.77264	4.90504	5.47111	5.94277	4.4412	6.30653	6.82826	6.66184	7.23817	4.89669	5.61087	4.82596	8.15111	4.52928	6.79871	7.80514	5.57315	6.64933	6.62585	7.65651	4.87307	4.84388	6.25578	5.82247	6.47152	7.58113	3.78749	9.43483	4.75096	4.91051	4.07244	6.81706	4.13539	8.1992	5.78886	6.13475	7.41394	6.34139	6.00647	9.46309	5.80412	6.63261	7.24066	7.1765	5.7396	8.37422	6.55691	5.27176	6.7962	4.93555	5.67857	7.20712	7.15454	7.01289	6.28911	6.10974	5.19572	4.97145	6.83822	6.46393	7.48508	5.93079	5.57099	6.7669	6.06688	5.3795	7.18367	4.31308	7.54782	4.99473	8.43751	6.25246	5.64931	7.72987	6.88032	5.10121	6.94583	4.09603	6.25987	6.35294	6.69615	5.74709	6.05392	6.2364	6.65386	7.02721	7.64417	6.29197	5.44594	4.81117	5.97776	4.39703	9.04395	5.89926	4.97637	5.79065	6.40093	6.53284	7.91088	6.80948	5.04369	5.96067	6.20129	4.86821	6.28017	5.72009	6.59558	4.98098	8.98707	7.22792	5.91534	5.18925	7.3608	7.04306	4.04752	5.07651	4.81363	5.00861	5.52185	8.16201	8.36703	5.28943	5.42068	4.76147	7.46749	5.0692	5.27756	8.04417	7.63071	5.38117	5.92311	7.32127	7.18107	4.96892	6.75751	5.35231	6.14407	8.43836	7.80237	6.59595	8.7128	7.08428	5.90557	8.59331	6.57451	8.72769	8.90443	5.39541	7.90172	5.75962	5.13969	7.3693	3.75397	7.48594	7.42142	6.06975	7.31389	5.08938	8.68458	5.75759	8.74179	3.78667	8.45226	5.48568	4.94479	3.72591	6.92517	4.72458	5.91882	6.76902	5.35842	8.65352	3.35905	5.5828	6.33047	7.20069	5.54382	7.46794	5.4104	4.89012	5.11202	7.31657	7.80452	5.88499	6.11298	5.97974	5.87674	5.82923	8.1438	7.00116	6.68003	4.98883	6.63979	5.1531	4.82172	7.16177	7.51127	5.64523	6.47281	5.64131	5.85975	6.83559	7.75452	5.52667	5.89346	5.91346	9.27699	5.28841	5.88079	6.48276	4.3291	5.43611	6.4798	6.43691	7.1186	6.48383	4.19862	7.8805	2.7986	6.87438	3.58215	7.47471	4.73032	6.50361	5.37971	6.02926	5.79544	6.11942	4.9167	4.9059	5.88646	5.14319	3.60464	5.89849	4.87209	6.29817	7.61692	4.68861	6.99339	3.82248	7.51023	6.11007	7.12749	5.24278	8.33126	5.53677	6.31513	5.31616	5.74936	6.94431	6.54631	5.28929	5.61161	6.30246	5.99767	6.0785	6.18255	5.88502	4.95045	4.27055	4.88394	7.80572	6.27044	3.95813	7.49961	6.51942	11.7614	5.68493	5.91739	5.54816	6.15416	10.373	6.24126	7.35021	6.63901	6.69984	6.78451	7.71529	7.16804	8.13772	7.53522	7.6647	6.60898	6.94723	8.12546	7.94929	5.23285	7.74162	9.00452	8.22644	5.88901	6.8858	4.80302	5.22085	7.87009	8.86134	8.33837	5.79081	8.73935	7.00239	8.56434	7.47329	3.33799	6.28317	6.44717	6.83593	5.76841	6.15946	5.31731	6.99433	7.17964	4.30798	7.4419	4.48933	5.10417	6.07389	7.73578	7.61456	6.56674	8.10616	8.04762	6.57657	7.10952	5.23287	5.98392	8.0185	5.41427	7.10785	6.73676	6.7341	4.9865	5.77598	5.721	5.46985	4.86843	6.2278	5.12676	5.99586	5.16536	3.92026	6.28023	5.28687	4.56185	5.34322	4.75006	8.04863	6.85301	5.45069	5.48708	5.8188	5.59725	6.25868	6.82689	6.70222	4.38177	4.24321	5.84469	5.26043	8.19988	8.90386	6.61179	8.48179	5.59666	4.87766	4.89242	5.69338	7.77895	8.7623	6.81335	5.23737	7.34014	8.10958	5.53623	6.44701	5.41506	6.47811	4.87005	4.72992	5.59784	6.1396	5.03086	4.77719	6.34213	5.24537	5.85109	4.29895	6.04069	5.28247	5.66866	7.24305	5.14666	6.87927	6.65356	6.91639	5.30414	4.86134	5.65924	5.94606	6.1112	4.05342	4.71154	5.5146	8.12207	6.41933	6.48299	9.53645	6.15865	5.27291	7.37766	4.4092	5.94878	4.05371	6.36086	6.26276	7.67722	3.75651	4.93997	6.76284	7.29168	9.10856	5.58134	6.87592	5.0391	5.99528	6.65957	6.0671	4.33397	6.70817	11.2131	6.90174	7.52956	6.42687	6.16539	7.41437	6.81479	4.77996	5.23002	6.21445	4.7768	5.08815	6.93614	8.72936	7.52049	6.39749	4.54491	6.90784	4.84177	5.31286	6.28124	7.27033	4.52197	6.75634	7.4206	3.73196	6.07555	5.49658	7.85965	6.71348	7.72096	7.42412	6.34314	7.32305	6.90636	6.42117	6.70794	5.83615	7.69665	7.9713	7.5625	8.4053	6.36938	5.08533	6.34211	7.15869	5.95609	6.58839	4.9983	8.63484	5.6735	4.88878	8.27731	6.45546	5.02788	6.54896	5.49168	6.88945	7.91648	5.67262	4.06077	6.70596	5.58121	8.08575	6.74031	5.89273	6.03632	6.92599	6.43891	5.71381	4.21359	5.71636	8.02752	5.95604	4.74456	7.48646	8.85483	5.67317	5.39231	6.45116	6.05526	5.75298	6.02724	6.14502	7.02785	4.30424	5.55301	5.63662	5.59621	5.85026	9.26909	7.62681	5.05957	5.75972	6.03735	4.49706	5.5093	6.57923	6.6029	7.025	9.67461	5.71878	7.84643	6.35004	6.63407	4.87825	7.37025	6.14889	5.99077	8.60625	8.86846	8.84794	9.68174	7.33014	5.99001	6.77327	6.09401	7.67022	7.61335	6.34172	6.62968	9.11505	7.6291	8.30877	6.22419	5.09368	4.88982	5.77734	5.41336	6.04335	6.46051	7.98806	5.57346	4.97762	5.78784	6.36708	6.32856	10.4089	6.20621	5.78543	4.71317	5.41936	5.24578	6.77248	7.87157	9.26271	7.14585	5.85744	4.99831	6.69772	9.97812	5.04951	5.92063	5.09112	6.22218	7.69109	5.71892	5.57589	5.78131	8.61697	5.22057	6.7963	6.5413	5.85417	6.10501	5.56327	6.57605	4.61043	8.98442	7.69513	5.96925	5.48889	6.19221	5.49406	4.70365	6.65783	5.43502	7.94123	7.65528	7.77891	6.06731	5.09135	5.95031	7.25305	5.69021	6.43445	7.93002	5.00024	8.08239	6.30477	5.08492	5.39943	5.63886	7.09407	6.10337	6.18857	7.2665	7.57845	6.14214	8.01835	8.05107	5.48528	4.94334	4.95834	6.90376	8.00881	7.2474	5.73202	6.71624	7.19594	5.65358	5.55233	5.15329	7.75658	6.42947	5.07744	6.67878	5.8624	7.79299	7.79039	5.01525	6.62756	7.34494	5.09738	6.60944	5.78463	7.17871	7.50955	6.06909	7.99511	4.41101	5.09909	5.52859	5.81444	7.18337	8.14298	3.72881	4.94851	6.15722	5.46579	7.5708	7.70145	5.04963	7.24938	7.46147	8.04051	8.57804	7.16181	6.16008	7.97374	8.44944	4.50417	4.35794	5.64096	5.06821	6.31013	9.55949	8.43494	5.07812	5.95508	5.83968	5.58974	6.43433	6.96038	5.73929	6.68586	6.07627	6.81032	5.2258	8.20488	5.71008	5.18151	5.584	6.6414	6.90075	9.51267	7.67604	6.3746	8.03384	7.64108	5.10012	5.30269	6.61215	7.69423	6.59884	7.74664	5.90033	10.6248	5.69883	5.88287	5.29644	5.52012	4.35521	7.19804	7.74886	5.05723	5.95654	5.81858	6.97791	5.63654	6.88278	6.67508	5.97076	5.93224	6.08181	8.23603	5.10693	5.22665	3.27994	7.29974	4.00737	4.48632	5.29214	5.82515	4.36049	3.13592	5.13556	5.24746	3.89569	5.30126	7.37167	4.7199	5.98028	5.56433	4.91986	5.3416	5.35063	6.65223	7.63721	6.40554	7.24075	3.6884	4.82167	4.52746	5.25704	4.98199	5.53599	5.86479	6.54261	3.69401	5.9013	6.11031	7.0623	6.29351	6.10753	4.65077	5.15445	5.2683	5.4998	5.28817	5.57899	4.15776	9.7296	8.87354	5.52101	11.4805	5.961	11.6672	3.89036	5.32987	7.24771	6.74567	6.44014	7.86521	5.72521	6.1501	6.10503	5.68888	5.82208	7.60352	8.00767	6.19882	7.00143	6.147	4.85961	5.23945	5.81279	4.17992	3.02359	5.69941	6.22316	5.89906	4.64514	5.05922	5.97858	3.76845	5.83924	6.80428	6.14357	6.2029	6.142	5.05636	5.13139	7.5037	6.42672	5.84335	5.81241	4.33695	3.94999	4.92031	4.0528	4.4236	6.49583	4.61431	7.60379	4.86582	5.46481	5.44941	5.73548	4.35639	7.64515	6.27384	7.1068	6.31181	3.99363	6.45211	5.84129	3.53738	5.93569	5.76968	4.77651	5.93752	5.22128	8.08604	8.63584	5.36774	5.43996	5.41755	7.26622	5.99792	5.91863	4.04582	5.56678	6.46734	6.00791	6.02598	6.08103	5.43483	5.23472	6.89883	4.55676	4.52226	6.97409	3.91617	3.8311	5.62908	4.10681	6.63577	6.82168	6.50234	5.27339	5.91299	9.32093	4.75175	4.97708	7.38335	4.70147	7.28213	4.17309	5.47612	5.9653	5.32019	8.37699	5.85906	4.74133	8.41104	5.28083	5.14074	5.59226	3.5451	5.06399	4.94383	6.86617	3.98827	5.36052	4.37681	6.39191	6.52469	5.78349	4.98681	4.11721	5.06007	6.24799	5.21163	6.82789	6.48571	5.25006	4.39274	4.64979	5.28928	4.6297	5.98723	3.86204	4.5035	7.50223	5.1405	3.78257	4.1377	5.74275	5.18676	5.84321	5.17022	5.54334	4.45987	8.47482	4.92456	5.54578	5.79214	4.13594	6.33748	5.72816	3.46263	7.6976	4.19327	4.69413	3.9062	3.68195	4.18069	3.8258	5.32861	5.54746	4.92331	5.93287	4.81504	5.53852	4.95128	5.14571	4.70002	6.92711	4.15246	5.72867	3.9226	6.99534	6.59054	4.70661	5.2199	5.49129	6.14148	3.6071	4.92546	5.40878	5.49367	3.80752	7.31576	3.9841	4.81823	5.50979	4.31927	5.18229	5.29658	7.02844	3.98574	7.39769	6.44218	4.68281	4.53413	5.10301	5.76284	6.31726	5.67063	5.69387	3.76201	4.0435	6.20389	4.85485	6.50689	5.97205	5.85528	5.34293	5.1136	7.08482	4.77434	5.12758	6.13211	5.08694	6.59361	4.46398	5.20582	5.79423	4.4212	5.36117	7.38796	3.99871	6.31731	5.64986	5.26455	4.93177	7.38864	5.83586	4.91786	6.33105	6.40621	5.30399	7.53387	6.41724	5.42457	7.77955	8.76028	5.1921	5.05441	5.74658	6.49294	6.04505	5.14347	6.71593	6.15041	4.9253	5.66276	8.02649	4.66589	8.13266	5.22239	9.05371	7.14983	5.71945	8.07452	5.51541	6.1418	4.79144	8.59787	6.59899	6.26196	8.82962	5.1379	6.64318	6.22053	5.42169	5.06944	8.73847	7.18087	6.02281	5.41573	4.06356	7.44341	5.77564	4.90598	8.0019	6.87398	8.43039	8.27845	7.05933	8.10813	7.72992	5.98912	6.30524	6.02223	4.1891	3.2418	7.60637	5.30335	7.44132	4.71875	6.62815	5.35902	4.7866	7.79817	6.60549	4.65509	9.0024	8.9966	4.89922	4.67034	5.67657	3.84829	7.71673	4.61622	7.12765	6.27513	6.50885	7.10141	6.1045	6.32214	4.28601	7.37635	4.40091	9.72009	4.85677	7.67525	5.68162	8.26301	6.56217	7.01132	6.19998	8.93617	5.01757	6.49446	6.68171	6.14751	5.58695	7.37682	4.02146	6.64861	6.90256	4.78453	7.0587	5.67175	5.38579	4.68717	6.90228	6.07635	5.31487	8.47564	5.84021	6.98347	10.9507	5.14194	3.65735	6.64804	7.14037	5.29312	5.6971	6.4978	4.73434	7.56945	6.20165	6.63748	7.7393	7.64884	5.76146	8.92263	4.80681	4.4215	6.65231	6.1332	5.28854	4.41968	5.362	4.82593	5.30085	6.74508	4.39577	7.92842	4.93663	5.2503	5.89593	4.94284	4.41252	5.24287	6.31464	3.90712	3.99593	4.28025	5.63414	4.72723	6.16327	5.17958	6.65617	5.40605	6.15032	7.06099	5.86544	6.4281	4.97957	6.79765	5.6696	7.04885	4.84305	7.68208	5.65776	8.35636	5.45525	5.19981	8.25786	6.78119	7.4427	9.56766	4.85532	9.92277	4.17144	7.3391	6.83854	6.53326	12.506	7.37898	6.65885	6.11098	5.39851	9.84185	6.92176	6.17669	6.16933	6.09785	8.03185	5.37114	4.12143	5.78885	8.45734	6.37314	6.84576	6.18328	4.13998	6.10661	3.63199	8.18858	4.81524	7.8587	8.23618	5.5632	7.18802	5.74233	5.79586	6.33723	4.43882	6.02534	6.77292	6.05654	6.79158	8.68404	6.95785	6.0325	6.30985	7.09019	4.95918	3.89054	8.39572	4.52468	3.62383	3.46225	5.25802	4.15521	7.37793	5.96596	5.78648	6.23158	7.68431	5.92298	6.77557	5.93221	4.45796	6.01376	4.77589	6.73933	5.71155	6.16212	4.876	4.76961	6.00795	4.76502	7.12198	4.76714	7.1385	6.54087	6.10138	5.94708	5.14254	5.6084	3.68874	7.33089	9.62714	7.21803	6.51539	6.98485	7.33354	5.34371	4.99631	4.11353	5.16725	6.17119	4.85102	6.08857	7.85757	9.44634	6.73977	6.10735	4.06739	7.10898	5.3494	3.49167	7.13686	5.47847	6.67561	8.82556	6.34614	4.41236	4.19658	5.53653	5.6979	5.28455	6.29809	5.81116	6.70021	6.83991	5.48388	6.45477	6.63877	7.32131	6.29864	9.59425	7.05344	3.9633	6.48351	7.46603	5.94859	6.24345	6.20325	9.07701	5.17744	7.22469	7.69862	5.14738	3.80641	6.90725	4.53324	3.31601	7.17085	5.02592	5.55696	4.17533	5.249	9.22997	6.60365	5.26071	4.87685	6.2395	5.21157	6.61973	5.26266	5.35054	4.74897	9.92711	6.31484	4.35653	5.48738	3.95005	7.92818	4.91972	6.28915	9.7154	5.40222	5.44273	4.63236	7.66232	4.94122	4.73605	8.24573	6.74175	5.12989	7.78502	4.67795	6.97239	6.05491	5.79594	5.05009	6.14627	5.90626	8.18686	4.70563	4.95222	4.74307	6.3509	6.39846	4.92164	4.55799	4.31693	4.38576	4.21577	6.22508	7.16006	4.44523	6.16617	6.45616	4.87592	6.14847	5.09181	5.53488	4.60392	5.51705	7.24795	5.24961	7.20517	4.84402	6.18314	5.19397	6.25344	4.98168	8.02052	4.01816	3.80252	5.59729	4.80008	5.8305	6.55944	7.07675	6.95115	6.72851	8.31288	6.02274	4.20329	6.57575	6.33223	7.01445	5.73425	5.08629	5.41744	5.67531	5.52199	3.84372	6.73919	7.32407	6.32476	8.90226	7.14739	5.08927	4.84759	5.22827	3.73797	7.31295	3.16522	4.64334	5.79837	8.83795	4.9881	8.84004	6.09196	4.87573	3.73087	6.22391	3.94965	5.84403	4.80443	5.87932	5.94329	5.71889	5.88278	7.78999	8.94555	7.5008	8.07592	8.25245	6.06136	7.34557	6.36328	4.58012	5.88839	4.05516	3.88237	5.18509	4.77706	7.51713	4.30323	5.52075	7.39999	6.00165	5.51001	7.54823	5.42076	8.64432	7.39068	4.59128	6.56265	7.37368	7.08278	6.48209	7.09954	7.59729	5.83178	5.88214	8.80058	6.22126	5.99837	8.42083	6.09793	5.05085	5.92934	4.92908	6.05994	4.9472	7.49567	7.86423	4.90884	6.79541	4.38096	5.57399	5.98008	6.53973	6.8957	4.49981	4.26633	6.44615	3.97057	4.97914	3.11655	7.78235	5.89096	5.85793	4.91347	6.17701	9.69177	4.20978	7.63263	4.83634	4.95826	6.17421	6.47465	6.10622	4.49473	4.94508	5.28464	3.89887	4.4083	3.92059	5.31052	6.21184	5.63192	4.51059	5.85466	4.12847	4.36956	5.25525	6.53909	6.53841	5.44677	5.0794	4.2203	4.74279	5.12017	5.6662	6.50313	4.11341	4.20503	5.28419	5.75917	6.19017	6.75417	6.11385	5.15928	5.78449	5.29316	6.04027	6.63149	6.04222	4.12834	5.22693	6.51479	5.34701	6.91026	6.25323	6.36293	4.66383	5.9527	5.9726	6.74921	5.02294	5.5545	7.46311	6.53533	7.1218	5.77278	5.32618	5.54348	4.72792	4.66877	5.06992	4.85104	5.69569	5.11351	8.31651	6.6334	7.47702	10.5161	6.58934	5.47956	5.06936	6.78826	11.096	5.55192	8.5846	6.28132	4.85524	4.50663	11.1363	7.18108	4.6629	4.97869	7.1114	5.35202	6.53117	6.72632	7.10957	4.35823	5.26001	7.47895	9.90395	5.72096	7.42632	9.71948	5.13034	5.10689	6.58127	6.11307	6.81783	4.30825	5.42312	5.21574	5.47443	6.01058	6.86359	4.70691	6.6123	4.14432	6.96146	8.56134	6.16904	4.98214	4.74297	5.69081	6.26692	6.08984	6.61422	6.63554	6.03846	4.07369	5.11698	5.89868	7.04637	5.50039	5.86635	3.71027	7.3091	5.8586	8.98808	5.29303	5.65205	6.09839	9.83001	6.24827	7.06998	4.71078	4.60515	6.26801	8.10302	5.3134	7.15675	7.95346	7.31017	5.59241	5.18357	6.60422	7.39863	4.60776	6.04495	4.82378	5.26231	4.86976	6.25727	6.9327	4.84479	7.11526	7.94315	4.79194	5.30853	6.10146	7.62517	4.6291	5.53903	3.79585	7.0375	6.7788	5.79794	5.51442	5.21022	6.84491	5.76144	6.09967	5.82495	5.5534	5.65757	5.34015	5.80662	4.84264	6.20806	5.8774	4.82434	3.9971	6.06093	6.65948	7.07085	5.80157	5.27522	4.23484	6.03921	5.85155	5.16666	7.80184	6.14073	7.68978	8.56277	6.56403	4.97419	4.38497	4.2408	6.92515	7.03896	5.71509	4.73742	6.07655	7.46256	5.5806	4.65299	4.17632	6.01826	4.04336	6.54727	6.60657	6.54758	6.49852	6.00837	7.98531	7.65024	6.70345	6.94327	6.71527	7.00573	8.29506	8.96797	3.52707	4.16366	6.28691	7.60932	5.42475	8.72176	7.91883	5.96323	6.3546	4.97546	6.33855	6.15196	4.7508	5.77703	4.80892	6.15441	6.15974	5.34963	4.65715	6.12122	8.71193	6.19312	6.17996	4.32153	6.02	3.88031	6.99434	5.36371	5.52554	6.70554	5.4041	5.67289	6.6521	6.3522	4.65362	7.10949	5.18574	6.61737	4.94017	4.8801	4.12717	6.49891	6.37472	8.31226	6.29202	5.22735	9.57482	6.72403	5.71206	8.15707	9.42183	6.86849	6.44762	4.99231	7.34555	5.7406	6.58838	4.97258	6.08008	6.66882	5.85854	6.54642	7.46476	6.05489	7.19272	5.45252	6.80265	5.05569	9.04297	7.20364	5.55868	5.1121	6.29579	7.11806	4.41989	8.22918	5.31152	5.50465	6.33853	5.42365	6.16628	7.36187	6.2037	5.71541	4.60786	7.12291	6.20359	5.20351	7.55948	7.36468	8.05784	3.99993	4.43256	5.68495	6.6075	6.65695	7.17762	6.84752	7.22632	8.60133	6.60316	4.12878	7.24251	8.29051	5.85076	5.29182	4.7493	7.01474	7.11676	8.28877	6.8427	6.24504	5.83793	8.78514	5.42817	7.81574	3.63221	6.3217	7.13942	5.09838	6.37336	5.09283	7.09394	5.66794	6.37491	5.66211	8.38952	7.37091	6.89729	6.01896	7.47589	9.08056	6.19036	5.03979	9.92628	6.29978	5.22925	4.75282	6.4025	7.5016	5.64598	4.5305	9.47027	5.28083	5.18021	4.37228	6.71564	5.09607	4.11997	4.81178	6.06385	4.72727	5.88866	6.28222	5.88207	4.921	5.95429	3.53158	6.16767	4.00099	5.33088	4.43426	5.12416	4.53136	5.46259	6.14762	6.24127	4.98449	6.39612	4.71756	5.75789	5.48762	5.17044	6.53905	6.48058	4.12311	4.44843	5.20058	3.92782	7.35161	5.71318	6.42996	4.09658	4.08166	3.976	6.33537	5.33552	5.52505	3.87159	6.14663	3.88445	6.44727	4.39425	8.13918	4.6811	4.92854	5.3955	4.37906	5.42149	6.02573	4.57394	6.43352	5.43655	6.5473	4.65797	4.51227	7.51397	7.3039	5.90096	4.83312	5.66819	6.97511	5.93939	6.38656	7.58493	6.36247	4.82443	6.77629	5.55728	6.99518	5.71471	5.11468	6.27135	5.51675	5.31147	5.8876	6.58289	4.00044	6.29403	5.7803	6.29462	6.81317	8.66691	4.95576	4.20178	6.46564	6.65427	5.50998	6.2876	4.70889	5.41545	6.02433	5.85404	4.89274	4.61047	5.11327	4.58237	4.30983	3.99241	3.07273	4.88207	4.66078	7.23291	5.09051	5.19119	6.47907	5.69036	5.45329	4.76219	4.18252	4.62005	4.31031	5.06499	2.89454	3.76902	4.65044	5.0376	6.50791	6.42263	6.18979	3.84673	3.8038	4.53632	5.67312	4.84778	6.75878	4.23259	4.27464	3.49058	4.34387	6.02122	7.29787	6.37809	4.72942	3.39847	4.11021	4.39793	4.28784	5.49572	7.24146	5.18138	5.023	7.16617	8.03507	5.73095	4.31179	4.69331	6.50301	4.77606	6.17105	5.91776	5.7946	5.04168	5.34414	5.20578	5.59512	5.35685	6.22831	7.43575	4.06305	3.8533	4.79503	4.43704	5.56085	6.29481	5.05602	4.94181	6.01656	4.93229	4.06245	4.33372	6.81636	5.63503	8.64358	5.83011	5.62083	7.00163	5.6685	3.8578	5.25886	4.42158	4.78597	5.25061	3.62574	4.03574	6.48912	7.28708	4.7157	6.81482	6.30997	3.27516	7.48809	5.82821	6.23517	6.60319	6.4418	7.81587	7.77747	6.5916	5.11469	6.33593	6.98522	6.80725	7.52623	6.38323	5.36144	5.687	4.74976	5.2667	7.73373	4.84253	5.53953	5.3488	5.42485	4.91941	6.76322	5.88723	7.86378	3.96691	5.93147	6.62684	5.8932	5.01719	5.85408	6.5588	4.12238	4.2997	3.74393	6.61033	6.86156	5.32431	5.12358	9.28126	6.69191	7.0419	5.2104	5.51024	6.5502	7.56649	5.49616	9.29006	4.4625	9.50725	6.12544	5.6552	4.36693	6.11679	5.19295	4.42213	4.59418	6.57349	5.16955	5.49831	5.41709	5.0463	6.71503	5.4934	5.14851	4.96255	4.987	5.47335	3.83784	7.08329	5.43302	5.36579	5.99339	6.45438	5.37901	4.27262	5.17205	6.22143	6.80184	3.66644	8.56744	7.08876	5.75193	5.6109	4.656	6.2822	5.45761	4.49848	7.16327	4.34909	6.42394	6.31358	6.57996	5.85191	6.15293	5.37623	5.01405	4.58112	6.39163	6.25703	6.16195	5.03725	4.87498	4.97287	5.21454	7.09798	6.57479	8.36957	5.94008	6.13701	3.8829	6.11592	4.50039	4.94525	3.0356	5.05727	4.86003	6.02333	5.30275	5.47672	4.74144	5.28176	4.02947	6.21005	3.70134	6.23369	6.76477	7.66241	6.21497	5.4325	4.66382	5.92174	4.45478	4.92859	4.95351	4.93624	5.50015	5.58071	6.05731	5.64652	5.19919	3.62431	6.85015	6.70139	5.32917	6.96309	4.8226	6.33899	5.19334	3.72924	5.09949	5.65926	4.88617	5.93519	4.68807	3.38662	6.5888	7.26601	4.10916	3.82961	5.60331	5.10521	5.6586	5.29758	5.66772	5.20003	4.34954	5.80927	3.74683	6.0616	6.28684	5.57034	3.34241	3.88955	4.80165	7.26328	5.37734	4.70251	4.19073	4.57887	4.04922	3.48255	5.52628	5.4407	5.01737	5.35357	6.36876	4.06971	5.92196	5.16234	4.11281	5.50244	7.37279	5.60826	6.26333	5.45833	4.27307	4.14222	7.85538	5.69313	4.04295	4.85262	4.65284	4.3013	6.68612	4.81963	6.99805	5.38264	5.26046	5.45875	5.79913	6.26152	4.82995	4.68118	4.41029	9.97666	4.35595	3.89075	6.3268	6.07887	6.46792	5.6606	5.52116	5.29053	5.02324	6.61159	3.44714	3.63649	4.93408	5.24478	3.42103	4.95483	5.84624	7.75431	7.04028	5.31865	3.54778	4.6966	4.70813	8.96371	5.42398	5.502	4.18973	4.86115	4.33454	3.46611	6.21516	3.67878	4.22422	5.00296	7.07709	5.24585	4.09728	7.01962	3.71851	3.54508	5.45177	4.54573	5.94855	5.12342	4.80298	3.86335	3.71372	4.61193	4.41378	5.52264	3.97587	5.32007	7.81022	5.55696	6.48329	6.92997	4.75103	4.77033	5.21569	6.32071	6.30724	5.25765	6.72169	5.93715	4.78522	3.77977	5.3049	4.72718	4.38062	5.34374	6.32389	9.52695	5.00163	4.81539	5.17279	3.69213	4.43837	4.78895	5.25898	5.08867	5.41817	4.47715	4.78042	4.04214	4.73033	5.2129	5.52712	5.14821	7.219	7.13213	5.5187	5.29667	4.07561	5.43433	8.46347	5.3145	8.84899	3.73147	4.14389	4.10469	6.50232	4.9651	7.17255	5.39606	5.11628	5.22779	3.99936	4.40792	4.39716	5.2645	5.63218	4.14306	5.83076	5.40893	5.0736	5.9247	3.57054	5.32764	6.57721	5.6344	7.94479	5.11862	4.71213	7.00249	5.87274	5.91681	5.88684	4.9748	6.43665	4.88882	5.7172	4.69886	3.73807	4.18616	3.69003	6.31129	4.88562	5.93591	5.046	5.8015	5.35418	6.2046	4.04629	5.36193	4.42266	5.66292	7.15284	5.58365	5.83263	5.89886	3.6724	4.87289	5.45835	4.33426	3.77	3.73805	4.16179	5.22759	4.88978	7.44465	5.68731	4.88274	5.10043	6.6163	4.69537	6.73982	6.48376	6.61941	5.46107	8.56762	5.73711	6.52163	4.19443	4.96617	4.49886	4.0007	5.76493	6.10149	6.72363	4.4871	4.82549	7.02482	5.34446	4.51804	5.78262	4.7875	5.15183	3.17968	5.57962	4.73333	5.56358	4.68307	5.02432	6.11123	5.56928	5.13163	4.86446	4.71642	5.32659	5.17761	7.66627	5.83712	4.72035	6.99167	4.32911	7.95758	6.43398	7.26712	6.09798	7.7386	9.02303	6.00585	5.49805	9.84962	9.39903	3.96364	5.50245	7.48375	5.98377	5.32172	7.88166	6.31559	6.31516	4.07817	5.73353	5.18081	4.50619	5.17818	4.95924	5.99916	4.90599	7.72916	6.05942	7.03167	7.31651	6.70972	5.48894	8.15563	9.70803	8.84212	6.17833	4.06486	8.26464	4.19341	6.81656	6.42522	8.82703	4.59099	5.11015	7.04584	8.69993	6.66748	8.85318	7.49812	5.84952	6.70833	7.22997	5.61639	4.94965	4.3921	5.91207	6.97583	7.66698	7.20466	7.67575	6.11263	5.14245	6.03362	6.33465	4.90379	3.47001	6.64691	5.72146	7.31115	7	6.73753	4.98345	8.09637	4.76079	8.10751	5.65962	6.92703	4.39493	4.17401	4.99775	4.16691	5.25919	5.33662	7.0121	7.43671	6.58128	5.18993	7.23874	4.47555	6.80033	7.79206	4.16885	5.9283	6.14841	8.25214	6.75121	5.2868	5.94059	6.95478	6.49008	7.56195	6.01582	8.32489	6.67769	8.00401	7.30443	7.33308	5.75966	7.8801	6.765	4.65543	6.23812	5.86616	5.92766	7.00873	6.16395	6.71364	7.25096	7.75373	7.32086	6.52259	7.35515	6.66257	6.19116	6.25131	3.51443	7.55246	6.43026	6.17651	5.22545	7.0816	7.33805	7.13016	6.88216	4.60823	7.47314	5.08728	6.12508	6.1129	4.48476	5.65131	5.8073	4.96458	6.34729	5.50748	4.87837	6.95964	4.89149	6.23087	5.51335	5.52934	5.42803	9.03386	9.4058	9.82783	6.88713	5.39238	8.38276	6.98101	5.32378	3.75334	10.3036	7.80502	6.86657	6.04373	7.26077	7.24533	7.25822	6.18957	6.02471	8.6073	7.35544	7.99458	8.60785	4.67016	6.61093	9.53917	5.98566	5.88972	6.50767	4.46144	6.21186	7.29027	6.60778	6.49363	6.48808	5.92437	4.99122	7.21318	4.43289	4.13442	4.99308	4.50334	6.57189	5.61849	5.39291	7.52457	5.97394	4.51973	5.74888	6.10069	5.11157	4.75238	6.346	6.72519	6.87959	6.03461	6.40865	5.6958	5.80401	9.01447	6.30798	5.74625	5.32315	4.65035	3.47351	5.30427	6.60582	5.75238	4.95818	5.27429	8.76204	7.13552	4.6917	5.07186	6.17495	5.17207	6.43236	5.12709	4.69942	7.94233	4.92264	8.35383	7.56115	5.36385	7.18849	8.22487	5.79873	4.91099	6.58104	6.06983	6.67197	4.80174	6.58997	7.606	5.22897	7.69138	6.06979	6.41668	5.50118	7.01429	5.16348	7.43105	5.33447	6.84987	5.44468	5.29912	7.54171	5.99409	9.25374	7.13585	5.87213	9.18434	6.47343	6.77325	6.36677	5.42494	5.79692	5.22376	5.52844	8.91504	5.27966	5.97112	4.74362	6.93715	6.55777	6.86993	5.75571	6.33717	7.70158	6.17083	7.30818	7.13652	5.08565	6.66671	6.00296	9.54425	8.27783	5.4876	7.59509	6.02269	7.07266	8.49661	6.43	4.03504	7.49766	3.95208	6.11706	6.21654	6.04198	5.47033	4.30692	5.51125	8.43763	5.98896	8.01129	5.27744	3.75139	5.47727	4.83757	6.6364	6.31659	6.83796	6.88277	5.64344	5.61182	6.1116	5.83756	6.42261	5.03498	6.18793	5.4779	6.10032	6.93929	6.74146	5.79125	6.6913	5.21711	5.7411	6.46023	9.19838	5.6994	4.77884	3.80979	5.10314	4.85791	5.44902	6.15854	5.52662	7.61683	5.38137	8.13906	6.02831	5.96208	4.90437	4.662	5.53535	6.19965	6.54438	7.05107	5.63598	4.39716	11.1472	7.39936	5.50726	5.66211	8.14815	6.83703	5.83623	7.37159	8.29795	5.51022	4.85847	7.90204	5.8218	5.74204	5.89621	9.066	8.31068	12.8172	5.95601	6.49591	7.89413	6.86598	5.97978	7.22073	5.33336	4.4628	6.58258	6.56928	7.40874	4.43396	5.16415	4.80632	5.20928	7.14995	7.90713	6.69667	6.4061	9.46015	7.48311	7.48071	3.68067	7.61832	7.86157	7.62047	6.37957	6.56868	9.68356	5.44395	5.60196	6.21194	5.2128	5.48792	5.63333	7.63897	5.31256	4.86451	6.45126	5.50146	4.97689	5.34352	6.82252	5.76416	7.21898	5.57996	8.01546	6.45985	7.36903	5.51913	5.26146	5.35056	6.50274	6.7712	3.70884	5.40371	5.81473	7.22785	4.37836	9.69437	6.6471	10.9349	5.69579	4.54102	9.3289	6.47079	7.30835	5.35433	9.31243	7.87411	7.70864	6.73362	6.50618	5.53525	11.1897	9.84526	8.83322	6.41747	7.43979	7.5343	6.18524	6.34424	6.70323	8.00447	8.21623	4.59542	5.36577	6.67518	5.6549	6.04127	7.59181	7.30518	5.48068	6.1823	5.26463	9.51101	8.81629	9.01793	8.6244	5.30333	4.96704	6.16632	5.47849	7.53236	8.64689	7.65962	6.34045	8.37993	10.912	8.51089	4.84688	6.32494	5.46029	7.044	4.30264	4.65654	6.7552	6.79508	7.26132	6.80764	4.63332	4.40697	5.07894	5.57195	5.65597	5.9406	4.85372	5.20417	5.55944	5.13099	5.43776	4.99866	4.78143	6.57376	5.49186	4.51523	5.55427	5.02645	6.18883	4.56633	3.47424	5.63631	4.92557	9.05953	6.60764	7.17287	8.91307	6.80446	5.44294	7.0795	10.9632	7.79821	3.67564	5.9077	6.16786	7.1473	6.20453	5.73759	5.34242	5.43663	5.05703	4.92543	4.79855	5.7883	6.47677	5.20764	5.68554	6.13724	5.25744	4.99517	7.17761	7.10713	6.1191	3.90953	5.52978	6.31023	7.0696	5.62432	7.54852	6.14201	4.33031	5.74475	4.88809	6.5062	6.80673	7.78562	6.26858	10.5841	6.61075	6.42595	7.5297	7.48341	4.8562	6.28887	6.65936	6.13576	4.77547	5.84225	5.39539	6.57745	6.04145	6.40269	3.89225	4.62995	4.49359	6.13049	5.1031	4.56037	4.23517	5.52766	5.68253	6.19229	6.53189	5.97079	6.11831	6.80019	4.36951	7.29797	5.35325	5.64628	4.58981	5.85662	6.30118	6.1135	5.06117	5.81749	6.12371	5.72838	8.98753	8.0689	8.35624	5.71419	7.68331	5.54985	4.82596	8.61708	7.76618	5.15028	5.33364	5.73234	4.64711	7.01991	5.07481	5.21223	7.38247	4.83158	5.36825	7.39494	7.17521	6.20735	11.0827	5.91609	9.71527	5.8282	6.71068	6.47638	11.3689	7.85318	5.81473	9.63732	8.19025	5.78674	7.64734	6.62346	6.48804	6.12404	5.80699	8.00176	5.71275	5.22251	6.98321	6.56215	5.78781	4.62432	3.51129	5.68856	5.18831	5.55797	5.63491	5.75137	5.26291	6.34978	4.1837	3.95022	4.88363	4.43113	7.65416	5.81716	6.92454	5.11601	5.10929	5.87869	8.03045	6.3299	4.56753	7.83312	7.00886	7.19451	5.73508	6.29051	5.87268	4.41123	5.23694	4.42642	5.68812	4.1332	3.46061	5.24886	3.60108	5.3798	6.6215	5.13425	4.53038	5.01239	5.52963	5.69687	4.81502	4.2082	5.68696	5.72123	6.44622	6.70391	4.07469	5.3027	6.51349	5.11591	4.826	6.00834	6.37895	5.45632	7.53337	5.32599	5.49086	7.74443	4.71512	4.44455	3.31085	7.15714	6.6869	5.2565	7.45451	4.78191	5.6682	4.97943	3.90107	4.85161	4.48733	6.53755	5.2702	6.73111	6.94302	7.56771	6.89918	5.3045	7.47966	5.78272	6.13854	5.71812	6.47701	6.06773	7.29312	6.18207	7.74941	5.94117	4.92075	3.55748	4.56212	7.06428	4.884	5.5103	4.75969	6.66161	4.99069	4.58014	6.18173	6.41929	5.49044	5.20469	5.17902	3.34991	3.47889	7.09201	6.25003	5.84386	4.92813	5.65975	4.23753	5.2869	3.95173	5.79912	7.02935	4.13209	5.31705	4.30732	6.11472	3.47002	4.61369	6.36022	4.40817	5.50926	6.81489	6.06096	4.43586	3.68079	4.14473	8.04756	5.65577	5.88038	4.04503	5.5323	7.32619	5.91951	5.96339	5.49267	3.44496	6.47626	6.584	3.24816	5.33246	4.32872	5.13682	3.96615	7.69182	3.85305	6.22495	4.7082	4.6779	4.78888	4.20588	5.47383	6.48171	7.3279	5.90158	7.00353	3.18884	6.63242	5.46439	7.36902	5.66004	6.03747	6.32708	7.91619	4.00986	4.98873	5.74694	3.8138	3.85773	4.89526	4.81612	5.31748	4.40797	5.79555	4.57801	4.38812	4.22006	6.00792	3.69433	4.84514	6.99139	4.17129	5.50108	7.69235	5.16351	4.65963	4.59599	5.48379	6.1158	5.94108	4.87104	4.52524	6.06417	4.72452	4.31342	4.16308	4.9035	4.42889	4.6224	5.49908	4.20696	4.30472	7.41416	6.93774	4.91185	5.53422	6.39573	3.75312	5.87699	6.67452	4.42754	6.04711	3.48833	7.87262	6.44232	7.03698	4.53152	7.72917	8.06796	6.84132	6.25843	6.11024	6.24493	3.95815	4.46206	5.53253	7.78298	7.62376	4.41389	6.17388	6.32633	3.69725	6.40582	4.83083	5.74539	6.11522	5.96119	5.49135	6.02148	6.49076	5.11005	5.50022	3.74031	6.81297	4.82065	5.22576	4.82987	5.49906	6.46326	5.11145	3.84667	5.6917	6.15011	3.98798	4.23605	5.6664	3.23718	3.85941	4.51456	5.45883	4.41647	6.04522	3.48182	7.78856	4.08188	5.40284	3.754	5.43018	4.24319	4.654	4.88097	5.87886	5.07918	7.05689	6.18026	5.22361	6.95007	5.18123	7.19881	4.10237	4.83617	3.95818	5.63446	6.35879	6.22632	4.65558	3.53695	6.22037	9.32205	3.81498	5.2312	6.08179	4.71782	4.01222	4.77865	5.39412	6.18345	5.14018	6.43133	6.16316	4.12168	6.87459	3.66417	5.1898	5.57815	4.20518	4.00544	4.97354	8.34824	2.93971	5.43757	5.36304	6.91475	5.05276	5.91756	5.92656	5.28757	7.2623	5.28926	6.95662	5.89798	5.94266	9.35833	5.6692	4.32865	9.1492	5.66547	13.2449	6.39396	6.10702	4.20807	4.7036	5.30111	6.31168	7.8164	3.98045	8.3979	6.54803	5.10475	6.05438	4.15266	5.73707	7.83915	9.99645	5.08577	4.26902	10.2961	4.47001	5.9481	5.15619	6.89993	7.145	5.2231	5.83097	7.02556	7.41809	5.61667	7.39133	5.86892	6.91539	5.69631	3.8791	9.30828	5.65073	3.8206	5.05313	5.23147	5.97924	4.64442	6.31148	6.65529	4.95919	6.81404	5.67778	6.33377	5.64352	8.58589	7.20814	3.65564	6.24309	7.24604	5.87696	6.96686	5.92337	5.76993	4.71133	7.30921	6.05369	7.32718	5.62872	7.60734	4.95318	5.35835	4.25187	5.70143	7.35569	5.88648	7.54418	5.00778	4.92354	5.98586	5.83177	4.97078	5.34377	5.50562	4.99347	6.11236	6.11747	7.32666	6.66013	7.78218	5.90026	5.28284	7.48772	8.71784	5.91847	7.24547	3.45056	5.72606	5.89839	6.33532	7.06659	4.67548	6.45948	4.53129	8.6417	4.88267	4.41174	7.86806	7.25735	6.04072	7.78033	3.66729	6.87135	10.8316	6.7339	4.09009	5.09258	8.97905	5.6412	4.34133	6.56686	6.86354	7.02806	6.49016	7.0586	4.52798	3.64942	5.95997	4.58647	5.69091	5.4634	3.90162	6.91689	6.76341	5.65206	4.91025	4.69974	4.8953	5.77216	6.55068	6.4403	5.26163	3.64548	4.1011	5.73328	6.82237	5.58299	4.53102	10.5993	6.04748	5.75116	7.58242	9.38102	3.76311	5.64262	5.99475	5.49566	4.85967	5.54761	5.74309	10.3591	6.55826	6.32867	5.5562	6.45143	6.99664	5.02901	5.43109	4.64926	7.01772	7.44776	7.38625	6.34318	4.53622	5.27752	5.05047	8.0703	5.5789	10.7841	5.69992	5.73029	8.966	4.44294	5.19192	6.44173	6.36163	7.14002	5.00816	7.4839	5.94621	5.89127	4.32328	6.68232	7.13003	5.71086	6.29743	5.38911	7.38412	6.1551	4.99621	6.43514	6.75823	3.88732	10.6971	9.14996	4.65909	7.14666	5.68129	6.96464	5.38753	6.27862	9.76316	6.33019	8.23756	7.06274	3.74668	5.35246	5.70898	8.27913	4.59137	4.91019	6.62269	3.91023	5.67465	6.04263	10.423	7.8794	6.01842	5.24485	6.26446	8.83648	6.83564	5.41127	6.47651	7.44408	5.4113	6.1577	6.93559	6.38707	7.02373	5.96167	5.25597	8.10588	8.61863	6.27836	7.69129	9.61635	5.4212	7.52309	4.0987	6.1505	7.91383	7.21195	9.68417	5.33511	5.76666	5.10479	5.57501	5.82707	5.58034	4.24007	7.0866	5.23001	5.70428	5.18766	5.04796	5.91786	5.6565	9.13024	5.29619	6.17921	4.08937	8.23513	5.5876	6.24325	6.98083	3.48148	5.06288	5.03159	3.4053	5.86522	6.50751	5.62567	3.65563	7.27894	4.7328	6.71701	5.61224	4.94802	5.82369	5.61599	6.29201	6.49875	3.43568	5.91774	4.24013	7.03154	6.34695	8.11866	4.94669	5.14619	5.66583	5.15903	4.52584	4.29797	5.76037	5.34843	6.46615	5.8426	5.86961	7.47232	5.29512	5.53608	4.23021	3.36126	7.94732	5.66399	6.29761	6.52315	5.34414	6.35032	4.37708	5.33722	6.8509	4.88782	3.97495	5.01768	5.39299	5.2009	4.23759	6.40705	5.45204	5.90699	5.99348	5.52124	3.86132	6.09207	6.07463	6.0266	5.97264	4.09595	5.15578	6.09224	4.63703	5.86952	5.08632	8.47896	5.86853	4.96289	5.15716	6.70076	5.53178	6.16089	6.53755	5.77516	6.49519	4.89551	4.59832	4.77298	6.64889	8.17754	5.54894	7.03605	6.19498	7.61244	5.79274	4.72452	5.50777	4.91011	4.83737	5.93058	8.18608	5.28926	5.00593	4.22737	6.31654	4.39905	7.25107	7.77842	6.65741	8.00985	6.78317	4.53492	5.87115	6.2821	6.53577	5.56438	6.81115	7.98188	6.67165	5.26591	5.63364	5.51965	5.09197	4.69841	9.34929	6.90816	5.3998	5.82462	5.51192	5.27264	6.90874	6.3897	5.03381	5.95778	5.83265	5.59179	7.36843	5.95672	6.88739	6.7822	5.73116	5.25352	6.6265	6.71373	8.48592	7.8847	6.18965	5.87094	5.45953	5.49389	6.68819	6.70316	5.9041	6.69745	5.59403	3.79482	5.43828	4.89744	5.07105	8.63892	3.83408	7.22339	5.62863	4.97234	4.62035	9.83623	6.33669	7.06715	4.5031	4.63206	5.53676	6.21073	5.94804	7.97224	6.15282	6.79963	5.98998	4.68456	7.36245	7.71712	6.15812	6.03164	4.38802	8.93768	5.77721	7.07753	4.89878	6.03308	7.73202	7.58616	5.48221	5.4867	6.90008	5.09517	4.99228	5.27619	8.32064	6.23832	5.30492	8.16283	5.18541	6.23218	6.2005	4.1265	6.12262	3.37843	4.3797	5.94257	10.267	6.94425	6.7966	6.0173	4.26911	8.38982	5.0507	5.11241	5.0846	5.08691	5.20456	6.22186	7.09994	4.79401	5.64348	5.40456	4.47556	8.1781	12.1861	4.20314	5.90958	9.73247	7.46384	5.09096	4.30486	5.28733	5.2472	5.82609	5.51328	4.6273	5.46062	5.59975	5.52789	6.80399	5.23325	4.53473	5.29557	5.85407	5.97666	4.65821	6.67304	5.46112	4.60956	4.96304	6.21792	3.96228	5.17781	3.877	6.22789	4.46547	6.13371	7.36794	6.94248	5.09216	5.05554	5.30906	6.22982	5.34537	4.69203	6.15896	6.2762	5.01462	5.05206	4.83199	4.01341	6.38752	5.50136	5.37329	5.76889	5.16669	4.80451	6.86984	6.44174	7.61059	6.74692	10.6053	5.94374	7.1815	6.24035	3.73051	4.76996	6.5061	4.69046	4.45492	5.38392	6.72767	6.66283	7.84896	8.12371	5.08222	7.05394	3.9796	5.75027	5.70644	5.81478	6.9701	4.64596	5.86024	6.29014	3.80381	6.7435	7.22449	7.35233	5.48111	5.52353	5.02246	5.11306	5.94347	4.77754	3.94029	6.48919	6.05904	6.06763	7.20373	5.01643	4.86552	6.36753	4.52067	5.43445	6.5122	6.75514	6.8058	5.48809	5.5068	5.94018	3.94525	5.24662	9.27523	5.49944	6.6534	4.09021	4.18282	4.55549	3.71317	8.1598	5.06836	7.15427	5.36395	5.83188	5.3661	6.38479	5.7913	7.85271	5.19492	6.89183	6.52053	5.96958	6.56007	3.92101	5.58101	3.58459	4.6048	5.04303	7.98185	5.80733	5.30315	6.02064	5.28789	6.04348	9.58891	4.86562	5.56348	5.61551	6.75513	6.44143	5.58208	5.27103	5.88117	6.88271	5.68825	4.88301	5.65589	5.69349	4.65669	4.93649	6.19737	5.65364	5.46912	4.99162	5.91301	5.49316	5.46186	5.87288	5.18139	5.85288	5.96137	8.68118	6.21499	3.84816	8.42376	8.72769	6.3221	8.20193	6.61138	6.04897	8.46505	5.39971	5.40889	6.74463	7.37499	5.51844	8.40578	4.64078	5.18527	5.56876	6.47538	5.46526	10.6356	6.92821	6.45178	9.05567	6.21275	5.73419	5.34881	6.45542	7.60526	3.62878	5.612	11.8378	5.82078	6.65453	10.3071	5.47877	6.43214	5.17645	4.90765	6.10183	5.40519	5.96494	7.19819	11.3314	5.1624	9.89212	7.88032	5.82158	5.84551	6.60879	7.25584	8.62848	7.17689	4.10549	4.82137	7.81465	4.52588	5.66919	5.76716	5.54183	5.11142	5.24961	9.11057	6.2359	6.79054	7.91729	6.86499	4.96822	4.69134	7.48739	6.06941	7.54292	9.54288	7.02095	6.31185	7.80283	4.46771	5.27967	7.29767	5.15758	5.06495	4.5738	4.17065	4.8389	3.91622	6.13334	5.35617	4.98963	4.00741	4.18293	5.58483	7.23688	4.34531	5.95401	5.91583	6.097	3.28641	11.0585	4.57578	7.6637	5.11263	5.6705	4.74833	5.83083	6.58388	8.10814	5.75235	6.32668	6.09984	5.01601	4.99034	3.75855	5.01097	5.86954	6.45883	5.38632	5.17565	5.95877	4.60563	5.28562	6.88693	6.40155	4.27537	6.44057	4.64085	7.16006	6.51333	3.97122	4.9936	6.05615	6.54898	5.8526	7.01398	4.98275	5.52529	7.11211	4.54544	3.2232	5.42186	6.17194	5.15744	5.32351	5.01523	6.82554	3.83723	5.44869	5.68768	6.48379	4.90602	5.34327	3.5973	5.58725	5.46424	3.92711	4.7817	5.97694	5.73704	6.1664	5.54951	5.11638	4.08304	5.16647	4.65264	3.8332	6.62411	4.43291	4.97806	4.18633	5.34754	7.98089	5.55314	5.81321	5.09083	3.80158	4.59162	8.98204	5.95576	5.01411	5.15011	4.03704	6.37956	5.88739	4.96898	4.73301	5.3116	6.26465	5.25986	4.41026	3.97588	4.8719	5.24868	5.0249	5.45924	3.93898	7.95331	3.48637	3.73216	5.49019	4.04499	7.9173	3.70431	4.52999	4.2134	8.07974	4.54947	5.46422	5.18412	3.48471	7.94925	5.28207	3.73732	3.41463	6.3695	6.3489	5.74061	6.00102	5.91407	5.55877	5.70774	5.07106	5.4454	7.23063	4.87892	4.43769	4.67431	3.74223	6.9048	5.35047	5.20307	5.63459	3.84155	8.1639	4.71654	6.04747	5.26185	3.27463	7.24125	7.62634	4.22895	5.79815	5.69123	6.39425	5.64493	6.46181	4.69141	4.55266	4.35753	10.3045	3.76867	4.16142	6.76549	9.7869	4.26031	5.14531	8.19741	6.31374	5.71241	4.35371	6.11149	5.41602	7.91163	6.08749	5.47132	7.46839	6.14679	5.61527	7.16622	7.18414	7.11724	4.59969	6.49018	3.53969	4.8348	6.10094	6.37711	5.16071	6.07586	7.30438	7.67393	4.83948	6.60054	5.11088	7.12543	5.9556	6.81748	5.70895	5.405	5.85755	5.91323	6.71701	4.84156	4.57846	6.0729	5.25453	5.96026	7.58311	6.13021	3.96779	8.07518	5.28627	8.34193	6.01486	5.81241	6.3631	3.99647	9.72121	8.10292	6.31942	7.30281	5.3992	5.92318	6.3219	5.48635	5.87892	7.74042	5.27675	11.0766	6.57095	4.28839	6.45954	5.86182	3.75529	7.19931	7.48863	5.39236	7.16257	8.85602	5.39516	6.54189	5.55106	6.18382	6.78045	5.99994	4.20686	5.44717	6.92906	6.8661	4.15055	3.40295	5.09105	6.45427	4.21804	9.44638	5.42266	6.4037	4.16187	4.34599	4.56496	7.39931	4.94931	7.45008	6.60699	6.99846	7.20223	7.3861	3.49321	6.74889	5.1403	6.81143	6.69021	4.04728	4.90152	3.83855	4.70806	4.14831	5.76532	4.49768	3.63669	4.39854	3.92222	4.19454	4.32783	4.76198	5.16769	4.20646	5.82833	4.46954	4.38235	7.78115	7.31897	3.87645	7.49847	6.36648	7.67527	6.338	7.77575	6.32326	4.1669	8.13198	6.25812	5.08875	4.9794	5.91468	4.80001	6.28107	6.00614	4.26927	6.06283	5.57744	5.03131	5.49602	4.88943	3.48979	6.30225	3.23827	6.74001	4.37957	4.61861	4.04281	6.62368	6.27815	5.82019	5.50979	5.229	6.68499	7.50538	3.4382	4.99792	6.81887	5.61805	7.26379	5.11647	6.4784	5.18536	6.7806	5.69397	5.90302	7.85212	4.388	6.02977	3.8236	6.75605	6.40246	6.8896	6.67307	5.06529	6.19583	5.25753	5.92175	10.6061	5.1967	5.25521	4.3212	4.15484	6.93594	5.81072	7.35988	5.12968	5.72679	6.42847	6.93746	7.16392	6.23882	5.5667	5.75361	6.84349	4.15365	8.96421	8.70212	6.38914	6.00676	5.64572	3.83272	5.03543	4.50935	8.58403	6.15906	5.98894	7.07858	7.01469	8.25336	6.00278	6.17923	7.69569	6.67368	5.98948	6.90576	6.95508	5.63048	7.82559	7.12669	5.11575	3.21124	5.07042	5.00185	9.87699	5.26695	6.8683	7.83006	9.16965	6.90148	8.75656	8.78564	7.372	6.60728	8.55972	4.41963	6.09405	6.11066	5.91347	4.10762	4.2575	5.6828	6.42903	4.99766	6.78407	7.65473	9.36906	5.24627	9.56134	6.222	4.86624	9.18289	10.6014	6.21316	5.33562	5.80612	5.08355	4.92511	6.10097	5.89484	6.23112	5.92554	8.02278	6.19254	7.01105	6.24415	7.89887	6.40291	4.16183	7.86176	6.19453	5.37272	4.62948	6.75917	7.4588	6.53474	4.50637	3.79345	8.35975	4.13261	9.61733	4.5185	5.03171	3.97293	3.33574	6.36483	5.10968	4.93808	5.55464	4.56676	5.02011	6.76187	5.89544	7.66385	5.76527	7.57358	4.43214	7.16478	8.0271	5.73382	5.52138	5.69412	5.72726	5.57296	5.70714	4.43799	6.2886	4.7948	5.55253	6.41017	6.30097	7.4869	6.5921	5.04716	5.41038	8.14102	7.28519	6.60212	7.65348	7.04327	6.5651	5.52072	4.75333	7.11541	5.06452	6.40422	6.11277	6.69392	4.92715	4.55069	5.50392	4.83226	5.03151	3.69035	4.15464	4.61039	4.99571	4.74904	5.59311	5.40399	6.67057	5.59209	5.68643	5.53187	6.91091	4.40447	6.23278	5.98493	6.28011	4.458	5.93585	5.27026	5.71463	5.34467	5.7243	5.41695	5.81863	3.28346	5.62319	6.00605	8.46024	6.32611	3.98695	4.6179	5.45395	4.65589	5.77749	5.45161	3.65092	5.52145	6.15067	5.99351	3.90193	7.29429	5.83028	5.35653	5.14843	5.4654	4.95651	6.19058	4.00636	5.24289	6.47694	5.40392	5.63393	6.15264	5.44565	6.75056	5.61553	6.22367	4.16403	6.75693	4.94436	6.01903	5.04194	7.06034	4.56646	6.4168	3.67834	4.95574	4.83283	5.27256	4.2013	6.16909	7.40807	6.30035	4.40699	6.492	7.32828	4.93547	4.75281	5.22112	4.70699	4.8466	4.97331	5.79509	4.79763	5.44015	5.00885	5.38876	5.1654	5.14333	5.17294	4.74448	7.03888	6.61187	6.80986	5.72627	5.54311	5.74827	4.93265	4.17598	4.53298	3.51789	7.5709	5.36759	6.19874	6.92795	5.78109	5.99144	3.30783	4.03773	5.23496	10.1488	5.96838	6.47318	4.6675	3.61103	5.28399	6.1133	4.21475	3.92996	6.75487	9.27472	4.69998	6.04447	5.0769	5.43216	4.31635	5.10438	4.96192	5.29757	4.86293	5.78799	5.51409	4.01424	4.26607	4.3678	5.82979	5.90619	4.82493	4.90446	4.14257	5.59187	4.75566	8.43479	7.22329	6.12756	3.38232	9.60454	5.53173	4.56105	8.01092	5.94003	7.08422	5.16766	10.2904	9.97504	10.1591	9.74889	5.46362	9.96104	12.4188	6.32011	5.4159	8.28836	13.7263	11.5502	4.40309	5.6831	5.5315	6.74036	7.76388	6.30947	4.56497	12.8269	8.70193	7.29347	5.38338	5.3868	4.36473	6.34086	6.7898	7.73938	8.46519	6.05585	6.10994	4.99491	5.73484	5.6855	4.48306	7.73809	4.45466	5.7399	7.04477	6.2667	9.19126	6.84043	4.36908	7.1448	9.29019	5.16522	4.26079	4.42009	6.83191	4.64793	7.20727	5.78699	6.33743	5.89234	5.6777	8.48933	9.06277	4.58537	5.12738	4.04364	4.44598	4.13237	5.03996	4.5044	4.68668	4.38279	4.38859	8.89296	6.48779	7.14825	8.02691	5.84986	4.66932	6.23912	8.29803	6.35023	8.58878	5.47933	5.79109	9.13778	4.88822	6.00248	4.64709	5.70761	4.60488	5.51278	6.53583	6.45426	6.76601	7.21657	5.80438	6.46758	6.45484	6.48094	5.11385	9.30433	5.06551	3.25216	7.50461	6.61969	7.23518	6.64326	8.5752	5.40671	5.35534	8.27608	3.96197	4.62057	7.13465	9.08477	7.54078	11.1005	5.99313	7.52591	6.62597	6.91804	5.47389	4.13638	4.52041	6.14978	5.49603	5.75017	5.76229	9.05015	4.06574	8.35381	8.36561	8.5538	10.6593	6.62753	6.36721	8.50203	6.85704	7.37282	4.93543	8.25908	8.0927	9.51421	9.85696	9.51725	7.1413	7.72887	9.21329	7.64804	7.97668	5.79889	7.25635	9.85925	8.05805	8.20631	6.46601	4.90495	9.13179	8.00364	8.5999	7.47851	9.83648	9.02066	8.02509	5.04033	7.00842	9.24907	5.90822	6.43334	11.0246	8.42964	6.9669	5.67627	4.88008	5.52966	5.78782	4.74759	5.74162	4.31033	5.76552	5.16012	8.37842	4.76286	4.51553	5.22965	5.70176	7.07534	6.57179	5.39119	7.77503	4.31999	5.4683	5.60898	5.46389	6.93678	6.16806	6.22277	6.50138	6.04496	4.28795	6.27338	5.16892	9.40251	5.58168	7.93857	5.37297	9.56141	7.71563	7.40424	6.65077	7.52196	5.98919	11.7775	6.6926	6.01399	6.81624	5.51882	6.23576	5.51198	8.00067	4.68679	5.18363	4.68422	5.16067	5.77619	5.30334	7.10756	4.03351	5.63651	8.80756	5.87839	7.73617	7.9594	5.04728	5.44775	5.08202	6.94352	8.15853	3.91883	5.35059	5.02819	7.00637	6.67437	4.53646	9.70211	7.60665	7.00272	9.26003	7.0742	7.01929	10.8555	4.51374	7.6031	6.72339	5.78213	5.18304	4.96136	7.94439	4.08482	4.48362	7.26993	5.79785	7.5576	9.92103	6.09784	5.95958	5.33701	6.93193	6.31167	6.62278	5.68226	6.1325	5.6258	6.5636	3.98204	5.52792	9.95638	5.63284	6.89969	5.67566	7.73499	4.66647	6.73917	6.84214	5.12008	6.1799	6.14472	3.14317	4.76772	5.53228	5.35295	6.01849	7.55258	5.39158	5.13166	5.32277	5.37462	5.58213	6.17298	5.23772	6.61243	5.19419	3.5338	9.85919	7.30744	6.1646	7.62029	4.76201	4.94899	5.67773	4.60394	4.7982	5.75176	4.4243	5.85861	5.65189	6.42793	5.73229	4.14585	5.92677	4.8825	5.62956	9.55697	7.06683	5.17371	5.94112	4.80227	4.44806	10.2752	6.29542	5.72988	6.52614	4.90423	6.40832	3.72943	6.02796	5.27451	3.96627	7.47366	5.60666	4.34039	6.13157	4.14477	5.35875	8.40481	7.07489	4.67078	5.55642	5.15918	5.43309	9.58758	8.29867	6.27501	5.20559	4.89618	6.9975	8.67599	6.61616	6.18479	4.49362	5.57799	7.09149	6.60766	7.51377	6.16266	5.60291	3.74064	3.59625	5.31569	4.36994	6.29838	4.81208	5.53707	5.55916	4.80159	10.1198	5.68283	11.3889	5.55875	5.9318	4.80215	4.95091	5.40224	5.63002	5.11334	5.58739	5.58823	5.06627	6.10025	7.05914	6.5369	4.59327	4.52768	4.4648	4.75636	6.44065	6.49408	5.85723	6.37118	5.97717	5.02807	4.63377	6.26964	4.86639	5.77021	6.01136	5.48115	4.83434	7.056	5.6898	8.16115	7.258	5.63176	6.25057	10.0863	4.69664	6.75623	6.12404	4.70672	4.19237	5.6833	5.95214	6.33783	8.69947	7.32906	6.05412	5.7252	6.26484	5.82031	5.4013	6.4014	4.68476	9.67535	10.0256	8.17546	5.80596	4.85806	4.69237	5.09573	6.35015	9.38507	6.33613	6.38817	5.72145	7.76197	5.81623	4.83628	5.23064	4.50939	6.42134	5.8851	3.16136	4.69392	4.99495	6.37517	9.407	4.79428	11.0455	5.65997	4.65956	10.0602	5.53089	5.22993	6.06372	5.7648	5.86769	4.68763	6.72276	5.5542	5.02097	4.76938	4.80425	6.07699	7.25389	4.45758	7.74285	7.69402	6.17505	4.71259	6.22565	5.6947	4.96178	6.26436	3.5031	4.56406	5.02021	9.87665	6.09191	4.31256	5.6633	7.68874	5.59693	5.09492	4.63024	5.37426	5.98845	6.31144	6.19346	4.92751	6.23702	5.30215	5.62724	6.23259	4.67216	7.12967	5.67273	6.06779	8.01479	5.48144	5.71137	5.14495	5.62361	5.01585	4.51893	5.86834	4.22323	4.28107	5.28296	4.20779	4.48131	4.31378	5.26727	6.92018	3.92263	5.76649	9.16816	6.76794	4.42893	4.02849	6.59484	6.08532	5.89134	7.81735	7.72276	6.43241	6.36164	7.35881	6.41564	7.03928	9.201	6.11447	4.76968	7.7829	4.66209	6.12831	5.1343	3.73233	4.95109	5.78982	4.06028	5.79153	5.0419	7.17244	4.13641	4.48064	3.02784	6.43357	5.53066	5.95602	5.03688	6.40595	6.90115	6.20725	7.16282	5.82349	4.13148	7.1178	4.59791	4.5783	6.83145	6.88075	4.09904	7.10756	5.83302	6.87823	6.81548	6.53316	8.26084	6.3437	6.09074	5.304	6.84626	6.75522	6.39032	6.44151	5.32767	5.24261	5.62621	6.83489	7.5437	5.32246	4.08592	4.52448	6.40004	5.0626	6.38249	7.02783	8.54177	6.5529	6.29048	6.18736	8.5044	6.8634	5.99811	7.13542	5.97616	6.11389	5.63943	5.26767	6.28519	7.42966	5.85594	7.15468	5.02081	7.50784	6.086	4.67384	6.92829	8.73139	5.55848	6.66736	8.05383	5.04071	5.96003	6.78682	3.20613	6.64654	5.4967	5.51616	5.06351	8.38519	6.13311	8.2384	5.52972	5.38067	7.07445	7.19364	4.58583	6.28496	7.65231	4.65627	6.40467	5.75312	6.51978	6.91402	6.15504	6.4893	6.79628	6.97322	5.53959	4.06395	8.28383	7.20875	6.59742	5.01004	6.55195	6.24052	6.89781	7.16499	6.11693	5.83173	7.81756	6.81668	7.01574	5.96624	5.13813	8.52035	4.31373	5.32511	4.07028	5.36029	4.6691	5.86748	3.34811	7.55456	7.14579	10.4973	4.39339	8.15746	4.61782	5.52573	6.9922	6.0793	6.40409	6.3065	5.63453	3.45006	5.31167	6.58007	5.15094	8.32387	5.01954	8.35728	7.27178	7.89421	4.19496	5.55615	6.26073	5.56119	5.89145	7.21145	6.53069	6.04531	4.54679	4.53868	5.90252	9.04675	5.6937	8.47892	7.12396	5.72976	5.68169	6.78243	9.04611	7.9169	7.29344	7.89814	5.185	6.60704	6.21972	5.16045	6.00148	6.01592	5.682	6.66198	6.90489	4.16418	8.14307	5.39193	5.54877	7.12208	5.68844	6.21251	5.0712	8.63343	5.43702	6.83405	6.71817	9.03094	4.38848	7.40173	4.96549	6.93716	8.95387	7.62004	5.92286	7.91118	7.14308	8.99695	5.33683	7.79325	7.24303	6.11375	5.07327	7.47265	4.31274	8.40161	7.74286	8.32863	5.8607	5.21662	5.17846	6.15199	6.45816	7.19312	9.19077	5.09356	6.668	9.02731	7.42244	5.43683	6.39388	4.34497	8.487	4.69726	5.53034	6.84959	5.9196	7.0686	5.96778	8.01243	8.13206	4.19892	3.67508	3.88341	4.55907	6.26541	6.0179	6.44859	6.4691	5.04807	7.25982	8.25433	5.61735	9.67934	6.99306	7.21733	4.72604	7.54619	5.5008	6.81617	6.75695	7.28839	6.44414	6.61457	6.204	6.39884	6.74206	5.26112	7.23429	6.66359	7.81636	5.35417	5.21861	7.38986	5.94763	6.63897	6.89031	7.55176	7.67189	6.12977	6.20418	4.91308	8.81966	4.66573	4.42151	7.10979	6.24977	7.32311	5.3394	5.89443	4.46451	6.02499	7.46808	5.83366	8.04766	7.60142	8.79825	6.11574	7.7193	6.3082	5.59568	3.58835	8.10602	5.98636	4.04814	7.39528	4.30152	5.18703	5.61539	5.67758	5.45288	3.65031	6.07931	5.27525	5.80512	5.05437	4.21767	7.17237	4.93841	6.20192	6.54229	5.23939	5.43076	5.21854	6.1795	5.622	7.01966	4.28168	10.0773	6.64155	8.94775	7.30353	5.09533	6.27642	6.59274	6.02258	5.13438	7.92636	6.1084	6.97973	10.5477	5.14963	4.0088	7.91352	5.60218	6.36183	5.92568	8.77707	8.35169	10.8678	5.7869	4.33954	5.91074	6.79751	5.27137	6.81173	5.64188	6.76262	9.04403	4.8417	5.71747	3.73955	6.96512	7.1701	6.42841	7.9427	4.25699	5.79914	5.24932	7.8246	6.69267	5.72476	7.13845	5.04664	6.00269	6.37605	6.79391	5.14517	8.3585	7.14932	6.36391	4.24204	5.89811	3.20957	6.32575	6.87988	6.26236	7.88496	5.92113	4.88678	4.56395	7.12406	5.2855	7.27891	8.53645	7.15981	7.15657	6.1469	3.99948	5.65561	4.31366	8.56525	7.11171	5.42276	7.50001	7.74335	4.58241	5.18302	5.65345	8.13221	9.06545	9.00687	8.0516	6.59756	6.73689	5.50519	5.99369	4.21528	5.29509	6.51386	6.18476	8.03293	8.07757	6.6537	6.5407	5.84914	6.04986	8.62162	6.35111	7.08065	4.59782	5.41741	4.70227	5.43158	7.55838	7.39594	8.03214	6.21515	4.78315	7.87998	6.81646	6.9812	5.77133	4.11788	5.189	4.04686	4.4336	3.73919	6.57623	9.92009	7.69875	6.02253	5.53362	7.77713	6.9393	5.89201	5.41267	5.36834	6.79511	5.76768	6.18583	7.28648	5.52266	6.86329	6.18207	6.07902	7.73674	5.0734	9.18912	7.28268	5.56401	5.70601	9.33019	5.38652	8.32075	5.49098	5.30225	7.54321	6.02842	7.16037	4.23526	6.4151	7.50052	4.83516	5.4281	8.83948	7.85271	5.94436	6.78122	8.73166	6.77213	6.1167	5.13324	8.44382	7.33204	5.48945	4.55477	6.19363	7.35954	9.73781	8.14879	7.00577	6.5201	8.98686	6.90576	8.11809	8.50153	5.25713	7.11936	7.44166	7.49545	7.62822	7.45626	6.43743	5.42071	5.16847	7.00748	5.5278	6.64336	7.79097	5.77676	7.36697	6.75956	8.64911	6.30147	7.11166	5.24336	4.19405	4.98276	7.38749	5.51941	6.34387	6.8304	5.06478	6.5173	6.84927	5.63987	8.05924	9.48901	5.76145	7.40155	5.70444	6.1448	5.80586	5.49025	4.77577	7.34062	4.45875	6.61991	6.5731	5.42053	5.17991	4.3516	7.27242	5.01104	6.93117	6.86957	5.26185	6.14409	5.40368	6.38467	9.15186	5.98547	6.55292	3.66021	6.26353	6.56505	6.48376	5.69018	6.21343	7.16309	5.86004	3.53824	6.45364	4.82813	6.09242	11.231	6.43524	5.19559	3.99306	6.87639	5.43086	5.4682	5.3655	5.1353	8.85677	4.52934	5.82528	6.49468	5.61138	8.61327	4.82148	5.35055	5.56394	4.31428	5.69842	4.03207	5.81036	7.52389	6.56261	7.49006	5.59009	4.32339	5.96491	6.2558	6.97945	5.32689	4.99169	7.98577	6.73672	3.45284	5.42638	5.81353	6.81358	7.83838	7.34221	7.34122	10.3675	7.03404	5.9358	4.8342	8.33053	9.87574	7.21628	8.07073	6.45854	7.85921	8.8719	10.7355	8.00368	8.77157	9.46332	10.7397	4.91661	5.72165	6.13606	5.7249	6.08564	4.75306	8.57708	5.49237	8.91797	6.04036	10.086	5.52253	4.59262	5.04173	6.55884	5.58763	10.511	5.61109	7.00275	6.40815	5.00137	6.36692	5.77469	7.5273	5.68754	6.31061	5.71547	8.96518	5.52203	6.01966	5.48017	6.44037	8.22265	11.1268	7.38814	6.04074	5.79489	4.83035	4.97367	4.80208	4.90956	4.85881	6.48534	5.34588	6.81353	5.5174	8.19592	4.96169	5.47436	9.1531	5.6089	5.69238	8.02023	7.16031	5.32906	6.3518	6.35353	6.29454	7.60675	7.72562	6.77412	5.58689	7.83692	6.43463	6.31845	7.06911	4.74867	7.35444	6.20197	7.07148	5.4485	5.63585	7.55943	6.64857	6.31045	4.78959	4.56633	9.23292	4.10234	6.91927	5.10917	8.66097	6.73313	6.36917	7.27284	8.73547	8.0093	7.53089	6.64055	4.17435	8.5874	5.54509	3.93654	7.89183	4.27738	4.90936	5.09447	6.56708	5.08348	6.68392	5.04439	4.87618	5.811	7.37601	3.45614	5.71736	5.84248	7.15866	5.43085	7.02229	8.08212	7.6916	5.44388	5.03677	5.16734	6.02539	7.0801	6.56	4.80649	5.929	6.26706	5.73665	9.08347	6.41431	7.89854	8.57593	8.79373	10.3802	6.41534	9.02522	4.83828	4.68704	10.1498	7.48895	8.7483	6.84906	8.89567	4.94151	7.01093	4.43228	5.68037	5.01141	6.0155	7.20362	5.89344	4.3004	4.76916	5.44033	5.62938	8.37005	5.11529	6.46733	6.90125	6.75351	4.09082	4.61238	5.80834	6.68248	5.59928	4.78425	4.70281	5.25098	5.24564	8.95628	8.28421	5.06145	5.10713	4.40921	5.51112	4.81299	4.77814	6.15987	4.15215	7.91858	5.71286	5.86065	9.44327	5.9867	5.36148	7.9739	7.4819	7.38247	4.68491	6.23076	7.06081	6.22691	4.62232	4.30032	5.26302	6.70788	5.62668	4.31338	6.11917	5.5919	6.03542	5.48542	4.02449	6.07231	5.30805	5.76619	7.78181	4.91867	5.69648	6.67581	4.09669	5.66763	3.98321	4.00018	5.83456	4.78204	4.77167	5.44286	6.27501	5.89144	4.99257	5.00365	5.40705	4.59666	5.48925	6.83895	6.41533	7.0056	3.7598	4.83537	5.95805	5.11565	6.16533	6.34922	5.80003	6.09705	6.9224	6.47626	4.91547	6.93232	6.87139	4.51516	7.36044	5.70398	3.7049	9.51307	5.72802	6.25568	7.58758	5.54358	5.70569	4.25577	7.12833	6.26007	6.8993	6.37327	5.10032	5.36139	6.85907	3.9746	7.73541	7.36216	7.65302	6.09349	4.44098	6.34159	5.52588	3.72543	6.71667	6.95933	4.47373	4.00097	6.82467	8.90588	5.03087	5.18919	4.72707	8.11353	7.7264	8.37273	8.35975	6.48474	9.04116	8.78092	5.85737	4.98985	6.78312	4.72819	5.37349	4.48689	6.60895	7.00903	7.95063	4.37354	4.86351	7.707	7.13186	7.39152	5.26115	6.62336	6.75324	6.07344	3.94653	6.05563	7.06602	4.94111	7.06232	6.48836	4.91084	8.5708	5.60097	7.81521	7.18593	6.43966	8.03536	5.00326	4.97894	5.21716	7.69435	6.55059	6.07809	6.33654	9.08341	6.57224	5.55541	4.70486	5.61693	7.59435	7.45982	6.00628	7.51075	5.54656	3.4244	5.08413	4.52653	8.52377	5.17625	6.55466	5.2236	5.69643	7.72991	7.31831	5.85224	4.58723	6.17103	5.87282	6.17392	6.53381	8.34994	4.81539	5.95353	7.39877	8.06697	5.64893	6.39132	4.37862	6.53963	5.66183	7.45373	5.78558	5.97139	6.13371	5.20841	6.98781	5.43824	5.84837	5.56464	4.28776	6.44722	4.83041	8.26257	6.39951	8.64266	4.76932	8.59851	10.2662	6.31746	4.18781	5.42873	5.8619	6.3229	4.3024	6.48138	6.34659	5.3146	4.88988	6.22283	5.34266	5.49235	4.50513	4.523	5.1687	5.99779	6.84225	4.68906	4.17182	4.25058	6.33819	7.18554	5.442	5.24709	3.90704	9.52872	4.11602	4.96094	5.98784	4.47766	6.77689	5.57394	4.12393	7.61216	6.57623	5.17453	6.08402	6.67812	7.28652	5.95646	4.15851	4.8366	6.16323	8.62117	6.50783	4.14098	6.0146	5.16748	7.36419	6.80056	5.34199	5.27117	6.96312	5.14945	5.33827	6.20315	6.80379	5.41788	5.38565	7.24058	6.64182	5.12452	5.98492	4.29169	4.81902	5.76194	5.67235	5.3429	5.92297	5.9082	7.03814	5.28928	5.54974	7.40078	6.76053	5.4467	8.63483	6.08081	5.68825	7.83463	6.46599	6.60994	7.01127	5.67267	6.01818	6.05144	5.22409	8.78374	5.37604	5.85629	6.2562	5.75315	6.31798	8.53539	6.43565	4.00281	5.01919	6.71579	8.297	4.96491	5.09556	3.77216	7.56375	5.46337	6.05501	6.38436	5.82834	5.82411	5.32408	6.5932	8.86146	5.35287	5.94144	6.29169	5.25064	4.09866	5.63401	9.31274	4.39631	3.33442	7.18318	6.11152	6.14487	6.60234	6.49673	4.69269	5.04997	3.52134	6.53551	5.9545	5.01806	5.65621	7.23025	4.55604	4.70405	7.45932	4.51654	5.56862	6.2894	5.53963	5.14296	5.7764	6.72763	5.46635	3.72414	6.41187	6.49233	6.3241	5.07783	8.85136	5.60053	6.45044	4.30657	5.55845	5.67099	5.24276	4.80553	5.24458	6.9732	5.24337	7.32612	4.84252	7.17427	5.32055	7.68101	7.09117	6.83892	6.1688	6.08607	4.69244	6.86544	5.93175	5.58142	6.69289	6.26919	8.95673	6.68231	5.63892	7.16584	6.79572	5.59405	4.69917	4.36973	6.64373	7.2808	7.19633	5.29623	7.21739	6.50645	4.23687	6.12018	6.53079	6.5403	4.89081	6.09968	6.50803	6.15849	7.52509	4.66028	5.54742	6.28736	6.52674	4.14482	9.23478	5.71415	5.52181	5.34142	5.57844	7.30984	6.51063	6.4918	5.45219	5.52377	5.68162	9.23557	6.92204	6.26261	8.04204	6.14637	7.15021	4.69447	5.99993	6.29168	6.35116	6.46938	8.93123	7.04713	6.04059	7.4873	6.34508	6.53235	6.36523	5.12811	6.4504	6.7199	7.5362	5.65393	6.58947	6.8995	4.22919	7.56706	5.07796	7.07692	4.54686	4.6279	7.18612	5.98125	6.97587	6.72533	5.23431	5.80031	5.40447	6.32125	5.91719	4.45725	7.27186	7.27542	5.41344	4.7932	7.14825	5.62624	5.91451	4.71949	6.98873	4.30296	4.39132	5.12619	6.67218	7.48044	5.58378	7.25812	6.90696	8.5471	6.37331	5.93011	7.11744	8.21847	5.73847	6.28536	6.26695	6.1529	4.64975	6.80291	8.27322	5.10888	8.51406	6.32137	6.36154	7.64261	6.20767	5.48831	6.46458	6.33254	5.02802	6.2251	8.75016	5.27886	7.08529	9.76097	10.4609	4.12962	5.33739	5.64733	8.26357	5.21706	5.85633	6.69682	5.53482	7.03171	8.38863	3.64808	8.0969	6.39636	5.46944	6.31277	4.87624	4.60126	7.82655	4.73634	5.76423	7.4078	6.71802	8.20624	6.0258	5.13047	3.20706	5.13628	6.60932	6.68258	7.11622	5.60701	4.19688	6.22876	6.53536	6.18901	4.78693	6.58108	6.02106	4.98875	4.62527	6.03093	8.32851	6.17666	4.92251	8.29721	5.32349	4.55183	5.11689	5.91921	3.78426	4.84158	7.35353	6.94113	7.69705	4.74508	4.42709	4.76504	7.66812	6.97665	7.74096	9.97393	5.85122	5.86196	6.93832	6.87452	5.6371	4.05737	9.46385	4.64809	5.18346	5.80665	5.57835	5.64692	6.61759	4.30113	4.32252	3.40477	5.32671	6.36462	6.43118	6.40849	5.63386	8.60821	7.06816	5.38269	6.43758	6.28749	7.25009	4.5654	5.54716	5.38574	4.54238	3.77874	5.10126	5.22028	7.48067	5.32779	7.65252	5.56359	8.40779	8.0491	6.41934	4.65173	5.9844	7.06039	5.92187	6.9717	6.25848	5.0505	6.31496	6.25351	6.85684	6.17909	6.09796	5.49987	5.36865	6.31492	5.39962	5.39339	7.26768	6.22661	7.01047	9.68193	6.15392	6.57978	4.84801	6.81798	7.96734	6.52197	5.66272	7.63663	5.77415	4.61693	6.23498	4.87469	6.62377	5.93331	6.38432	4.60778	8.68262	7.57197	5.16655	6.18239	5.81819	3.96824	3.93025	5.78894	7.34006	4.11995	4.70714	3.77852	5.20133	5.73591	5.71417	5.80451	7.33132	6.61646	4.90319	8.40184	4.76553	6.27112	7.6129	5.23822	5.98617	7.81597	6.58285	5.88598	5.89559	6.99618	6.30282	5.20023	3.55646	7.55778	5.03642	5.25822	5.14739	5.70651	5.26513	5.37334	7.76578	6.34639	6.04329	7.58698	6.99489	7.93508	6.31233	5.88353	5.78091	4.95593	4.83666	7.33526	4.94287	3.90525	4.42476	6.80124	4.42812	5.08338	5.48051	6.38413	3.94467	5.35059	5.74499	6.67533	5.59939	5.35862	4.02063	7.10028	4.64116	5.49608	5.72771	7.26548	7.18354	6.15302	4.63781	6.09699	4.33149	6.1897	5.70526	6.34163	7.99919	4.26353	5.64892	4.93958	5.94591	6.31975	4.93897	5.02543	7.50436	7.83195	5.52548	6.66764	8.11908	6.33986	6.688	6.69579	7.45832	5.79045	6.81434	3.60259	7.34767	6.91405	6.53814	5.45892	6.98271	6.74485	6.25759	6.57449	4.96078	7.06919	4.48707	7.03524	4.50416	6.16287	5.5222	4.74124	4.10096	5.2121	4.93361	5.99671	5.98085	5.68511	4.22154	6.05074	5.25748	5.35348	6.84017	6.005	5.46545	6.56157	7.43094	6.1479	6.03546	5.13324	4.38267	6.4843	5.60635	3.8187	6.53899	4.66404	7.51219	6.04188	5.15306	5.92284	4.62025	6.04342	7.94919	5.42766	7.19751	8.16385	5.17478	4.47391	5.01565	6.89775	7.0511	6.8394	4.4665	5.74073	4.4413	6.04488	5.50303	6.88588	6.59377	6.48331	6.03005	5.88342	4.57001	4.05336	5.54763	6.23897	5.3395	7.26035	6.9228	5.44217	4.01545	4.51611	6.55477	4.90836	3.69951	5.10014	3.48108	6.68885	7.31373	5.61426	7.35931	7.24757	5.63665	4.59506	5.49217	6.10828	7.89091	5.36928	4.95077	5.958	4.67687	5.49304	5.00193	6.47776	7.37669	7.78744	5.41465	4.05138	9.7428	5.77593	6.87534	5.06261	5.24138	5.8944	8.00366	8.20327	7.85652	5.7359	4.825	4.63649	5.52591	4.39999	4.07079	5.84602	7.71306	3.71636	5.63342	5.08614	5.11082	4.3675	5.32696	6.8824	5.65809	6.86715	4.86843	4.03883	5.21419	4.54573	7.58496	6.2761	4.16147	6.25827	7.45194	3.94691	5.55067	5.77272	5.02731	4.37732	5.27664	8.15132	6.04184	5.24563	3.8487	8.52119	8.43086	5.64246	3.81583	6.54045	5.75174	6.40675	4.57755	8.60399	7.40132	6.12236	5.94944	8.1053	6.58131	4.45816	4.53597	5.05486	6.23023	9.94686	4.84629	4.10219	6.19091	5.28427	5.03588	6.46661	4.9531	4.74662	3.98151	5.41668	6.43633	5.87981	7.03196	7.02647	4.78218	6.52767	5.91904	5.528	5.0369	7.11339	5.51609	5.64173	8.50925	7.82562	5.59638	7.3927	6.99144	4.53344	5.68249	8.30547	6.30177	4.66579	3.89622	5.11695	7.41554	5.97262	5.39444	5.76087	4.34032	5.52166	6.4205	6.30545	7.82391	4.92384	4.30666	5.03462	5.33529	4.63929	3.3917	4.68895	8.46181	3.97668	7.16374	6.95027	5.98901	4.86201	7.30674	6.87234	6.71156	5.25742	4.39634	5.91389	6.31531	6.03268	7.14773	6.88753	8.52719	4.93994	6.79479	5.09219	4.7149	5.85073	5.4801	3.90041	7.4995	5.46244	4.74397	4.75574	4.66089	5.64455	5.3493	7.06925	5.63019	5.84943	8.30408	6.56829	4.76963	8.35735	5.4882	6.91608	7.65324	5.54077	6.51217	6.97858	6.39287	4.28958	4.70787	6.62246	7.27354	5.83715	7.38967	5.21965	5.95152	8.73366	5.6337	7.65653	5.531	5.43622	6.41309	6.64603	7.09959	5.97465	6.81635	10.4859	5.90511	6.63899	5.8068	8.54221	7.78876	5.08428	6.06748	6.57614	4.83079	7.88757	5.53583	7.31555	6.4116	7.66974	7.44609	4.88316	5.86535	7.88412	3.87565	8.13945	7.13636	6.58249	6.38359	5.98974	5.95219	7.04902	7.49463	4.66526	8.13792	5.94763	4.74916	4.71679	5.56108	8.28387	8.37118	5.41075	5.88073	5.19735	6.35041	5.10631	6.96282	6.33783	7.35744	3.81917	5.51269	5.21554	6.71842	4.28257	4.91497	6.43659	7.0876	7.73092	8.14762	7.40154	8.86652	6.2775	7.09193	7.39251	6.60927	5.44546	7.13546	7.46579	4.19512	7.00338	4.30645	6.27318	5.49447	5.36501	5.32453	7.88334	5.84576	5.39755	4.39633	6.62323	6.4732	8.07482	6.44906	6.50978	7.14829	7.20931	5.68956	5.97814	6.02841	5.07071	4.24549	5.58107	4.84699	6.8453	6.06481	6.66866	4.69776	6.61219	4.18392	5.76705	6.14152	5.95604	4.06782	5.79139	4.29265	4.62141	5.21805	7.39473	3.6166	5.30601	6.39884	3.99967	9.27135	5.37772	5.58043	6.61742	4.52304	4.81518	9.45395	5.37106	5.45305	3.81344	6.11335	7.37936	4.87453	6.62458	4.69085	5.01517	4.47718	8.52864	4.23253	4.57783	7.01006	6.22973	6.60072	6.16988	7.37821	7.62898	5.48931	6.05903	7.50737	6.25134	7.8632	5.91596	8.42817	4.82331	5.93852	6.0334	6.29091	6.87663	5.2186	6.03706	5.12839	5.94127	6.17875	7.94195	7.70065	6.55318	6.13711	6.00658	6.70144	6.2667	6.59891	6.64064	5.67765	7.2388	4.76628	6.75824	5.93988	6.41622	8.22942	5.84781	5.71963	8.3057	5.34126	6.88911	5.39133	5.36009	6.10062	6.51324	4.2491	4.92345	4.95647	5.47966	7.30445	6.69276	4.62375	7.2261	5.75202	7.04145	6.20256	10.0272	6.09233	7.50462	5.94079	5.81796	7.67478	6.0201	5.81675	5.94336	4.79651	4.9327	7.1777	5.64964	5.79516	5.58888	5.37851	5.04697	6.26127	9.32605	8.09686	6.41195	7.53903	5.60536	6.33302	6.02289	6.63651	6.16731	7.85133	6.36973	6.4091	6.92041	8.6799	4.93124	6.57294	4.95185	8.77317	5.92036	8.08784	4.38155	5.18502	3.90799	4.60767	7.60748	6.31651	6.92969	6.19904	5.68004	5.31589	6.16811	6.14419	5.09611	7.7106	7.00502	5.47143	7.23153	5.52541	5.12566	5.19119	7.37745	8.46683	5.15328	7.44999	4.9949	6.41699	4.14835	6.08971	6.18743	4.63383	5.20541	4.68684	7.17464	4.77722	6.07433	6.46981	6.12554	5.71766	4.92754	5.59849	7.62146	5.27722	3.87508	4.37451	6.07703	5.68227	5.74104	5.35224	4.28292	4.42937	4.81313	5.89663	4.92813	5.78642	4.54024	5.32827	5.21115	5.535	4.21091	5.24911	5.30256	4.55096	5.38904	4.57695	6.13902	5.14277	3.85349	5.72399	5.01076	5.21388	5.08096	4.36608	4.90675	6.08961	5.3795	5.05181	6.87845	6.39705	5.59771	6.20933	5.15325	4.75739	3.64267	5.61056	7.79746	5.56177	6.26055	8.60066	5.48789	7.2115	5.58151	5.93564	5.60121	6.42459	6.7721	3.57205	7.28464	6.26487	5.51198	7.98728	6.35126	6.24787	5.404	7.12505	7.44606	6.59493	7.34524	4.75231	5.94392	8.69097	5.95603	4.71644	7.16185	4.60277	4.28421	7.68904	4.92374	5.54745	5.55035	5.22384	3.94399	7.00849	4.931	5.97893	5.63239	6.83108	6.44834	5.63749	5.62189	8.11223	5.49794	5.07877	5.08932	6.08232	5.77917	5.44511	6.4874	4.15292	5.90782	6.09606	5.88849	6.75855	5.54628	5.75072	5.81983	11.1208	5.28556	5.74176	5.22465	5.21244	5.02091	8.27729	5.47053	5.31004	4.55417	6.57432	8.04149	6.05919	7.3392	5.32984	5.76347	6.0667	4.30642	5.90441	6.12485	5.02511	6.00964	7.20908	5.35789	5.97771	4.22051	4.02606	5.11259	6.54561	4.74581	7.28168	7.26195	4.7265	6.65922	6.5386	8.63523	6.39579	7.33231	11.2761	5.43371	4.53969	6.87659	6.31272	6.68542	5.8198	7.40643	5.67279	6.90552	6.45363	6.29478	5.54808	4.92737	6.2745	8.98152	5.47751	8.8219	3.60704	5.58772	7.72501	7.28969	6.07191	4.51432	8.65831	6.82707	7.75609	6.03564	4.93457	7.46515	5.83954	7.91345	3.46469	5.70846	5.26157	6.91064	5.34199	4.42433	6.04943	6.38765	8.08013	6.95829	6.15972	6.10002	7.08577	8.21191	5.17521	8.78555	8.06811	9.0832	6.80961	4.19467	4.63863	5.61756	4.7623	5.01493	8.60116	8.76603	5.29293	7.3728	4.76732	5.70366	6.64097	6.67347	8.01065	4.91989	7.36387	6.55919	6.37603	5.67886	6.2352	6.08738	5.9762	4.73085	7.4559	6.11273	6.42454	9.19806	5.45012	4.92099	6.86115	5.3855	7.93242	5.42695	9.23417	7.49491	6.54961	6.83525	6.42494	10.5041	6.49803	5.86263	6.42509	7.81977	5.51626	8.67831	5.29917	5.81102	5.54965	5.85944	7.0719	6.57561	4.89086	7.2937	6.80538	5.52679	5.18134	7.02106	8.1601	6.63593	6.37045	5.79825	8.04225	7.41948	7.95279	6.17108	5.32325	4.87408	5.97215	5.15733	4.3986	6.33245	8.64245	5.30714	7.06744	8.28501	6.60091	6.59441	4.23534	5.39092	7.03489	6.2836	6.73347	6.75623	7.1108	8.29565	5.55557	9.8501	5.89032	4.28968	6.45463	5.51559	6.24013	3.78017	5.46463	4.62191	6.68955	6.58399	7.60699	6.97461	6.2882	6.45163	6.26303	6.29665	5.40618	7.65972	5.98202	4.87404	8.67648	6.43824	4.22957	5.51474	4.23989	7.03843	7.92177	7.76141	7.91465	7.48825	8.21706	4.2565	4.12016	7.73577	7.16731	5.7014	6.49179	4.84694	6.39256	3.49039	8.01568	5.369	4.96158	6.90299	6.86131	6.11493	4.94763	5.05553	4.73178	6.46766	5.7586	7.19784	5.75286	6.7862	6.81063	4.36404	4.59901	4.55201	6.93714	5.7006	6.29526	6.04052	5.579	6.71458	8.41908	5.02057	6.19376	6.65133	6.35163	5.99317	7.65331	6.65371	6.17974	5.8051	8.08491	6.40885	8.49206	7.06927	5.79677	7.07736	5.80817	7.42774	4.71777	6.81457	7.42462	5.52095	4.86719	6.15065	5.57689	7.08376	6.76533	5.89533	6.83396	9.34645	5.03064	6.84628	6.08747	6.19463	6.67885	6.76853	4.93542	8.19062	6.97064	7.74108	6.11817	5.99735	7.35686	7.33206	8.02324	5.43801	5.70102	5.67531	7.74353	8.08909	7.16512	6.28874	4.71967	4.52285	5.84789	7.40014	8.28292	5.40666	6.66402	6.93016	6.95811	5.92934	8.8336	5.4734	6.47022	8.89763	6.43446	7.11784	5.14976	4.85249	5.00878	7.06209	5.08045	6.28294	5.41646	7.29452	6.12519	4.57605	4.6228	5.94747	4.0884	5.85728	6.51515	4.37407	6.65188	6.58193	5.53792	8.95231	7.31941	6.2151	5.1002	4.97738	3.55665	4.2107	7.65233	7.40994	7.97812	5.21413	4.8245	5.85108	8.90119	5.30966	6.00081	7.01709	5.60907	6.05917	5.06759	4.71549	4.68693	4.69622	4.5199	7.32696	4.03408	4.70444	8.35918	3.58365	5.35051	6.51736	3.82897	4.83484	4.5931	3.58529	9.90663	6.04674	3.80433	5.53853	5.45658	4.66298	4.32144	4.56895	6.11192	5.75255	7.63815	3.68275	7.27015	4.94486	7.51286	5.24233	6.66611	8.01901	6.47615	7.72951	3.76178	5.25682	5.02449	4.77402	4.2918	7.37262	6.40803	6.22524	7.33662	4.41514	5.2919	5.31111	5.05393	5.30382	7.59641	4.13551	5.82763	4.19944	4.35622	6.22567	5.47737	5.97909	4.48356	5.45938	5.08424	5.48973	5.68474	6.35131	8.78987	8.20292	4.22916	5.59683	6.29888	6.51566	4.43219	6.50963	6.28581	6.69746	6.66227	4.03253	4.57502	5.37854	5.47313	11.1226	6.30306	4.26097	5.18816	6.41646	7.8628	6.83305	4.14686	8.723	4.88073	7.27648	6.16685	5.38991	5.23804	6.66265	6.52656	5.34386	6.01959	3.86828	5.9862	6.33574	6.2737	4.58449	6.666	5.72293	7.96449	7.20501	5.89337	6.97581	5.06365	6.97309	5.33088	5.41484	5.60952	5.68896	7.01808	5.26084	5.09803	5.89524	7.50435	4.55749	5.60526	5.60346	6.22435	5.50247	7.14791	7.42744	6.60382	6.63568	8.13675	4.03861	6.59307	4.19581	3.95932	5.5303	7.7271	3.31238	6.73996	4.91042	8.79131	6.39404	6.95697	7.8046	4.80579	5.46644	6.77628	6.71429	4.79653	5.8587	5.45069	5.72795	4.47725	9.65165	9.60797	7.45588	5.42997	4.81863	5.41614	5.62889	5.48594	5.91024	5.66349	5.23478	6.00123	5.33774	8.31196	6.79343	4.71971	6.44554	7.97206	6.63683	6.85777	7.48187	7.14871	6.00995	4.59346	7.1703	5.84286	4.53691	6.21054	5.79538	8.35481	6.36423	5.94847	6.4901	5.686	5.36741	5.43029	4.59597	4.97695	4.42324	5.28691	5.25398	5.09555	7.73391	7.12087	7.85277	4.81403	5.58533	5.59596	7.21461	4.64083	3.65065	3.79887	6.7342	6.1394	5.15864	3.47815	5.53686	4.86516	5.98302	4.53217	5.986	5.50237	5.17738	4.88947	5.23619	7.02378	7.25822	5.93817	4.22927	7.86419	7.10063	5.75014	9.03847	7.92844	6.73338	5.83843	5.11157	6.46397	5.33687	5.89371	5.55061	5.97119	7.82379	4.22535	4.06873	6.55491	8.38834	7.7489	4.59964	5.3612	5.39797	6.92431	7.46751	6.04804	5.95623	4.38191	4.94979	4.68083	5.11711	4.95465	4.44899	4.5382	6.35202	4.9793	6.86205	7.16835	7.51387	4.937	7.29024	6.00614	5.16026	6.13591	6.38334	4.54218	6.96003	6.14955	5.49218	5.17867	6.95639	6.80568	3.70424	4.50042	6.37521	5.9723	6.38906	7.94968	4.5943	6.51268	5.98187	5.25856	5.80375	6.02418	4.54115	5.40434	5.67026	7.41374	7.09888	6.24589	7.07173	6.25766	8.25168	5.52313	5.53214	4.97333	7.2862	6.92925	6.61585	5.16252	8.20253	8.43237	4.86906	5.18185	5.89511	6.43377	6.64593	4.25813	8.05979	4.96691	5.36928	5.13954	4.73889	5.18196	7.5982	5.58067	5.70769	4.87975	7.54178	4.06536	5.22178	5.94685	6.35161	7.37704	5.65753	4.89544	5.36722	6.62234	6.57638	6.03162	5.3331	6.70086	5.91908	7.42114	5.66375	5.79215	6.85777	6.26879	5.66425	5.82727	5.12869	8.65988	5.73076	12.135	4.17625	7.53135	3.77764	6.97456	10.0543	4.26155	8.1143	7.79448	6.28359	6.41135	5.41808	5.61378	4.72869	5.4115	5.57133	5.75214	11.8985	6.24124	9.06225	6.81847	6.5709	5.30933	6.33183	6.05703	3.9262	6.94561	7.14338	5.58335	5.29718	4.96501	5.05773	7.92902	7.96635	6.1487	8.13896	6.23134	5.7467	8.3483	5.8624	7.06572	8.2222	7.95328	6.81591	7.77104	4.75932	4.92293	7.37065	7.75888	4.93897	5.80902	5.07034	7.38845	5.32466	5.36632	5.72613	6.1992	5.57086	7.14488	5.73118	6.73984	5.39797	5.51597	5.55603	5.7427	9.13274	6.63238	6.80821	5.08447	5.57005	4.24859	6.10537	6.35393	8.56494	5.27605	6.78511	5.04033	5.3627	7.70605	4.77039	4.85484	7.40604	5.35942	4.92435	7.55136	4.91096	6.63394	9.40564	4.50911	6.08565	6.05537	8.34022	7.72517	6.15603	4.90282	8.34916	5.71678	8.07795	6.26291	6.16795	5.27034	11.276	5.83	5.5016	6.30161	6.72261	6.98743	7.73547	6.72533	7.76563	4.98145	6.3438	5.35773	7.29775	7.54967	6.60661	5.37085	6.50073	5.84838	5.56471	4.12665	6.48164	8.04812	3.84209	3.82455	6.49293	5.52366	6.49701	6.80468	11.4488	7.47924	8.24543	8.60457	8.20169	5.95296	6.69277	8.53057	5.34723	9.45874	4.82873	3.71369	6.29279	5.72103	7.82493	7.59041	4.38531	10.1306	6.40438	7.86274	6.23288	5.00119	9.17554	5.34865	5.23804	5.83526	5.48979	5.00532	6.01407	4.34111	6.32822	8.44307	4.9206	4.39832	7.39253	4.22074	6.31633	4.95198	4.8786	5.45337	8.04585	4.95532	7.88416	4.79337	5.61459	9.03765	5.29731	4.28742	6.1366	4.83995	6.26295	5.62111	6.63905	4.74864	5.43066	5.97537	6.81444	6.56651	4.46187	4.85842	5.07615	6.22943	8.4565	4.58887	5.02275	5.66468	5.58587	6.59713	7.22557	6.1016	4.43686	6.32691	5.69848	6.45981	5.55214	4.60542	4.92168	6.35656	10.3859	6.68421	6.13276	8.47546	5.80358	5.93176	7.51939	5.38789	4.8141	5.02757	4.94782	6.17948	6.83222	6.61675	6.91392	5.26594	6.81853	7.44376	7.08562	5.14126	6.51942	7.67519	8.01958	5.59575	5.05153	5.30714	5.80701	6.54534	6.80048	5.79995	3.79799	7.43904	5.20342	5.89124	4.21369	5.13932	7.17723	4.18928	5.47733	4.26173	10.6397	7.31868	6.24853	13.6924	4.09987	6.77807	5.33937	3.63895	8.6254	5.94028	5.9181	6.65746	7.37359	5.4463	5.83305	4.23976	4.29204	8.83865	3.91422	5.46233	6.84331	4.08253	7.55148	5.29256	4.68101	6.60497	6.74971	8.70293	6.63925	5.99239	6.9951	6.26423	5.23307	6.77584	7.41774	8.56911	6.44496	4.60031	5.02463	5.92026	4.47763	5.3573	8.98669	3.80749	4.41571	7.6486	7.55643	9.35951	5.52292	5.81024	6.18742	4.65928	7.57875	7.3947	5.4367	5.63904	6.52384	6.97958	6.0023	6.89245	6.64298	6.64955	6.76572	8.74469	6.16738	5.89961	7.0335	4.53187	6.62435	5.36777	4.57095	6.196	4.98892	5.05984	5.79303	4.25862	5.05015	4.11855	4.95712	8.20738	5.37837	4.40446	8.44262	6.91759	4.85247	4.23918	5.80142	4.86126	7.34274	4.99788	6.25403	7.17488	5.10596	6.64237	5.60397	6.81535	3.82426	5.24058	4.35656	6.06032	5.99568	4.86813	4.88939	5.86553	5.31943	5.34048	5.74969	3.75364	4.42364	5.35217	5.31911	6.07434	7.24045	6.67338	3.6927	3.42114	10.9045	6.30011	11.386	5.59854	5.96735	4.14939	11.595	4.82931	4.37095	12.6639	11.059	12.1704	4.30573	5.64759	6.91587	11.4467	9.74436	11.5171	6.85677	11.3759	12.307	11.8627	9.07192	11.6555	10.6317	7.21291	12.5868	11.0016	5.5225	9.79715	11.796	10.6673	10.0689	6.68885	12.9744	13.244	4.32221	10.9639	5.32124	7.59841	6.50951	5.0234	8.29836	10.4978	9.97832	11.4827	12.7198	4.86561	10.6117	5.68325	7.38435	6.25468	10.7217	5.48464	5.84129	11.5732	6.81413	5.15678	5.14483	4.98281	6.0639	7.93855	6.78212	5.63756	6.47873	6.75034	10.9085	4.26462	10.8286	8.38184	9.06474	7.45246	5.04442	11.8662	7.77803	10.9298	11.7048	5.4356	12.3993	11.6488	7.34909	6.71633	5.07221	7.21416	11.0481	5.74782	5.7394	6.0668	12.1407	6.48988	8.83029	8.08722	6.21767	7.37962	5.87108	5.01934	4.56445	5.17798	5.56436	7.40733	4.67396	6.49448	6.14001	8.09287	4.83958	6.47235	4.75727	5.706	4.92541	5.60552	6.44341	4.41212	6.32004	5.57339	8.98676	5.06824	10.0774	4.57424	10.8935	9.72613	6.35571	10.0699	8.08329	8.599	4.81365	7.77181	8.28363	4.87927	9.31132	4.73439	6.71231	4.31857	7.5389	3.47882	6.51753	8.65527	6.69779	6.7142	9.72186	4.37869	8.50686	5.5203	7.42282	5.84602	5.25283	8.15176	7.25541	7.21155	5.7394	5.15451	3.70081	7.81408	6.79352	5.39435	4.68228	6.94776	5.38935	5.41789	4.78655	5.96934	7.22268	4.66077	5.72968	3.89338	5.84723	3.42099	6.92143	6.58343	5.60953	5.1386	5.19909	3.82753	6.14937	7.1257	4.95129	5.25298	6.7205	5.03002	10.3959	6.21868	6.52345	4.85376	5.30298	6.0882	5.32703	5.85583	5.76201	6.00019	5.82321	5.59172	5.61018	7.73609	6.06103	6.68802	3.9061	5.22242	6.214	5.77644	9.24109	3.37718	9.40736	5.87269	5.77144	5.68623	6.24326	4.53389	5.98749	7.81175	8.98572	9.28905	6.05151	8.12111	7.46043	6.12302	4.7583	7.48041	7.75	5.60439	6.05472	6.20068	6.14636	6.51307	5.6178	6.32873	6.16545	5.50546	6.12214	8.00997	5.07138	8.45567	6.69119	4.19161	5.88116	6.04944	4.32295	5.03011	8.25814	7.00769	5.17804	5.94664	5.53941	6.51121	5.10856	5.2693	5.77783	6.09511	4.97399	5.03854	5.59254	6.0645	5.12164	5.63779	6.6271	7.36251	5.95641	4.3915	5.57044	5.54567	4.49701	9.5654	5.46754	3.65133	5.18935	5.22895	4.12614	6.1051	5.44649	5.09201	6.49825	4.6347	7.19056	4.0367	6.89154	5.03595	8.56757	5.57869	7.2555	4.33342	6.25529	7.15449	7.18155	6.66398	3.82256	8.54064	6.21898	6.28378	6.14276	6.17799	5.08484	5.77179	3.86369	6.21895	6.49574	6.06915	6.52784	5.95392	8.08559	5.02385	7.03446	5.29527	6.90594	6.40613	3.95981	8.11778	10.0182	6.99164	5.88159	6.80595	6.5939	5.75565	6.06366	9.94472	3.52353	7.38012	5.46049	5.70907	7.52189	4.34612	6.88391	8.0752	8.14428	5.35312	6.96847	7.4506	5.01688	5.09689	5.46263	8.16129	5.75887	7.77265	6.4077	3.26319	4.49371	5.19851	3.74718	6.25797	4.27521	4.58571	6.73141	7.65279	4.35552	5.63714	3.93162	10.3457	5.90811	4.73564	4.26373	4.09959	5.92619	6.40652	3.52857	3.72946	5.35909	5.65442	4.38308	6.41327	8.28903	8.69667	5.46912	4.29832	5.89339	4.37176	5.84061	6.93457	9.2856	4.70628	7.05304	7.30397	4.95908	8.37113	5.55846	7.45196	7.41032	6.99738	6.69906	7.21667	6.21274	6.69572	5.70291	4.58941	6.51465	5.0805	4.17792	6.91902	6.75898	5.89184	4.82563	7.47787	6.46236	7.09064	4.83573	4.89026	5.19111	3.106	8.06492	5.43907	5.73868	5.17342	6.59368	5.40394	4.93271	4.15603	6.58936	5.02538	3.60793	3.55688	5.18356	4.28068	5.07405	6.48658	5.75294	7.41081	4.66787	6.01868	5.46876	6.41502	4.69027	6.22313	6.01115	5.2794	6.10741	3.20591	5.36525	4.93161	5.46374	4.22593	5.6924	9.19289	6.53062	3.78049	5.07204	4.07625	6.00098	6.3095	4.78418	6.46512	7.2718	7.67367	6.09642	4.27912	4.69377	6.72526	4.74625	5.77362	5.36399	5.22708	5.83804	4.5197	6.53641	7.40033	6.81735	9.67858	7.13694	5.79117	5.2839	4.8984	5.99241	4.9097	7.14723	2.97113	5.51912	6.01584	6.08415	7.10639	5.42053	3.53469	5.4797	6.84083	4.27933	4.86835	4.18111	4.70447	4.12893	5.56731	4.47192	7.56861	5.79178	6.03826	4.44897	3.50705	6.49334	4.07848	5.3738	4.3608	6.70614	6.60929	4.51691	7.5841	4.55655	6.74129	6.4779	7.44782	4.33584	5.81248	6.48758	4.92935	5.09823	6.20682	5.86423	7.15551	5.87585	3.83787	6.39815	5.58939	7.32881	5.88971	6.95825	7.2399	6.04354	5.26849	3.84214	5.62943	6.37294	5.87894	4.93557	4.91215	5.09889	5.78223	6.80809	6.88141	6.21589	4.68848	6.84137	6.68436	3.97323	5.74061	5.60155	5.21077	7.13909	6.85202	6.92144	5.54117	4.17377	4.46369	4.27271	5.32886	4.88535	6.01447	7.79095	5.82992	5.51946	5.18467	5.89073	8.01905	3.85279	5.60878	5.11274	6.30261	6.29409	6.09718	3.71319	7.05246	6.47967	5.31232	6.55804	5.34758	4.29245	4.169	5.37131	7.23184	5.76142	4.08155	5.45153	5.97933	7.03243	8.03425	6.9253	6.02946	6.29734	5.15615	8.42881	3.24942	3.97461	4.26713	7.1483	6.0849	5.68752	5.0948	4.78995	6.84414	5.05669	4.97661	4.83683	7.24709	3.21343	7.80229	4.43955	4.40105	5.31021	5.31095	3.84019	6.58842	8.56754	6.18309	5.80671	9.62677	7.08908	10.273	4.13069	6.23317	5.28473	3.84712	6.35357	5.61458	5.00994	5.35	4.79265	3.84023	7.58967	4.31453	5.96126	4.76466	5.52474	7.75018	5.7028	4.56684	5.61145	6.3887	4.08845	4.65219	6.70254	5.67013	5.13931	5.66376	5.58338	5.82423	4.93334	7.00592	3.68787	7.32504	4.12203	6.6647	4.86324	8.23366	6.17806	6.51411	5.80908	5.90202	4.89895	5.91667	6.02826	4.43977	5.79629	4.67017	7.56287	7.2421	5.12118	4.25546	4.32607	6.74705	5.75526	6.77085	5.16677	5.11903	3.89368	7.06958	6.73042	8.47938	5.76388	4.95608	4.94381	5.56275	6.57114	4.89265	5.16875	5.35752	5.30137	6.08757	5.20153	4.77665	8.05276	7.49733	6.76276	6.47784	7.74717	4.36631	6.82737	3.69398	4.72579	8.61293	7.02168	6.20776	7.42285	8.36598	9.2089	3.31728	7.50791	6.25243	5.77733	7.1639	9.71833	5.34169	6.45028	6.49483	4.84612	7.39419	6.13116	8.78135	6.78297	5.89081	6.98404	5.31433	5.50687	7.47639	8.72431	7.83182	6.92072	6.68239	9.26254	5.86512	5.17557	6.28462	6.2603	4.37655	6.27651	7.18041	6.99867	4.49042	5.59962	4.0277	7.90794	4.12415	7.34764	5.34868	6.73247	4.75304	4.33622	5.32122	5.89503	7.24725	5.60704	7.15813	6.91534	7.6732	4.47232	6.43151	6.48927	6.67653	5.47225	5.73499	7.73738	5.13761	6.81449	4.11883	6.42315	5.6216	4.56609	8.7143	8.1809	7.05294	5.70048	5.28656	4.74616	4.41071	5.60574	5.0169	4.85212	8.7342	3.8391	3.76982	4.51087	5.54587	6.1203	7.74019	5.89689	6.18955	4.45546	5.94266	5.08312	4.27257	5.90942	5.5401	3.78516	4.99359	6.18458	7.43066	4.52788	8.62735	5.47242	7.14375	6.05018	7.92431	6.86614	4.79648	6.74734	5.91913	5.55981	5.36843	4.45836	5.58184	9.74524	5.08188	8.13849	5.95432	7.24438	6.72161	7.61514	7.70663	6.30397	7.47075	7.69376	5.82469	8.81964	7.15908	7.04532	6.8649	5.66208	6.16894	8.08893	7.66953	5.96235	7.90772	5.90678	4.91584	5.72502	5.19029	6.67263	6.86585	5.70792	7.46762	5.20154	5.20027	4.08703	5.2072	6.78781	5.47162	5.32966	6.28709	5.84971	4.96113	6.49416	5.47964	4.4845	7.05039	5.67007	6.60429	5.56209	7.89682	8.01059	5.89987	6.09457	5.84924	8.2666	5.45873	8.17479	6.08063	8.90619	5.40306	3.81201	4.98958	10.2826	4.87447	6.33053	5.80673	4.4971	6.59087	7.71842	8.36251	3.36801	7.92213	6.20463	7.28449	5.95794	6.29811	3.66309	5.73102	4.95327	10.2712	4.53454	4.89658	7.23972	10.5191	5.00473	5.23599	8.17658	5.80425	4.41904	5.15164	5.97604	5.29308	6.70238	5.42403	5.45064	4.84701	3.69242	7.11295	5.37206	6.03172	5.92079	7.08637	4.61894	4.59211	5.9022	5.80071	4.00958	5.2032	5.36512	5.18226	5.8349	4.77309	5.73549	5.86312	7.68827	3.458	5.10977	7.46244	5.39431	5.23896	5.48257	5.64469	5.63609	5.66436	5.05803	5.28557	7.68433	6.81887	6.9243	5.66074	3.37286	6.56605	7.87126	6.29071	6.42509	5.67279	5.54718	5.89693	6.12003	6.66823	5.32268	7.13785	4.79116	4.22415	6.64234	5.02772	5.79872	6.39498	5.10681	7.4913	6.35779	4.39629	4.69613	4.93947	7.39369	3.36703	3.76855	5.7043	7.4605	8.12602	6.71193	6.23881	5.69451	7.21775	5.12527	5.4708	5.82856	6.12937	5.54299	5.22231	7.144	7.58221	4.44949	5.131	5.30181	5.3338	5.8172	4.78381	5.76439	8.78895	5.93374	8.3179	6.21196	7.5645	5.1856	4.90534	5.96505	6.83658	4.9131	7.13279	5.71758	6.85973	8.25301	7.71941	7.14026	5.51285	6.93013	3.72501	6.00157	6.92017	5.95793	6.07126	9.10127	7.42368	6.80558	7.80716	8.21815	6.92096	6.53321	6.70252	6.44766	7.48257	6.75328	7.27028	7.29087	7.15943	7.69167	7.02086	5.41503	8.13246	5.30747	8.01278	8.18754	7.00825	7.31501	7.0599	6.64121	8.04431	6.85514	8.2755	6.70776	6.1006	5.11192	6.31319	7.03439	5.57128	5.31914	5.68962	6.16296	8.53332	6.0337	6.38302	5.77405	7.68545	6.40145	7.51874	8.29152	6.64479	8.81016	7.0063	9.77899	7.48251	6.42301	6.73768	8.80596	3.8234	9.04901	7.32409	5.88659	6.11521	5.8146	7.5321	3.70309	9.20489	3.27384	10.5987	10.0644	9.72983	6.29216	7.92906	6.21229	5.88902	5.70291	5.09691	6.0519	5.2907	4.58419	6.76366	8.41296	6.38394	4.76704	7.22786	6.16939	6.91229	6.01797	7.28152	5.12788	4.54817	7.48393	6.36518	6.43259	3.64934	7.53028	6.17336	4.96841	11.2374	4.38854	4.67217	8.31928	5.46659	6.0144	6.40197	5.40372	5.64825	5.76452	5.96474	5.67927	7.55684	10.6052	6.90116	6.15308	5.16737	6.37752	4.44872	7.19922	5.39136	4.64945	7.14166	6.13883	7.12092	7.21126	5.94789	8.34255	6.37978	3.7858	5.63912	5.24774	3.31451	4.51045	7.08456	7.42222	7.80615	8.119	4.58709	9.25884	10.4057	7.33577	7.0538	4.47715	8.25117	6.04984	6.44655	4.29617	5.74726	5.41975	6.53867	6.43691	7.10887	7.64773	7.145	5.41036	9.58824	5.4074	9.67817	7.2147	4.13723	5.31954	4.73748	5.31049	6.6629	5.30382	5.37956	5.52485	5.30643	3.7666	4.88612	9.40218	6.48255	7.90643	7.0647	8.51386	4.84512	5.18998	9.05093	7.77403	5.51953	7.32826	6.25296	5.26392	5.58631	3.63421	9.36336	5.35582	6.5578	6.46019	4.29454	6.47457	6.27911	7.18926	4.28179	5.70368	4.03437	5.96221	3.78998	6.93037	4.84189	4.94346	5.54388	6.91027	6.9581	6.48014	6.92193	4.4335	4.26998	6.45709	7.05811	6.64976	6.33134	6.39716	6.65684	6.19197	5.4366	7.68662	5.74105	6.88203	6.40211	7.09594	4.65651	7.16312	7.9449	5.28086	7.17747	6.27255	5.85451	5.97239	6.20321	7.33757	6.48216	6.79699	5.99543	6.78977	7.57765	6.58212	6.56238	7.4184	4.78045	3.87832	5.81258	7.07043	5.75848	6.11279	6.08539	4.87171	6.28218	5.22647	4.96109	6.69697	3.26362	6.75836	6.68639	8.03297	6.1836	6.46003	6.12063	5.27211	5.03907	6.34533	4.9154	4.47261	10.3591	4.37252	7.9164	8.06558	4.12262	7.64976	9.24856	7.12786	5.75526	6.72117	5.58121	5.15199	7.06687	8.59978	10.6532	7.2291	5.9021	8.65805	6.7787	6.44608	7.25768	5.5861	3.79804	4.18491	5.23852	7.45736	8.98993	6.29062	7.64779	4.60165	4.79882	6.52048	5.84928	7.52697	6.12413	4.90866	5.58031	6.08894	5.46113	8.70331	6.55922	6.78744	5.15941	5.01984	6.1125	5.84725	9.77771	7.69554	7.31656	5.04433	6.65972	8.34594	5.93062	9.20178	4.63509	6.87288	4.82809	5.36042	6.43602	9.71463	5.72439	5.9678	8.14478	5.25035	7.90739	6.35225	5.83313	6.2885	6.15191	6.66196	6.07542	5.13598	4.76047	6.3753	7.58276	4.04087	8.3798	6.79159	7.50116	9.44305	7.73624	5.6572	12.9955	8.29745	5.74505	5.4049	7.77973	5.19259	5.58511	6.02048	8.57241	5.03038	5.51575	5.39483	7.24358	4.80449	6.07364	7.37603	6.20275	5.11833	4.89993	4.15143	4.85405	6.66742	5.38879	7.71626	4.45641	5.75422	5.96277	7.72041	5.61743	6.24863	5.80414	7.39854	5.16606	10.2611	5.88544	5.0279	7.86568	11.0881	6.51965	9.348	8.71719	12.1933	9.83584	4.51562	7.83829	7.70099	6.20661	7.1917	5.96048	6.85586	6.02165	4.85339	6.84871	9.43997	10.8622	8.55171	7.91182	6.44211	4.57212	6.17544	6.30542	5.32943	4.1625	5.41606	8.15958	8.16651	7.07225	4.76347	5.18494	5.47098	12.7596	8.79024	9.30098	5.71485	6.45524	4.86422	5.69121	5.85795	6.01376	7.49327	5.83786	5.68574	6.74909	6.9694	5.9556	4.1963	5.86896	8.01994	5.53667	4.32425	6.45491	4.17182	5.26042	12.6854	9.39915	5.77498	5.4649	5.42277	4.48442	5.98896	6.28088	6.94804	5.94489	6.51767	5.71111	6.54292	4.45026	6.56226	5.43869	6.50569	12.1057	7.94551	6.6615	6.05386	5.84519	7.55268	8.85654	10.0764	7.11536	7.47081	8.54476	7.0398	4.1672	5.37672	5.32974	5.48215	5.37892	5.60467	7.25059	6.53128	5.64481	4.61209	6.30928	10.1894	5.37137	10.6293	5.12098	4.07099	4.14606	7.83568	6.40961	6.58889	5.41866	6.66052	10.8106	6.26726	6.1329	4.88335	6.64481	8.64101	5.09795	11.0127	8.69065	8.43631	6.92458	4.98695	7.7148	5.86159	4.92374	4.90662	8.96128	5.73997	12.6509	4.08684	9.11948	4.00612	5.37184	6.10957	6.55339	7.02183	6.5185	6.36385	8.94449	6.56761	7.0066	5.49501	6.04899	5.24635	9.05587	6.89929	7.40921	4.51443	6.27538	5.90078	4.45382	4.58576	5.05788	3.93863	4.55754	6.57189	7.30331	6.53274	5.00412	4.82972	5.40646	7.34872	6.5636	5.83486	8.07641	5.26437	4.39399	6.87036	6.06646	7.29016	6.71595	6.32145	4.56222	7.01016	6.63647	7.65364	7.43498	6.3572	5.45314	7.67008	4.08111	4.82298	4.62216	7.63838	6.50655	6.20277	7.13841	5.08228	6.38306	5.02723	5.62497	6.49775	4.23881	7.75751	4.90503	4.55185	6.11581	8.68711	6.31569	5.21516	5.40199	5.19378	10.2355	5.59589	3.79082	4.84037	5.74339	5.32977	6.08856	4.24558	4.57944	6.65941	5.76416	4.65117	4.97999	4.97488	3.84357	5.4234	9.23924	5.58279	7.03353	5.3273	4.31927	6.61196	5.43631	6.94612	8.77209	4.05557	6.10285	5.86955	7.26068	6.3255	6.23642	5.59166	5.34069	5.90633	7.60116	4.54381	6.91317	4.18875	5.74776	5.61517	4.979	4.94939	5.48672	6.23077	4.83758	6.03493	4.44288	4.82361	5.86086	5.64884	4.87352	4.57871	3.71129	7.3069	5.25639	8.18248	4.59682	5.24521	5.53823	4.15164	5.56932	3.99058	5.8193	3.53132	5.04681	4.87803	4.68888	6.36602	7.00938	5.3435	4.72459	4.84966	5.9892	4.77356	5.14981	4.59328	5.78819	4.53205	3.96354	5.47575	3.94281	4.74213	6.79396	4.29696	4.1557	4.91487	8.23762	6.48984	5.83131	4.55737	6.42832	9.01655	5.98614	3.93779	5.75728	4.25141	6.39963	7.19205	4.7949	4.84551	4.79622	5.92536	5.81134	4.17013	4.99975	5.78513	4.04877	6.25689	6.50466	5.28361	5.50425	6.04738	5.46986	5.01735	4.85543	6.47027	6.77554	4.35602	6.57597	6.56128	5.49641	4.47611	5.98941	5.71166	5.44703	5.77937	5.76461	8.06405	4.51173	7.44748	5.72869	5.27327	11.0032	5.01554	4.07022	5.88698	11.9728	6.00174	11.3334	6.30584	8.76726	4.48407	5.82091	6.7219	6.62196	6.08973	5.47199	4.78683	7.98397	5.05189	7.87119	8.19979	6.75468	4.89214	7.88556	5.90985	6.86087	4.69277	6.54056	7.19464	6.94904	5.86112	5.57593	3.64861	7.93321	6.50634	7.11957	6.40017	5.24752	4.89911	3.77362	5.52075	8.23533	6.08911	8.21406	5.27064	4.69857	8.92396	7.65441	6.59876	2.98961	5.82495	3.79976	5.18597	6.17427	5.52824	10.221	5.47542	7.54906	6.08458	7.26456	5.75866	8.79482	5.64397	5.46184	8.99792	6.59023	9.56339	8.13702	6.79595	5.94582	8.4982	5.93406	3.63204	8.05419	4.98628	7.44475	4.66918	6.66789	6.17914	5.69954	7.98072	6.18905	4.74385	6.7123	7.51018	9.02299	5.05177	7.92634	6.73116	9.3609	5.69677	6.68274	10.5619	6.80025	6.29148	6.25357	6.60261	6.39581	7.54124	6.46611	4.32301	6.18235	7.38996	6.6178	6.64984	3.21111	4.44595	4.97936	6.51163	6.72025	6.58938	9.50329	7.75213	6.41091	5.99913	7.04528	8.96286	10.2116	6.23742	6.71477	4.35622	6.18199	7.97516	5.78548	6.40562	5.04019	6.67269	5.48997	6.48522	7.79385	5.77659	7.75304	5.51269	5.41597	7.69476	6.20517	5.53435	5.2122	5.59814	6.12183	5.52151	4.61982	7.90877	6.7138	4.31576	5.44926	9.82778	4.52144	6.82864	7.4929	5.87921	5.68401	8.00259
ID02	White	884	Male	26	No	No	No	No	34.1	No	No	Yes	<= 12 years	19.0666	3	5.09529	5.33015	5.69708	8.73426	8.78193	4.76046	5.19599	4.94083	4.60669	6.26496	4.25884	5.81748	6.13554	6.81559	6.84494	5.64379	7.20191	7.90092	6.08656	6.19243	4.67373	4.97585	6.72268	5.45979	4.47651	7.07635	6.59554	4.75187	4.82983	3.19358	5.83508	4.41009	3.67326	4.82241	4.37233	7.69067	5.42971	5.59414	6.32933	5.32893	3.83586	5.84663	4.47523	4.8917	6.45685	3.75786	5.2385	4.63198	3.60723	4.92297	4.70935	5.17795	4.5168	3.7915	4.9672	7.37566	5.06937	3.76062	4.91318	4.20926	5.87331	4.84579	3.88713	4.34075	4.43867	5.82183	4.18795	5.10465	4.26103	4.78783	4.31489	6.12782	5.18756	6.34695	5.52302	9.58435	6.25603	5.98361	5.10952	5.91554	4.77943	5.59495	5.38502	5.30147	6.51118	7.75224	3.47695	5.56771	6.06845	6.19545	5.92552	4.74842	5.01562	5.2029	7.04667	6.1453	4.30972	8.67911	4.78274	4.26541	4.80096	4.59868	6.22183	4.38223	7.78811	6.79677	7.00464	6.08717	5.00651	5.10173	5.30904	4.59684	4.46543	5.22445	5.09937	5.59511	6.75569	4.76976	7.30995	5.56764	3.64469	4.64282	5.82473	6.48496	3.23331	2.90301	6.69688	5.49964	5.30568	5.19326	9.59665	4.63116	6.84486	6.82334	4.754	5.56173	3.76124	5.30144	4.86171	3.73207	6.59314	6.28273	6.20114	4.37225	5.09698	4.96784	4.14975	5.27265	6.42134	5.25338	5.31746	6.03758	6.10045	5.34496	4.69101	5.47653	6.61102	5.11162	5.16991	5.47963	4.21175	4.41053	7.28093	4.52768	3.85201	3.75153	5.96201	5.74283	6.27556	4.49695	5.74023	6.1795	3.15828	4.94425	3.69061	4.64458	4.576	5.49561	4.71966	4.5005	4.80415	5.15511	4.59229	4.64813	6.30491	5.15147	3.52353	6.32238	4.08819	4.26897	5.62937	5.11069	5.31348	5.15385	5.65177	3.6029	4.49839	5.33852	3.65781	5.35851	6.47877	4.2834	5.77425	6.04337	7.89811	5.16839	3.74896	3.97598	3.86931	4.7602	7.08023	4.98547	5.22251	4.97215	6.68393	4.73219	5.39565	5.40424	3.67189	4.70482	4.81044	3.29837	5.42924	5.43319	7.08594	4.0081	5.3192	8.98585	6.37027	4.65749	4.36782	4.5173	5.46634	4.19757	4.70498	4.38317	4.81432	7.77762	4.44414	4.67891	5.79469	4.69227	3.85006	5.99038	4.76787	5.40126	6.27398	6.92962	6.23846	4.08918	4.8641	4.67469	5.96657	6.22534	3.74954	4.10848	4.14758	5.28337	5.11103	5.18635	7.07472	6.01394	6.51931	4.89487	5.53309	7.892	4.55597	3.94712	5.07549	4.81692	4.82968	5.12395	3.85679	5.51661	4.60244	5.99017	5.42772	5.39609	4.82581	6.05014	6.20041	6.02137	5.08209	4.43689	6.95367	4.29388	3.66039	6.22016	3.71536	5.67319	6.64289	6.63472	4.87325	4.97847	6.68004	5.51488	5.46868	5.5671	6.07663	6.46317	5.96409	5.4388	5.91159	4.63165	6.80995	5.23527	4.85076	6.72044	5.80868	4.80219	6.73569	6.6446	4.35815	8.05582	6.85385	7.40707	3.75246	5.29863	5.96696	5.3965	5.25264	4.69731	6.29177	6.28162	6.39461	3.76811	6.77126	4.63349	5.44206	6.28839	6.40476	4.88753	4.56083	5.56981	6.71852	6.0525	5.87526	4.57206	5.08208	5.03967	5.74258	5.07357	6.66944	4.45592	5.22146	6.86539	6.65961	4.69284	4.21541	4.82875	5.21549	4.38973	4.24369	6.17367	7.31446	7.69646	4.23257	4.80099	4.75326	4.9071	4.75787	6.05398	5.23125	4.28781	5.25585	5.55445	5.9149	4.7766	5.48606	4.21321	4.20696	5.04305	4.49056	3.78596	4.24063	4.41533	5.73428	6.77517	5.11535	5.2986	4.92702	6.34951	5.67593	3.54739	5.76505	5.27201	5.15941	5.8394	6.46639	6.13425	5.28392	4.13279	3.3961	5.68603	6.40628	5.71253	3.78743	3.64771	5.66677	4.98969	4.72334	4.71339	5.49732	4.27614	4.54372	3.93697	5.40231	6.2027	5.57104	5.89849	5.24787	5.1924	8.67439	5.47232	5.46044	5.27212	5.44435	5.00995	4.67938	4.6931	7.11999	5.24971	5.51017	3.21913	4.25709	6.88055	5.37281	8.21093	7.71608	5.16288	6.18304	5.04228	6.42125	5.89197	7.22551	6.09463	5.61186	5.54637	4.54041	4.75077	6.9851	4.10903	4.82264	4.29907	5.75	7.60811	6.07981	4.47352	5.50975	6.02438	8.32272	4.94053	5.58305	5.23774	4.58141	4.97722	8.20303	4.03771	3.61529	5.11217	4.48511	6.79966	5.50289	5.33138	5.38689	5.83653	6.94676	6.01293	7.47484	4.15889	3.98712	7.0972	5.10724	4.21128	5.63144	5.91758	5.9068	7.23561	5.36615	5.84652	5.54652	8.57511	5.44209	3.76788	6.20455	5.81605	5.43317	5.4596	7.99104	4.92116	4.17046	5.3224	6.60873	4.3209	6.05635	8.16503	4.10097	7.98245	5.77129	5.05219	4.9742	6.23047	5.06907	5.17773	4.23599	4.60281	4.10517	5.38882	4.47955	7.23576	6.06117	4.95186	4.64891	5.50168	6.85894	9.49408	4.81999	4.84616	4.31202	3.88828	5.7651	5.62516	7.22877	5.38123	5.76605	4.41308	4.96796	8.39204	5.0632	4.12756	4.89374	4.72351	5.21761	3.51108	5.27769	4.84543	4.85413	4.67124	6.92065	6.51302	4.32247	6.89062	7.3799	5.5989	4.23274	5.93254	5.7952	3.58033	4.18401	5.30734	5.18704	4.43151	6.15168	3.66677	3.94854	5.47834	3.59788	5.10028	7.68561	3.52126	5.22243	4.87384	4.9166	5.37458	3.63281	4.68211	4.95412	4.76833	4.61721	5.25696	6.23311	5.31905	4.3225	5.19503	7.93379	4.8962	3.40694	5.15213	7.61847	6.52878	3.83186	4.65228	4.58255	4.59483	5.75513	7.36735	4.86857	4.27383	5.06496	4.53423	5.56811	5.34996	4.12917	4.30967	4.62276	4.66194	3.45921	5.88516	3.76623	6.10917	3.79889	4.17987	4.48427	5.62416	6.15391	4.91182	4.89724	5.69825	3.99792	4.1175	3.91847	5.55653	5.8343	4.5791	5.09063	5.48141	5.13112	5.70821	5.98097	5.96393	4.79514	4.54164	5.77314	5.22126	5.14665	4.93768	6.09846	5.39745	5.499	4.10749	5.52368	4.62335	4.05154	6.10913	4.5293	4.61401	4.91855	6.19671	5.45917	5.30955	5.00422	4.63663	5.94301	3.78744	4.07783	4.25462	5.88305	5.513	5.50539	6.84388	4.04145	6.69463	5.41163	4.82712	3.99203	6.48965	4.8362	4.22658	5.60128	5.60889	7.08732	3.36861	4.26479	4.18759	5.09922	5.40723	5.68643	6.0049	4.76664	5.40366	4.44303	6.78921	6.35526	4.45559	5.90512	4.62355	4.42461	5.35502	4.60169	4.86131	3.61369	6.48676	5.66287	5.06534	6.4973	5.06962	5.85949	3.89508	4.77332	6.74929	3.85403	4.37684	5.25378	5.94344	4.81167	5.65437	5.02773	5.20052	4.75197	6.52031	5.22218	6.02058	4.20154	6.08919	4.98736	5.46122	5.33847	5.01188	5.23086	5.72979	3.55852	5.00654	5.36858	5.1468	5.50299	5.74124	4.25079	4.70578	6.94772	6.66118	5.39944	4.51611	4.28852	7.08712	6.43378	5.8218	3.94465	6.28867	4.44999	3.95307	5.97812	4.49352	5.67529	3.63944	5.32813	5.56838	5.67946	6.20137	5.7753	5.28361	3.89055	6.64817	6.02943	6.89504	6.04691	5.02337	6.05846	3.22728	5.37201	4.34972	6.25772	5.02628	5.46722	5.58612	6.04459	3.99033	5.3752	4.69922	6.41201	5.28841	5.31347	3.90903	4.69342	5.40606	5.51902	4.30188	6.48836	5.8593	3.98271	3.13594	5.77032	3.66367	4.52305	4.81272	4.77098	5.29763	5.04235	4.84157	4.86033	6.39464	5.10754	6.39009	5.39774	4.7545	4.988	8.21912	5.2056	5.31803	4.42517	5.5465	4.40889	8.40132	3.57526	4.8133	5.46069	5.69581	4.93721	4.694	6.76384	5.62882	5.19219	3.94321	5.70682	5.23555	3.90892	4.1787	5.71268	4.29899	4.36056	4.01825	4.20725	4.12322	4.61011	4.74459	4.09378	6.12267	5.48767	4.55962	5.0474	9.22039	5.36528	5.92639	5.65287	5.4223	6.1173	5.92033	4.91815	4.35512	7.5775	6.81039	4.37607	4.92493	5.38855	6.6893	5.22894	5.26748	5.2171	4.85922	5.03152	5.74178	4.63492	5.67945	7.45215	6.11513	5.27057	6.00716	3.94805	4.63716	5.11127	5.45054	5.94594	4.49825	3.26748	5.64355	5.43175	6.00486	5.53415	5.25096	4.43556	3.85528	4.63685	3.82459	5.0891	4.30458	5.00157	5.20639	5.17993	5.00563	6.60886	6.14407	7.13621	4.6592	8.40814	5.32505	4.06103	4.6526	4.3633	4.01238	5.47031	3.61728	4.08064	5.01607	6.27008	3.78439	5.73838	4.85998	4.40349	6.55093	4.01731	4.34605	6.64567	3.73501	4.79512	4.56805	4.33003	5.4134	4.72573	5.10085	5.58677	4.78462	6.46721	5.87544	4.80282	4.85483	5.30799	4.50454	4.69626	5.78242	7.03953	4.33153	5.48316	4.82278	6.06412	5.44865	5.51882	5.00402	7.81562	7.66289	5.2872	7.31197	4.79456	6.92241	4.50478	5.38796	6.99483	5.3234	6.37353	8.31227	5.31386	5.98385	6.36118	5.74712	6.93861	8.0167	5.7217	4.38491	3.42728	6.58273	5.44897	6.21224	6.43959	3.54578	7.00786	4.00631	5.94543	4.23157	6.11474	4.64246	6.84242	5.98129	5.21048	4.99627	6.30218	5.61321	3.27558	6.18243	6.84179	7.72084	6.68151	5.99489	3.05265	4.74514	4.32613	5.31153	6.93195	7.30251	8.34054	6.5294	5.36979	7.28048	7.71422	5.17157	5.28538	7.92419	7.05281	5.41034	4.23557	5.17136	5.1436	4.98578	4.59712	5.03204	4.59206	3.70697	8.33047	5.20724	4.91407	4.95041	5.26031	4.36053	5.15555	5.27905	4.20558	3.47501	4.14391	4.62232	3.35986	4.18497	5.24596	4.86193	5.35163	5.28258	3.47999	3.17781	4.07481	5.58639	4.3854	5.68557	5.00195	4.89477	4.71032	4.6115	4.0699	6.13543	6.02342	3.30067	5.38864	5.66564	4.13541	5.14331	5.34414	5.06435	3.69104	5.40758	4.58237	6.71488	4.26588	4.60052	5.8287	3.59996	3.94685	5.01357	4.99398	4.49846	4.8527	5.17549	4.34017	5.87267	5.24553	4.71438	5.05711	5.07875	4.62625	3.58742	5.5465	5.32792	5.69507	6.57132	4.37402	5.32755	5.19371	7.00642	5.36036	7.18037	6.1935	8.80119	7.97146	6.68458	7.07435	6.13547	6.99101	4.77532	5.41167	8.02447	4.76839	5.6611	4.88036	7.01563	5.22463	4.78983	5.37862	5.76695	6.31667	5.87613	4.00252	3.90475	4.41942	5.16992	4.69363	4.27133	6.66623	5.33235	5.92829	7.9332	6.0366	5.74534	4.51406	6.77355	5.36782	4.92945	5.21815	3.91481	4.16633	5.65974	5.50163	5.95001	4.25406	7.03289	6.02371	6.14745	5.77403	4.63977	3.86116	4.28447	6.42103	5.45146	3.42204	6.55559	6.96622	4.63758	6.26889	6.66728	5.63627	4.30494	6.12751	4.88948	10.2507	4.77135	3.95225	4.18571	3.89155	3.60153	3.88362	4.42907	5.02799	5.9585	5.49087	6.08689	6.30067	10.652	6.70845	6.46244	5.17812	6.73766	3.95075	5.69428	6.3357	5.36099	7.81702	8.05074	5.83785	7.65899	7.93641	3.7615	6.46711	5.86284	4.97027	4.16842	7.977	7.23844	7.3168	7.59326	7.05566	4.83308	5.35384	6.67246	5.42709	6.88711	5.75885	5.95637	4.542	4.61096	4.61508	6.34816	5.23355	5.62822	7.48952	7.67663	7.52583	5.58924	5.30635	5.2186	5.00179	4.3268	8.65025	6.34325	5.15431	9.70711	5.56446	5.52443	7.2756	5.46701	7.20005	4.97626	5.39197	6.17073	5.7672	6.34627	6.44133	5.3893	5.65295	6.92821	6.31498	5.74796	4.87556	6.29849	8.4672	4.32991	6.98605	7.9382	6.36688	7.74296	10.3131	5.11588	4.07355	8.79068	6.92234	3.89445	3.77034	6.49406	3.23303	4.43322	4.06343	4.58837	5.04837	5.69289	5.52377	3.73692	3.52469	6.70989	4.88833	5.15013	3.1995	3.99383	4.8047	6.30465	4.16632	3.47609	5.43123	4.40555	5.17434	4.19231	6.45153	6.03353	4.19889	4.50594	4.5555	4.16011	3.88407	5.04701	5.35002	6.36901	7.50706	4.05408	5.6479	5.38699	5.98862	5.85226	5.4861	4.43711	4.37148	3.64302	3.5312	3.65085	4.87294	6.01399	3.59784	4.25931	5.00223	4.73563	5.19635	5.48788	4.46329	4.06648	4.24539	4.52778	3.38671	3.71404	4.33971	3.33421	4.439	4.20579	3.7528	4.5113	4.22316	4.77969	4.88284	3.94127	4.96031	5.53004	4.7716	5.07353	4.7506	5.34349	4.81317	4.30336	5.41798	4.96502	5.73993	5.22076	3.86698	4.76719	4.90133	5.06162	4.85509	5.15624	5.29704	5.09434	3.65918	5.2286	4.97764	5.65148	3.78704	4.77906	5.15599	5.87488	5.65893	3.7493	6.30822	3.49689	5.02233	5.58364	4.9344	4.84129	4.20498	5.15915	4.99544	3.91814	3.13387	5.42464	5.57108	4.05832	4.47789	5.90744	5.14905	5.13534	4.68178	5.21745	5.54579	4.78666	4.33421	5.94498	5.15079	4.79637	3.93143	3.93047	5.7806	4.48627	4.4829	4.22738	4.34308	4.19081	6.11565	5.12085	3.96755	4.53196	5.35626	4.6224	5.08863	4.91996	3.84379	4.37446	4.19142	3.35608	4.31894	4.57687	3.8849	4.4319	5.47609	4.34471	3.73287	4.7422	4.92587	4.50954	4.69242	4.74575	3.99735	5.68308	4.86126	6.08221	3.6289	4.33194	4.98662	7.03008	3.97154	5.69613	5.44615	4.10597	5.23907	5.21958	4.05659	4.87503	5.01286	4.59646	3.7273	5.75445	4.76508	5.28013	4.62245	4.52846	3.58435	4.18058	4.2005	3.90589	4.74897	4.81439	6.73751	5.65296	5.63457	4.43091	4.97301	6.47308	3.62024	3.74406	3.64646	4.41247	6.40156	5.98938	3.7548	6.58979	3.55076	5.29964	3.43267	3.87476	4.2855	5.27149	5.64111	4.74672	5.42379	4.5219	5.85927	3.86202	3.22395	4.80384	5.62912	4.612	3.93717	4.60853	4.31973	4.23638	5.98739	4.68276	4.71802	5.35581	4.91122	6.62666	3.71257	4.44008	4.25218	4.03801	4.15516	5.98041	4.84438	3.98973	5.5658	4.10794	5.85886	4.26308	3.97353	5.86885	4.47978	4.55179	3.28067	6.13785	5.27902	3.82066	5.58131	5.624	4.63983	4.14984	7.5406	5.54638	4.27213	5.15747	4.22731	5.30138	5.04835	4.4176	5.29787	5.27413	5.1091	4.08929	6.09156	4.52113	4.62688	4.97371	5.58678	4.8975	4.95022	4.41534	5.1159	4.1647	4.10518	5.30103	4.47166	3.94836	4.19969	4.70416	6.60447	5.33615	4.84472	5.26552	3.27694	4.11505	5.69615	3.78007	5.9213	6.91619	5.26574	4.89593	5.76838	6.14492	5.34989	4.41064	4.53085	5.20913	5.70159	6.68249	4.68593	4.88065	4.52326	6.62324	4.18696	4.66139	6.55077	4.2466	4.50999	4.19941	3.96366	6.23855	4.50945	5.49053	5.23537	4.80144	4.53403	4.51131	4.90516	5.28158	4.20656	6.68565	5.55753	4.3787	5.09783	4.99701	3.87042	4.17772	4.07699	3.44752	3.64071	5.1642	4.02992	5.51888	5.28246	5.18024	7.0292	5.65838	3.62063	5.16286	4.61733	5.25579	5.15666	4.23076	4.69191	4.3329	5.14698	5.8996	5.66547	6.88041	3.354	4.70594	6.36246	4.90244	5.13755	7.49849	3.79817	5.72769	7.51091	6.89629	5.9996	5.2053	5.04467	7.78257	4.4362	4.09307	4.62782	8.87295	6.09784	5.53455	6.7038	7.8146	5.62059	4.23794	3.74475	8.32083	4.71678	6.18551	5.38513	5.15955	7.49689	6.4916	5.95397	4.94377	8.81635	6.54807	7.90092	6.04628	5.41108	5.12795	4.47355	5.93324	4.73537	4.71437	7.23127	7.1477	7.71965	5.65119	6.72587	6.78364	6.04254	5.93957	4.36133	5.67543	5.0802	5.25939	6.74323	5.06569	6.46825	8.93169	4.88817	6.19791	5.17933	4.78313	3.83213	5.70028	4.14634	5.40772	5.60438	5.11178	7.71116	3.4375	4.07104	8.26191	7.70679	4.99023	7.42087	6.61891	7.04626	7.89377	7.76887	6.36496	8.29931	4.61398	4.10618	4.29985	6.02667	4.36685	4.72793	4.9533	5.9234	3.66397	4.45365	6.81517	7.14762	6.09586	5.73395	8.10876	5.89675	5.67711	5.01756	7.71971	4.57323	8.65152	7.19936	5.59399	4.41332	5.82971	7.34695	5.92967	7.34831	6.86101	6.26073	7.90876	5.60671	9.31265	5.48442	8.72817	7.5039	4.98136	6.24835	7.13512	7.37	5.27004	4.78199	8.87387	9.12722	4.30811	4.72838	6.6386	8.34781	7.12899	4.30281	5.64323	6.62389	6.90885	6.76118	9.17208	7.94008	4.78827	4.71291	8.08537	6.05318	6.2506	4.57533	3.67758	6.82457	5.47654	5.18104	6.87758	8.8263	6.12953	4.73456	7.75317	4.89913	6.74909	6.64717	4.6233	5.11205	5.88343	5.94059	7.10006	5.44914	3.668	7.35752	3.98885	4.86799	5.05961	3.33945	4.83909	7.14356	5.09851	4.98695	7.03299	5.54588	6.29296	4.97536	5.62195	6.95478	7.27093	7.12389	6.87077	7.78461	8.29898	5.52593	5.32285	6.63964	5.25261	4.2548	11.627	8.55108	3.15962	5.49484	8.17942	5.95821	9.6443	5.11375	4.57814	3.04203	7.0404	7.76994	5.62514	5.95252	9.78532	7.66693	4.84374	5.63598	6.37016	4.94748	8.4689	13.2121	4.871	5.07039	6.69237	6.83024	3.79295	5.95063	8.06187	7.22498	5.88777	5.23375	11.5769	5.01733	11.7598	5.78352	9.3686	8.929	5.71175	6.33732	6.26241	7.75345	7.21866	9.02847	8.15295	7.40861	5.90482	7.06166	6.99472	4.57635	8.12287	6.28532	6.96855	6.85518	7.1106	7.14799	4.83505	7.08753	6.12826	6.72972	5.48068	7.28353	6.20825	7.24651	5.0971	5.35596	6.95901	4.42829	6.37112	5.74682	6.69933	4.96005	7.63779	4.9242	6.70618	5.33164	5.10183	6.26069	4.96802	7.13222	4.99663	7.50655	6.73601	7.5115	6.90011	6.64099	3.21399	6.14212	7.65512	9.05866	5.18491	7.28342	10.0544	8.51436	5.18918	6.63644	5.81905	6.82233	5.39927	8.65461	5.31896	6.6028	6.19015	8.65911	10.9037	7.84412	6.97521	6.54379	6.59877	6.26217	8.73595	7.40741	5.23839	7.36886	6.93925	5.12637	6.18969	6.08929	5.56109	6.78369	5.8066	7.0528	8.14194	4.94339	7.10973	4.96411	10.4915	6.08574	7.67812	3.69416	6.71818	6.43321	5.67204	8.14684	6.96128	9.09485	8.76547	9.49375	5.2131	4.9258	6.1996	4.07764	6.04089	6.00172	6.33247	6.11821	7.19372	4.89266	4.66965	9.8867	7.91482	6.46441	5.81203	9.26251	7.0832	5.14059	7.85756	7.15336	9.17219	5.4177	4.07873	7.16737	4.59984	8.47223	5.05493	5.00119	4.7594	3.46735	4.0706	6.39082	5.16667	5.46507	9.76862	5.00462	5.67687	5.73781	4.84328	5.97234	6.94606	8.539	9.91863	6.05721	8.50465	5.03898	6.63749	5.4223	5.894	10.4688	5.19421	6.34984	4.78814	6.39028	6.70718	7.76389	5.99136	4.43698	3.9577	8.70849	7.85299	8.30117	4.05105	4.37538	5.35973	9.00702	8.29667	5.25159	5.15408	6.54028	7.06446	6.12098	5.35258	6.38296	5.38052	7.04515	5.12018	6.90902	6.73806	6.3693	4.97996	7.37272	5.59198	4.28706	5.96752	7.52414	6.63193	4.6222	8.03953	5.56777	4.76912	5.28486	8.68617	7.70522	6.76068	7.32315	4.10005	5.58184	5.25807	4.29459	6.0886	7.19823	5.63114	9.08398	7.28354	4.63975	4.16326	6.00804	6.4021	7.83197	7.55028	6.95785	5.08587	8.14905	8.9271	5.95571	7.31207	4.74447	5.78927	4.70516	7.59066	4.61563	4.42554	6.39529	5.35114	4.83287	8.86671	8.10479	6.46004	5.87303	8.34504	4.71151	6.29454	6.16118	5.06072	5.80736	5.19162	5.80222	4.69754	8.67869	4.26583	5.90864	5.26162	5.35541	9.20851	5.20741	5.61116	5.18801	6.06727	5.36467	8.33578	6.86089	7.11163	4.90518	6.81691	4.66567	10.138	5.52105	7.78928	6.85368	6.25735	8.01656	9.98315	8.40093	7.78502	5.23638	5.64977	5.91175	8.15798	4.71605	3.80811	6.23801	5.97799	3.81515	6.68379	6.74487	7.86984	3.92402	5.30833	5.17942	5.7283	3.29806	7.44643	5.64174	4.44714	3.71526	5.2942	8.49678	7.02834	5.83913	4.46982	9.35396	7.32642	7.57095	5.89589	7.95927	5.18327	4.52931	6.54899	3.61045	7.33105	6.00584	5.02294	8.39584	5.01149	7.91067	6.41237	6.91825	5.42327	5.55529	8.21517	5.33674	5.69548	4.98358	4.57343	5.46061	7.71855	5.38029	6.50031	4.70142	4.75275	4.84702	7.50772	8.24171	4.55357	3.67294	6.23617	4.85042	7.43001	5.06849	7.33225	5.72764	5.61966	5.68525	4.46431	4.09159	4.78338	6.23925	6.09952	4.20515	7.1545	4.87781	5.38887	8.70273	6.16466	8.59284	6.03263	6.04136	6.3474	5.67123	7.12013	5.65214	4.48699	6.66975	7.58736	6.17233	4.62139	5.17299	7.94093	6.32758	4.85141	6.49174	4.90172	4.64248	5.17068	6.79713	5.58231	7.93413	6.71849	7.36222	4.87502	5.94771	5.70419	5.26399	5.51022	4.22307	4.9983	5.29703	4.82276	5.37792	3.79824	5.31883	5.45485	6.11044	6.09901	6.14253	5.00502	5.07386	5.87716	7.17005	5.15364	5.31583	5.40561	6.14204	4.53526	5.08573	8.28965	7.46804	9.47883	6.04912	7.48502	5.89685	6.73106	8.85067	5.34755	6.88116	8.57296	7.58294	7.58757	4.48406	6.29243	6.08947	4.43244	5.38706	9.17169	6.28907	3.82993	6.13495	9.76095	8.643	7.41882	4.83152	4.01765	6.83888	8.38366	6.48105	6.53459	9.54377	8.64761	4.89619	5.6237	8.28459	6.04529	5.61535	7.02878	8.15164	7.10853	7.28666	6.56097	5.78965	8.93318	7.08	7.77501	8.90716	7.15302	8.02507	7.33543	8.73105	7.71699	5.35542	6.50928	8.28582	7.90038	5.51717	6.74562	6.3019	6.1686	9.0392	9.45863	7.84332	6.24084	7.95568	7.2887	5.91975	7.99893	8.6577	8.79702	6.60517	5.82278	7.26763	7.41785	7.46795	8.04846	7.93332	4.53778	5.38678	8.39328	5.65278	5.97491	5.41136	6.09013	6.88115	4.45104	5.343	6.34692	4.99094	6.84845	5.28297	5.8598	7.50923	6.53848	5.81805	8.5208	8.33758	5.20477	6.74372	7.07093	4.63068	5.94178	6.5105	6.1936	4.81397	5.56369	4.4506	3.79647	6.02207	6.83603	9.732	6.16159	7.40926	6.11541	5.7775	9.62277	5.80177	5.93287	5.89245	4.83379	6.48619	7.52318	5.52972	5.61185	7.60939	3.69176	5.58575	4.59291	6.80509	4.7869	4.99817	6.69526	4.93699	9.19696	6.55564	5.48774	5.25338	3.509	4.40517	6.89146	6.70773	7.36779	6.26413	3.5875	8.31662	6.77256	7.1428	6.3355	5.11025	4.80674	4.59049	6.15546	9.39447	7.09702	8.35869	6.6231	3.75246	4.10925	4.90508	5.20441	5.45438	4.04632	6.11892	6.25164	6.39744	6.71887	7.9948	4.66566	6.33838	10.2036	7.95087	8.49833	7.7497	6.61551	7.24117	6.17523	6.11806	4.4291	5.83448	7.06128	6.14267	4.62262	7.19412	8.3019	5.57888	5.69213	6.97281	7.03892	7.0473	6.47695	6.99511	4.86987	5.94049	6.9278	7.44422	5.5106	5.95821	5.15298	6.66925	6.35496	7.64734	5.8542	7.7879	5.99109	4.4944	7.36856	4.76574	10.2847	7.88791	5.00514	6.29799	5.92955	4.68953	3.98941	7.88402	5.59101	7.26747	6.86428	4.5721	8.71047	6.29904	6.48778	4.74406	5.8082	7.50099	5.79872	7.24708	4.86207	5.60069	5.73966	8.04306	6.22361	4.31276	6.0437	6.69542	4.99109	4.32484	5.30825	6.09535	6.64966	4.89273	5.68931	6.12094	5.45296	5.25241	4.24135	5.09194	5.15387	6.10174	8.22227	4.89084	6.20346	9.36361	4.08287	5.6907	6.51309	4.16055	6.78691	4.80749	6.45092	3.87869	4.97518	5.42988	7.38458	7.65633	5.94272	5.37571	5.63746	5.83837	4.73583	8.00238	5.13117	8.10002	8.63411	6.31655	6.86269	4.48953	6.67731	5.87687	8.1821	4.65348	10.9582	4.85914	6.92415	5.87305	7.68791	8.70316	6.08688	6.04495	5.39514	7.79025	7.57487	6.46411	5.91671	4.42591	6.43917	4.31493	7.48463	7.044	7.45392	7.77846	9.64523	5.67291	6.90831	5.91232	7.62409	8.24566	6.93233	6.29155	9.01615	5.17621	4.50685	9.22035	6.98934	3.1979	5.28069	5.53887	8.69908	8.68384	9.27847	5.32984	7.48013	6.37044	8.53174	5.64066	7.30518	4.7687	4.53576	7.39163	7.97934	5.94065	8.09388	5.34892	5.30235	5.75337	5.10944	4.72298	5.67137	7.64416	6.54968	5.68998	8.03644	6.03544	7.40896	4.76494	5.11953	4.29968	5.46786	4.92212	6.47236	5.79466	7.12338	4.03881	6.18259	3.75216	5.74461	6.5649	5.81849	6.71903	4.4238	5.70747	6.91716	5.78416	5.31638	7.17526	7.78521	4.33836	6.41601	5.6574	7.2834	6.26397	7.3527	4.2631	8.20475	3.84587	7.23668	5.84394	6.37411	5.90869	10.7135	7.23814	4.85448	6.75187	4.87	4.88933	6.25746	7.98143	6.9285	5.6232	5.87916	7.90593	7.50939	5.47566	6.27271	7.149	7.11512	8.83312	4.07614	7.56299	6.53896	7.2607	5.70988	5.37683	9.17617	6.10871	6.07843	5.90386	10.2888	6.82125	6.88296	5.89589	6.05125	7.50401	10.6016	5.61949	4.69229	4.67488	5.91841	6.54811	10.7419	5.94371	6.46862	9.69263	6.08183	8.5376	10.1728	5.65617	5.83942	10.5675	7.03919	4.7948	5.12443	5.9338	5.65888	6.2333	5.27152	5.18697	6.29847	5.37625	5.98668	5.82167	5.18184	7.44856	5.00657	6.33417	5.12182	7.71374	4.07222	5.16187	4.60567	5.71898	3.55151	6.92024	4.82229	4.46194	5.75043	5.0289	6.16574	4.46398	7.82047	4.31622	5.86307	6.39124	4.57615	5.07955	5.62665	7.14498	3.84414	5.54034	3.85176	7.63487	5.63143	5.1996	5.00735	3.92047	5.92506	5.29663	5.60536	5.50304	5.87719	5.0002	5.01333	7.59247	3.92886	5.17892	5.97094	5.75222	5.8812	5.69662	6.95195	4.34236	5.40251	4.87204	6.94382	6.26138	4.40548	3.14969	5.52885	5.91435	3.67728	5.971	4.58639	4.53754	6.15612	5.68298	5.95528	7.51553	5.29737	5.70828	4.8872	5.35579	6.36306	5.34963	4.30045	5.56678	7.86885	6.15576	7.59807	5.98804	8.12743	6.72892	6.27161	5.0212	6.16686	7.85961	8.43484	9.18911	6.29398	7.6208	5.01132	6.41239	5.20907	4.64359	6.10458	4.94239	4.70884	8.37186	7.54382	7.29253	7.67155	6.02869	5.68212	5.89347	6.09284	7.41145	7.68465	6.87891	7.0142	4.49948	8.61213	6.38244	5.79251	7.8169	4.95172	6.61644	4.80308	10.5375	6.49569	9.53743	5.33144	5.03247	6.35316	6.84607	7.89098	6.60056	8.59854	5.66849	4.58531	4.96169	5.93825	4.45615	4.36151	5.50444	7.53714	8.34062	9.05694	8.41351	7.28724	6.50943	7.01705	5.10289	8.88284	5.47013	7.16423	6.48507	4.66517	8.79281	5.57088	4.26506	7.61195	5.38534	4.69314	7.4979	3.41765	6.57851	4.90651	4.66431	7.64374	4.92746	5.33884	6.93972	7.67972	6.29634	5.92386	4.35968	5.47558	4.22725	5.52626	6.36663	4.2661	7.41972	6.36934	5.3001	6.80775	7.64806	4.887	6.21445	7.03181	6.57378	4.0663	4.37804	8.15484	6.2781	10.1923	4.65081	7.48115	6.48616	4.63575	6.27918	6.12821	8.44901	5.0898	5.43378	8.62705	5.73223	4.88078	7.8056	4.32467	4.08237	4.64627	4.58092	5.38329	4.93866	4.15052	4.6746	5.1564	3.78314	5.58228	3.90722	4.40446	5.69455	5.57487	4.6365	6.15169	6.35087	10.7788	5.3275	5.78982	8.9197	7.01517	6.96584	4.90001	5.72461	6.54053	4.93868	5.4075	4.69901	5.72495	5.16301	4.06854	3.03862	6.57097	7.252	4.79518	5.87237	5.50098	6.55358	7.09202	5.99278	5.21017	5.30124	6.0964	4.38746	3.84204	4.33095	5.82411	4.86215	5.4731	6.46801	8.27352	5.38142	5.63161	4.51016	5.66437	5.86645	7.59319	5.32616	4.15333	4.93751	7.01657	5.80637	4.27255	9.86463	4.67568	8.90157	4.50547	6.39307	4.87185	6.27301	7.44832	7.01111	9.76862	5.4065	4.6319	6.50541	5.10315	5.91363	9.20077	5.43551	5.10036	5.81701	4.74153	4.47885	5.55896	4.64902	6.75246	5.98774	3.95298	8.09998	6.09515	6.90316	5.96185	5.46426	6.34677	6.4533	6.96517	4.89023	3.69524	6.46076	4.86702	4.82052	4.47865	4.2614	4.34315	6.26112	6.34132	5.39017	5.07495	6.83091	4.13356	6.31177	7.40958	4.77829	6.72634	5.98779	4.98781	6.30231	6.47862	7.99505	9.21938	4.26335	4.95973	5.14693	5.41152	4.20681	5.50624	4.51409	7.21354	7.6743	3.78567	4.19798	9.37303	7.59404	6.92016	5.98285	6.13585	6.50422	5.44357	5.1774	5.62933	5.80639	6.94708	6.16325	7.60318	5.73553	6.85755	5.60033	5.37718	3.83325	5.41918	5.68657	6.35983	6.07322	7.02271	5.28584	4.33135	4.83833	6.38816	5.07167	3.64503	3.76502	6.17645	4.87497	8.00125	4.5798	6.10185	5.11036	6.90881	4.37086	5.74027	7.74464	4.50515	10.7762	5.14265	6.17204	5.14787	6.17277	5.497	4.65961	6.19798	5.3057	7.82026	5.34531	3.5757	5.57836	6.4171	6.57424	7.62231	4.94259	4.78769	4.91021	4.90134	4.68872	3.45211	4.32159	4.14555	6.01627	5.44765	7.19853	6.86904	6.94298	5.95369	4.75409	5.98868	4.33872	5.73419	7.53253	5.67934	6.25847	6.45957	6.79923	7.33363	6.06021	4.99119	7.46066	6.59648	5.55416	6.90081	5.54659	5.95169	3.90993	5.30037	6.35184	4.98317	4.87199	5.12883	5.89346	4.35639	4.9441	5.00431	5.33944	6.03736	7.54909	7.09145	4.05199	5.62247	5.7257	6.59464	4.73372	5.61492	5.27054	5.97486	5.34691	6.57418	6.28652	7.39062	7.33065	5.26342	4.34545	6.5468	7.08223	5.65259	4.49471	7.0525	6.23667	5.29903	4.86609	4.78533	5.5617	4.98	5.34149	5.75222	6.22448	5.27201	6.90113	5.08905	6.00498	7.68779	6.30039	5.16548	7.64135	5.68207	5.40748	6.57609	7.31739	4.13656	6.10727	5.20145	4.49997	7.25917	7.64068	7.4572	5.74056	4.1822	6.37852	4.84499	6.71441	4.80012	4.92579	5.84492	5.09103	6.32228	6.0857	5.21799	4.92426	5.68674	4.00273	5.07693	5.26543	5.61751	5.12098	6.74367	6.566	5.10275	6.62818	4.54578	7.45223	7.02624	4.97926	7.02755	5.37811	5.16607	4.04466	4.53826	6.78668	5.55509	5.7123	4.80777	4.10706	5.99037	6.01504	6.54837	5.75789	5.47408	5.23907	3.79044	7.20154	6.25328	4.24363	5.67367	7.79175	5.20859	4.50692	7.45691	4.70613	4.71795	4.17803	4.29098	6.35194	5.33333	4.63123	6.26779	4.34745	6.78535	5.5949	4.77539	6.2159	4.74188	5.15118	5.31025	5.83094	5.73795	5.51096	6.49975	5.23446	6.83202	4.10296	5.12314	5.20603	7.49105	6.45936	5.78977	4.5523	7.78956	7.0352	5.93924	10.0522	7.50924	7.76563	6.84482	6.65645	4.36787	6.69104	9.46346	13.18	5.62998	4.79655	6.1847	8.27364	6.42902	6.41268	4.82497	4.0027	6.24395	7.72781	6.78031	4.42862	6.49347	6.1902	6.58807	5.1814	8.17783	6.89171	3.96701	5.7955	7.38657	5.64722	4.23205	6.49667	3.59295	3.25602	6.93149	7.50138	4.24252	5.96089	5.13165	5.13859	6.35168	6.13324	6.01024	4.50047	6.82972	3.83333	6.80644	3.82403	4.27298	8.4535	7.09684	5.20846	3.72993	5.26422	3.88523	7.06308	7.06979	3.84826	7.11552	4.5864	5.9551	4.88387	4.66693	5.12196	8.66908	10.2205	5.13032	7.30987	5.7099	5.13161	5.92179	4.4439	10.8238	7.73807	7.5344	5.40884	5.15402	5.78397	5.84925	7.5892	5.50417	4.74654	5.36168	5.1951	10.7805	4.17402	5.89966	10.9867	5.36886	6.14482	7.35984	5.30024	8.34556	5.60754	7.17638	6.88011	6.41258	5.86776	4.54394	10.6946	4.66149	5.31346	5.51934	4.39351	7.40785	4.95662	5.33593	5.58059	5.57477	4.64662	3.63847	6.58739	5.47626	5.3468	5.03237	9.88972	5.46762	6.66623	4.30718	4.798	4.81844	6.53295	5.29273	6.6024	5.41488	6.11503	4.68857	5.74957	5.86475	6.46586	4.24722	10.0441	5.99587	7.0829	6.83426	9.68769	5.3062	4.83497	7.53731	6.01884	7.56638	11.3786	7.96776	5.17742	12.6039	5.66126	6.23618	5.59122	4.00006	6.19881	6.50635	6.13463	5.03774	6.05006	9.31068	5.96355	7.77525	4.94677	5.82499	5.38742	6.7305	6.36903	6.74974	5.93399	5.61285	6.72115	4.66473	4.27574	4.41365	5.75237	4.93111	5.87271	6.01615	4.3071	5.69105	9.02668	8.22741	5.08538	4.91427	4.68859	4.6058	6.31244	6.14367	5.95227	3.32086	5.50011	5.09371	4.85902	4.0351	8.52796	4.65716	6.92234	6.31155	4.07282	5.68109	5.2577	6.10329	5.92927	6.70305	9.42187	4.97959	6.71867	9.48264	5.87454	5.07162	5.48609	5.3085	5.11519	5.66527	4.2657	6.37851	4.91421	5.23476	3.98353	6.31308	4.35048	5.05835	3.99981	4.85774	4.34677	5.64131	6.99624	6.22306	7.84329	3.8083	5.95676	4.96567	4.34439	6.85113	6.03697	7.12381	8.19184	5.49449	6.59092	4.52009	5.91334	9.44438	7.98627	5.83634	7.41017	4.78274	6.75532	5.71272	5.90731	6.81906	4.07768	4.46939	5.29393	5.5254	6.91031	5.81567	3.99534	5.07843	5.1111	5.51567	7.48728	5.39475	3.52673	5.39305	5.22782	5.85638	5.61199	6.49266	5.10749	4.29357	4.5804	5.57406	5.84581	5.27173	6.13022	4.98911	4.18394	6.16361	10.5699	5.79607	4.34975	5.6152	5.48592	8.50162	5.02398	8.30885	5.26293	5.86966	2.99869	3.71058	6.1831	5.29787	5.54522	3.9132	6.1037	3.93282	4.97367	6.15926	4.52077	4.51656	5.54659	5.79212	5.7977	7.6789	5.44233	4.28323	5.29589	10.3352	7.44909	5.98195	5.30911	5.32209	6.78676	5.76305	9.97213	5.02021	4.34952	4.8939	5.92223	5.22173	7.17222	5.78521	6.10824	5.41645	5.72428	9.21473	6.05101	8.43327	6.0946	5.02379	5.75932	10.3924	8.22351	4.3354	4.68796	5.77187	6.37801	8.6757	4.94821	10.3546	5.11577	3.80611	5.30988	4.76561	3.77255	3.75177	7.26504	7.96497	9.33119	7.9103	6.50356	4.69832	4.32811	5.08131	7.45747	5.86121	5.25283	6.0781	4.82101	7.40438	5.07773	4.9615	6.11012	4.59351	4.76765	4.6585	4.29555	5.66497	4.06317	5.80302	5.59786	4.51381	5.64799	6.23742	5.15159	4.60267	5.43624	4.99964	5.21486	4.63508	5.39218	6.24031	5.63144	5.46455	3.43909	2.9038	8.49037	4.92404	4.82795	4.6375	7.34733	4.9526	5.60116	5.45332	5.80244	7.26579	5.45573	5.31751	4.80809	5.39455	3.48964	5.59661	4.03626	5.20078	4.29421	5.45489	5.35143	4.59597	5.46722	6.97027	5.66014	5.51676	5.05584	4.8253	4.05957	4.04445	4.30831	7.33894	5.93635	4.78481	5.0266	7.31587	4.08298	5.75292	4.82292	3.9039	5.15199	7.34309	5.45495	5.00651	8.57314	5.52245	5.15569	6.01791	4.24116	5.8121	4.46844	5.00196	4.94356	7.98929	5.33796	5.59549	6.36692	7.327	6.57815	5.44532	5.38528	7.52308	7.81741	6.54453	6.24959	4.60792	5.46142	5.91101	4.49828	7.52618	4.65132	4.17283	5.21928	4.83869	6.9776	5.28014	5.22778	5.79844	6.96784	4.60174	5.19347	8.44514	3.85794	6.07376	4.90427	5.4354	4.93678	3.31509	4.81993	5.00921	5.06498	4.6458	7.97795	3.60496	6.98938	7.45796	6.49418	6.37986	7.2359	6.40118	5.67016	7.20417	7.59603	5.01556	7.61012	4.77856	6.92144	5.76123	3.84809	6.11222	4.5524	3.47582	6.2651	5.47833	7.12459	4.78108	7.15064	5.63293	3.85052	5.87019	5.83957	9.01923	5.68207	4.28177	4.77626	10.4123	9.37261	6.16978	5.4674	4.52274	4.117	4.80025	5.20492	5.58304	4.53778	7.16787	6.42428	6.93414	5.15181	4.3869	5.87968	4.56109	7.57347	6.11776	4.73234	5.98904	4.43244	7.59591	4.73049	5.43999	5.64353	4.91499	7.98056	9.83203	5.23031	7.05829	6.47606	5.10907	4.99718	6.71834	7.2009	6.74201	5.94104	5.40877	7.13531	7.72754	5.60765	5.32678	6.56616	4.46823	5.31027	5.37759	6.20857	5.51298	4.06717	4.45769	4.96059	4.50266	5.23616	5.43447	5.22371	4.61135	4.95164	4.19811	6.93845	5.24842	3.05801	7.99378	4.48654	5.36353	5.5997	7.05602	5.60687	5.20413	11.38	4.70419	4.39712	4.85251	5.68924	5.9992	5.15808	5.66716	5.07406	4.94096	7.40794	5.1351	5.75754	6.05301	4.74084	4.91025	5.7366	5.17526	5.57168	7.98224	6.13951	8.49694	5.41682	6.81595	3.6697	4.92042	6.69401	7.3822	7.64712	9.52594	5.6466	6.224	5.31935	3.37227	6.27888	4.9184	6.13814	4.60726	7.23567	4.83646	5.37969	4.15609	5.46444	3.70876	7.88629	4.70353	6.56239	5.15789	4.18212	6.06736	5.9051	5.46967	5.25579	5.48694	5.02235	4.1211	4.93894	5.59645	7.64192	6.44537	6.75694	5.67707	5.95808	6.85659	5.35395	4.98214	6.05267	6.26344	6.33695	5.56767	6.4066	4.32449	8.77727	5.51327	3.76264	8.63997	8.71684	4.18311	7.2664	8.60917	5.00821	5.43695	5.32847	6.69364	4.81373	5.74642	5.42363	4.68607	7.24506	4.80914	3.79822	4.63365	5.83242	4.85059	4.47611	4.12018	7.07455	4.68725	3.257	6.20397	5.04983	3.81608	5.38679	5.38065	4.47751	7.03562	5.56684	4.27319	6.60567	6.42625	5.44287	5.08991	5.42207	6.78868	4.67148	6.71807	6.25463	4.02361	7.75463	5.05541	5.25601	5.53278	3.11843	9.03437	5.34457	6.79093	5.92331	4.72779	7.17082	5.11043	5.82943	3.12578	5.60588	5.33261	7.92632	3.94773	6.2588	6.09535	5.06776	4.70473	4.79556	4.8184	6.29111	6.5323	4.63612	7.74972	6.2765	6.83727	5.47681	6.22742	5.9676	4.4266	5.22817	5.00493	9.26339	7.46284	6.21406	5.91582	8.4946	7.81591	9.2256	5.7997	5.4353	7.7568	5.27781	4.76702	4.61866	4.71886	4.80679	6.44259	5.84413	5.56326	5.63552	6.88181	5.77744	5.74588	4.22426	5.28696	4.32932	13.2568	5.26463	3.90134	4.42869	6.00292	6.72172	5.84256	5.70428	10.2169	4.89756	8.17096	5.72057	6.35932	6.38167	6.01924	3.75664	5.70042	4.59852	3.65184	3.93585	4.47619	5.12316	5.1761	5.56364	4.4673	5.72879	4.88509	4.58282	5.41501	5.2631	4.24446	4.35383	4.46333	7.91882	4.42793	5.53051	5.84405	6.2425	5.07005	5.76199	5.47443	5.85991	6.41039	6.85883	9.42277	6.14153	5.11195	4.45091	5.30601	5.98288	5.2112	6.27881	5.84176	5.70775	5.33874	4.18572	6.39522	4.43065	8.13071	4.81075	4.01608	4.85589	4.25416	4.94289	4.90899	5.82464	8.93177	5.8663	8.09123	5.46159	4.66581	4.59407	5.89032	4.46522	4.93055	7.0181	3.96237	9.39593	4.6173	5.29222	5.54151	5.8478	5.7442	3.81807	6.31654	5.92798	5.11713	6.4767	3.77746	5.2819	6.82831	4.89701	5.60376	5.62482	4.71255	3.90757	4.35945	6.57816	5.13515	5.44843	5.03546	6.14982	6.46545	4.18255	6.4402	6.08928	7.02268	4.25057	4.90773	5.47476	5.7115	6.33079	4.21575	4.85824	5.46002	6.94623	5.02412	6.33794	7.73815	4.88195	5.70588	6.51746	5.28807	5.92302	4.39133	5.27123	4.73263	5.45319	4.34817	4.77912	5.5161	5.6399	6.42243	6.49179	7.41567	6.99864	7.17146	5.74315	7.24411	8.36087	5.64792	4.72551	5.28649	4.74955	5.49398	4.10264	4.60362	5.49403	6.85641	4.50374	4.57024	5.7226	4.96765	4.87382	6.65512	7.6985	5.46973	4.95302	3.66657	3.55709	5.0174	5.04564	6.23663	7.26024	6.31089	6.16611	5.92508	11.0388	5.1525	5.10412	3.89699	5.66811	9.91281	6.27157	5.41864	4.07604	5.31715	5.65108	5.13828	4.80227	4.60309	5.18476	6.49995	3.22336	5.16853	6.88203	5.68929	4.66827	4.68845	5.17726	5.1477	5.23053	5.90164	6.71046	5.61269	5.94948	4.4376	5.46997	4.56965	8.16793	4.18898	5.07089	4.71331	6.66515	5.32712	5.48107	5.96563	6.4174	5.98365	4.62729	7.53889	4.57367	4.7094	5.6773	4.59722	5.62277	8.78785	5.73154	4.26366	4.10454	4.19439	4.42649	4.93847	5.73909	5.10941	6.0358	5.42316	5.48192	5.2031	4.70036	5.42419	6.32204	5.17036	3.90962	4.73495	3.7587	6.07242	5.29795	6.57461	5.11582	6.26812	6.75823	7.57301	5.4381	6.73648	5.06438	5.1121	8.79803	3.26848	3.29514	5.79098	7.15658	8.08317	5.78852	5.98644	5.51461	7.09532	6.24946	5.13686	6.764	5.23729	4.71265	3.94418	5.67318	4.76171	4.87829	5.88856	3.52463	4.56397	9.0293	8.41916	7.26375	3.91925	5.49314	3.98633	5.74694	5.10819	4.92169	7.34006	5.38739	6.54752	6.2124	4.59604	4.72647	4.24019	5.29927	6.03541	4.91879	5.11862	6.012	5.83774	6.554	4.11117	5.04741	3.59866	5.40529	4.97033	6.34655	6.01258	4.54818	5.60376	5.54038	6.22597	5.47712	4.2594	4.09806	5.13846	5.04422	4.29753	6.5728	4.68732	6.77848	4.92706	4.70723	7.60448	4.91359	3.70621	5.6444	5.44989	5.86214	4.93222	5.11002	6.79552	6.60194	8.02617	7.63269	3.70981	5.94059	3.74087	4.60579	6.67002	4.09438	6.44024	5.64078	4.43191	5.58774	3.75255	5.55303	5.03188	4.84144	8.36115	5.3659	7.48072	7.5945	7.69768	5.8089	5.75414	3.87386	6.97633	7.84116	8.13494	4.47183	5.91145	5.11519	4.16448	3.49273	6.02753	5.55717	4.79417	3.74178	5.03628	4.79771	4.99368	4.28726	5.28359	6.54316	6.75546	4.01351	7.49968	4.39807	6.19057	5.32287	4.74131	6.88281	4.35327	5.06347	7.81061	4.51016	9.29277	5.08415	5.52306	4.16905	4.70858	5.23628	5.28273	3.58135	5.60953	4.80152	5.61501	3.82429	4.32014	4.64343	7.23111	5.98649	4.33817	5.24258	5.6461	6.06061	4.89813	6.32385	4.56764	4.51773	5.91944	5.28255	4.14689	4.94803	6.9288	6.91646	4.68031	6.8837	4.95966	6.00887	6.19097	5.18082	4.81644	4.86134	7.17231	8.74895	5.83901	6.09964	5.11162	3.66923	6.74378	5.014	5.51886	4.60762	5.23249	4.89458	7.62099	7.65062	5.33331	5.12963	7.10798	6.3314	5.52178	5.9263	6.00132	7.23041	4.30363	6.2526	4.74808	5.15746	5.39138	5.16254	8.22775	4.44755	5.83906	6.19393	5.30615	5.58586	8.20954	5.34113	8.65892	4.48486	4.55123	5.69708	6.00289	4.66952	5.2626	5.04149	6.75281	5.29225	3.43232	3.26715	5.93675	5.94987	5.14837	6.9536	5.52822	6.50447	7.40157	5.45495	4.48048	4.52317	4.44688	6.67663	6.12441	3.94574	4.38017	4.99331	4.85453	5.30618	6.98538	6.38658	7.47077	4.95261	6.49659	5.29845	6.1252	6.73161	6.68694	6.71255	4.12963	4.76832	5.48661	5.26311	3.68618	4.59631	6.52774	5.467	5.21129	5.41639	5.84191	4.75211	6.72421	4.08152	7.0422	5.77105	5.8473	6.14728	4.8289	4.04709	3.37028	5.08809	5.91176	6.5885	6.95692	5.27344	4.94326	5.73355	6.86628	5.7284	6.16003	5.39666	5.76667	5.56914	4.85734	4.99564	4.4067	4.73445	6.96275	4.82068	3.56708	4.86287	5.8033	4.94651	4.59163	10.1891	6.89382	5.13668	5.87281	5.3483	4.56159	7.42607	5.80387	4.76757	5.12854	4.43657	6.93254	6.291	6.52676	6.80612	3.08228	5.97203	5.78421	7.67132	5.57715	5.42706	4.98917	4.20715	7.5813	5.2101	4.90998	4.85512	8.00627	7.21084	5.48127	4.78917	4.82212	5.94165	6.42786	7.39324	3.56614	4.7485	5.1392	4.52503	4.24611	6.00609	4.10207	4.13082	4.43211	7.81857	5.16275	5.26469	3.48228	5.04618	6.08534	4.98886	5.7338	4.46458	4.04116	3.96116	6.76486	3.92743	4.84939	4.52665	4.9148	5.41905	5.35251	3.03716	5.34899	6.23993	4.69857	4.37541	6.56759	5.42825	8.82802	7.17854	5.34304	6.40756	4.58609	3.84474	4.34021	6.38778	5.98735	4.54164	6.91871	4.6546	5.52844	4.9484	3.53684	3.5782	8.74795	6.34163	5.40125	4.97669	8.3827	3.32657	4.30806	5.28344	6.00435	9.04556	4.94416	6.94413	4.29939	3.76869	6.13172	6.0738	4.06976	5.31235	7.0838	5.98783	6.08608	4.49832	7.07426	3.87221	5.47782	6.22224	4.80565	7.05875	5.75027	4.81343	5.59117	3.6029	5.67706	5.78757	8.01748	5.85109	4.78829	9.03466	5.74546	5.31737	5.66677	6.60631	8.30588	6.62554	5.56299	4.81775	3.36455	4.17413	7.12225	6.91552	4.38056	5.35037	6.41935	4.08059	5.20825	4.04667	7.10476	4.09752	5.21344	6.70689	4.4737	5.12587	4.3247	6.75623	4.13274	4.14332	5.40224	5.0638	7.17671	5.45502	7.87774	5.77231	5.77062	7.60305	6.55298	4.98377	5.14994	6.29928	8.10956	5.55714	8.85859	6.31895	4.63402	5.56196	5.78273	3.87895	4.84978	5.20815	4.6114	5.80762	9.15228	5.46382	5.67791	6.74414	4.67549	5.02327	5.32924	4.77783	7.77365	5.08599	6.95324	4.36194	7.38411	5.14753	7.56151	8.59691	6.0206	5.42222	3.98444	4.72557	4.42232	4.70495	6.34086	4.21291	5.85447	7.16145	5.58611	6.92891	4.99037	4.35841	5.69729	6.13755	4.86228	9.98306	5.01523	5.75632	6.50263	5.47014	4.93578	6.85476	5.12702	4.59427	7.21312	3.91238	6.69824	4.72601	5.00494	8.33812	6.88235	4.87327	5.17792	6.12092	6.09571	7.53559	5.78601	8.29003	3.08379	6.03186	4.7093	3.97792	6.26012	8.39812	4.12014	7.09165	6.91409	4.7968	4.41635	5.39808	5.19998	6.10129	5.90146	4.94066	3.8033	7.12144	3.84462	8.09138	4.46882	5.06377	7.4345	8.93963	8.64574	3.6563	5.79477	5.79165	8.1498	5.28362	6.71275	3.94405	8.47591	8.04746	5.81432	7.57741	5.71747	5.49049	7.89907	4.47697	4.26769	5.88914	4.24581	6.53114	5.72361	6.61262	6.32139	7.93428	4.7418	4.75014	7.76241	7.1216	7.38095	4.87876	4.3238	4.96397	7.28397	7.61209	5.47735	7.07955	3.38352	6.15879	5.18796	5.48505	4.18717	3.92722	5.33896	7.05205	4.19794	5.2267	5.55473	5.08323	5.79733	5.96134	4.7371	7.68204	5.51177	12.4459	3.46422	4.36973	5.46479	8.51679	6.17767	4.42491	4.47676	4.87984	4.09843	3.83418	7.06901	3.71332	4.8693	4.08837	3.53168	5.01205	3.06182	6.13143	5.86086	5.14548	4.56319	5.10227	4.2432	7.90662	5.27619	5.20469	4.22589	7.31944	5.57254	4.70822	4.28379	6.49268	4.38737	5.17714	5.83102	4.26473	9.43096	5.71064	6.16543	6.29508	3.68475	7.20436	4.01299	4.42465	3.94702	4.1589	5.35407	5.42538	5.48701	4.60846	5.4312	5.0715	4.16896	4.63606	4.82535	4.73007	7.0984	3.96888	5.51598	6.554	5.92456	4.63737	5.40744	4.6847	10.4641	5.47209	4.66205	6.31103	4.64476	7.97212	5.29909	6.06958	6.03378	4.58078	5.86331	5.13871	9.34192	8.99014	5.11904	5.32909	4.98552	7.48817	5.98102	5.08598	5.35606	7.57044	4.43642	6.65457	4.54721	3.97712	3.72436	4.34253	4.5418	5.73237	4.95958	6.79755	4.09044	5.5094	6.28315	8.39376	6.72625	5.55429	4.04095	5.59936	6.57293	8.4295	4.74223	6.2973	4.38217	5.96069	4.48699	4.16473	6.11838	5.17309	6.2902	7.67606	5.05097	4.85895	4.99392	7.21878	4.45771	7.12465	6.34601	6.44867	5.06729	5.26383	5.16067	4.50411	4.85361	6.32912	9.28457	4.65155	4.3563	5.63492	6.32052	9.81672	4.41723	6.3184	4.55932	5.25651	3.70084	4.90255	4.78432	4.13188	5.80576	6.76232	5.26185	5.17781	8.34264	6.39532	8.41273	5.66245	5.6945	6.60011	5.55652	6.48134	5.16733	7.35495	5.27723	4.89888	7.69886	4.9005	4.72777	5.93952	5.88944	6.70794	3.83574	5.38484	6.74263	5.78652	6.13524	6.17729	2.91185	4.55629	9.22663	6.86454	5.60248	6.97502	4.16625	4.10634	6.30755	4.59599	4.34428	6.31591	7.13225	6.79584	5.76865	6.48276	8.09922	4.55466	6.63408	8.04475	7.20476	6.83259	4.00888	5.82691	6.59173	3.95823	9.45152	6.55619	3.88378	3.96345	6.94502	6.54974	5.57376	6.1937	6.15762	6.8728	6.93467	5.9451	5.64597	6.28321	3.8817	5.79475	5.70845	6.46407	5.02749	6.46195	5.29676	8.90341	6.8588	6.02066	8.79704	8.1687	4.88398	6.68397	6.25953	7.37719	7.61636	6.49336	6.72117	5.13919	6.83626	5.90221	3.99126	5.02533	6.26925	5.93264	6.273	7.9803	8.86481	7.11607	4.26644	6.39037	6.84557	4.3642	5.39741	5.84844	7.50331	9.73209	5.60992	8.3033	7.18514	7.32065	3.4537	7.96193	8.8036	7.41507	5.4713	5.38895	5.30724	5.79406	9.6899	4.34487	5.15439	6.38984	6.13247	5.94193	9.47917	3.47847	11.5011	7.71366	6.01958	5.30397	6.66425	4.90143	5.00659	6.03348	7.10661	6.82226	4.24402	5.4192	6.73946	7.20336	7.12993	6.18894	10.2741	7.59078	4.61097	5.67674	3.60793	4.79682	6.50629	4.34327	9.72161	5.61904	3.81957	5.59915	4.09604	5.02069	6.47382	5.51344	7.15499	6.43459	5.77216	6.64356	6.09931	4.2588	7.48784	5.67242	5.76312	5.01235	5.18011	5.04686	7.21592	7.54284	5.99221	6.50116	8.55916	6.98192	4.13881	7.87756	5.69194	5.77067	4.78284	5.08422	6.29591	7.42717	5.43521	5.49635	3.87119	5.5736	4.5447	5.33784	4.54406	5.74961	3.16187	7.27622	5.41305	6.0535	4.67729	4.08287	7.26892	6.87623	5.079	5.59455	5.63511	5.4958	4.25347	4.45617	8.6154	3.76357	7.02518	7.29567	6.95141	8.41293	7.43426	7.94173	11.455	6.23549	6.63447	6.78106	7.87458	6.4204	4.88315	6.31619	5.93017	5.65072	4.68439	6.22799	4.92688	4.17348	6.06357	6.7398	5.80615	6.26709	6.55448	4.45224	5.48869	4.70957	6.68481	6.39	5.61851	6.09846	5.63356	5.23575	4.62744	7.34956	5.13756	6.62077	5.38674	7.36187	8.86432	4.23704	5.70683	10.1116	5.29789	6.1425	5.40163	6.6265	6.53121	7.02551	5.32126	4.28651	4.7309	6.09027	4.41771	6.33948	9.57292	7.24359	5.65532	5.68772	6.38316	3.59159	5.55982	5.16672	7.24449	5.63054	4.40656	6.03993	7.07793	7.20339	4.20899	5.56039	5.49891	6.71111	6.20538	5.85822	6.20044	5.95234	6.32026	6.25621	5.08554	5.07674	4.99044	5.0616	4.64059	4.33635	4.86585	3.8085	6.59863	5.07138	5.20782	4.06554	5.4919	6.41042	5.74274	5.98836	8.02774	4.95836	4.26665	6.83331	4.56143	5.32782	5.02417	7.20695	5.18315	6.32272	5.93157	4.51739	5.7966	5.57613	6.16676	5.22065	3.88831	7.15296	5.00059	6.36671	6.16545	5.14652	4.80494	5.16804	7.96804	5.65929	9.02796	5.19488	6.99882	4.66192	6.12045	4.26167	6.27776	3.7787	6.10025	8.12765	5.48457	4.55471	4.92174	4.98831	7.99974	4.76011	3.71445	5.24557	5.25723	3.18606	4.66193	5.09269	9.75436	6.45848	4.79201	6.09806	6.81575	6.62983	5.58812	5.02061	7.61529	6.86199	7.4343	9.65369	6.62121	5.73254	4.49434	5.05326	8.01898	3.7443	4.94054	6.82935	4.06589	6.26216	5.00929	4.75123	5.13169	5.52938	7.24944	5.8743	5.58867	5.23377	4.88701	6.14613	6.38067	7.11538	7.18691	5.23813	5.51319	10.2739	8.41323	5.20021	5.45988	5.46477	4.93071	3.42975	6.22491	5.29924	5.63719	4.59392	6.24483	7.82969	5.11678	5.57257	6.81138	5.49343	5.38664	4.67978	5.46901	5.10879	6.1018	5.2534	9.21885	5.9884	7.0276	7.8747	5.94356	5.86837	6.31598	8.91244	5.85153	7.84124	7.31967	7.67794	6.43969	4.65083	4.82603	4.71465	5.07852	4.83966	4.96931	7.13598	4.82971	5.85583	4.73788	7.24783	6.44732	4.80732	5.62002	6.41208	4.58401	7.29282	7.39271	5.03863	6.39065	5.02194	7.91173	4.65266	7.69917	4.68752	5.67336	6.95965	5.56789	4.57322	8.9195	7.47705	4.56764	4.25575	6.50136	7.88633	5.30749	5.68985	4.181	7.71502	6.21381	5.35486	8.20856	4.45682	6.05692	6.49378	4.71149	6.27675	4.61536	6.87504	5.81754	5.3771	6.95544	9.69521	4.54268	5.02821	4.68333	8.76704	5.89239	4.98603	6.36264	6.43812	5.54694	6.04632	4.93977	4.46329	6.74546	7.85861	7.40576	6.49468	4.80265	7.48881	6.0359	6.01832	4.45083	6.16605	6.2168	5.96061	11.0504	8.04204	7.71308	7.27042	4.29039	4.76801	5.43276	5.88364	3.49155	6.67332	5.36449	7.24259	5.47114	7.66827	5.9881	5.069	4.79527	4.39274	8.07689	7.27268	5.41997	5.46699	7.30625	6.96247	3.74845	4.32086	7.30182	5.14967	5.28613	5.28598	4.24362	4.95902	4.58427	5.36097	5.92304	7.83592	3.95111	5.55845	4.72396	5.40947	4.27974	8.62434	6.4087	4.75863	5.02694	4.94411	6.71244	6.61916	6.00269	5.75911	5.49613	5.70862	8.54612	5.54632	4.89792	6.37445	9.03433	5.08028	5.3304	6.54614	6.649	7.17702	7.21914	5.72494	5.65654	4.9186	5.77731	7.90394	5.32044	8.6645	4.67719	7.57745	6.86764	9.28485	5.66223	4.91948	5.07026	4.76747	7.40595	5.3526	4.23216	3.89336	4.85968	3.82811	4.23078	9.19126	5.31826	4.8322	5.70053	5.2658	8.19889	10.7345	5.82015	5.96909	5.68249	5.42853	5.63499	5.50929	7.66387	4.03992	5.8157	3.9379	6.31079	5.71104	5.70917	6.5256	7.33674	6.69798	7.8672	5.44009	4.88805	4.88972	5.13113	6.46409	4.64025	4.5838	6.28807	5.10213	8.22899	5.9379	8.13834	4.98396	5.1781	3.19637	4.8361	5.02136	6.38858	6.62752	5.57236	6.73955	4.31238	6.1137	3.9971	5.68484	5.04267	8.605	4.79356	6.47497	5.50321	7.10242	5.48789	5.37756	3.56529	4.28211	3.09274	3.73108	4.96427	7.39461	4.59024	6.42506	4.90093	3.73484	7.34481	6.70516	4.85227	5.3328	4.94928	8.77751	7.13348	6.59757	7.13809	3.62209	6.11177	5.73271	4.86824	7.77644	7.41847	5.43583	8.27888	3.54416	5.70344	7.4735	5.07442	6.23977	6.47835	6.1101	6.40793	5.36568	7.16184	4.61848	6.68178	4.49377	5.06602	4.95732	4.98121	4.11098	5.15544	4.61957	5.04095	5.07342	4.9463	5.35495	4.84185	4.0177	3.86848	5.95988	5.03047	5.186	3.9279	5.63701	5.10494	5.2068	6.10565	4.85042	6.47687	4.23671	4.9166	7.38872	7.97803	8.54636	5.42775	5.98756	6.11036	5.7769	6.53099	5.26487	5.06844	6.16581	4.12993	6.61058	4.27087	4.67822	7.73701	7.60715	4.2801	4.18267	6.94742	5.39305	6.0434	4.3098	6.48332	3.72686	5.85321	4.70636	5.86162	5.72825	4.00027	6.89419	5.04499	6.56226	4.71362	6.57262	5.29939	6.99456	5.53991	5.28379	5.43748	6.05036	4.47101	4.6049	5.68058	4.48637	4.16703	7.63148	7.62669	8.26205	4.96128	5.02679	5.47525	9.01343	4.95167	6.59391	4.45158	6.54882	6.37101	4.91447	5.32196	7.72352	6.05938	5.79044	5.62623	5.71686	4.33962	6.15241	4.16194	4.75917	6.01383	5.08727	7.71837	4.55779	5.47844	9.66851	3.83633	5.06443	3.85587	6.15557	5.81375	5.33323	6.03982	7.82314	5.6755	4.79056	3.66658	4.86881	4.63725	7.6669	6.22225	7.63883	7.46902	6.64171	5.35802	6.04432	4.82084	6.80653	6.8764	6.36723	4.86108	5.8454	3.74601	5.31526	6.33978	4.21632	4.00396	8.00745	4.60978	6.5633	6.2366	4.71335	8.70509	4.86888	7.86229	7.38946	7.31263	3.88406	5.75872	4.65623	3.59081	5.55245	6.01273	4.21284	5.4494	7.50173	9.88928	7.76622	8.68268	6.90571	4.52171	3.96201	5.75116	5.10041	6.93633	5.92975	4.84331	3.91103	5.34401	5.34027	4.77607	5.7493	5.53534	5.4788	7.61312	7.55807	5.55744	4.27601	7.33004	3.96051	7.04996	8.59263	7.20213	5.3114	6.10378	5.08948	5.30598	8.04969	5.75826	7.15317	8.37314	8.30991	4.64274	5.54697	6.19049	5.12622	6.85792	5.57409	5.50997	7.27232	5.00324	5.57688	5.24023	7.76717	5.01927	8.56073	7.36469	5.38566	7.05169	6.86367	8.25334	4.97048	4.70218	6.15027	5.85023	5.77072	6.91393	4.57225	10.1243	5.74098	5.41915	4.11546	7.88577	4.43984	7.95894	6.33912	6.18727	7.3757	7.39133	6.48939	9.28339	6.06353	6.09632	7.60895	7.17049	5.84049	7.36309	6.76142	6.4454	6.42036	5.8986	5.40786	7.70183	6.46102	6.51612	6.29306	5.78924	5.54303	5.45767	8.59309	7.67976	6.63189	5.96896	5.18513	7.79563	6.8293	6.14282	7.13226	3.96508	7.73011	5.10124	7.73812	6.61869	6.78833	8.2476	5.49648	4.28777	6.66787	3.83082	6.68856	7.33259	7.73904	6.31771	8.02159	5.8776	7.2704	6.38991	7.74292	6.51903	4.90603	4.39551	6.45554	4.99252	9.15786	5.57241	5.29317	6.37426	6.07569	7.45636	7.48331	8.07018	4.89734	5.48606	6.54884	5.51365	6.30897	6.15141	6.50446	4.84996	7.8246	7.23783	6.66227	4.89651	6.74035	7.10592	3.81456	5.04647	4.77583	5.28427	4.89406	7.7694	7.97431	5.12603	5.1405	4.20404	6.54358	7.12588	5.00163	8.62054	7.42401	5.01257	6.36851	6.57112	7.33361	4.69618	6.98607	5.31369	6.88382	8.68649	7.04318	7.35665	8.56275	6.53666	5.68348	8.66221	5.56259	8.80466	7.9728	7.05263	7.77422	5.15884	4.65545	7.63279	3.9147	9.11718	6.90422	5.56242	7.62356	6.44606	9.2389	5.67399	8.50471	3.90082	8.31827	4.67612	4.28868	3.84758	6.44351	5.56027	5.92852	6.871	6.31845	8.6439	3.54787	5.57367	6.33015	7.3973	4.396	7.84612	5.44768	5.37648	4.91977	6.43391	7.54575	5.42391	6.75827	6.92843	6.48804	6.66896	8.42647	7.89738	6.8678	5.19223	6.69437	5.34965	5.74104	7.66948	8.05998	6.66696	7.42775	6.57572	5.06363	6.83745	7.33839	5.68105	6.04298	7.03377	9.85713	5.83579	7.11217	5.71324	4.66043	5.36009	6.6685	6.16494	7.27431	6.29318	4.10697	7.9991	2.77124	6.47228	3.56754	7.77249	5.3251	6.45978	6.28817	7.30902	5.54682	5.68843	6.12804	5.00032	6.25601	6.27641	3.3807	5.87168	5.80093	6.36318	7.90955	4.7577	6.88016	4.14308	6.55165	7.04955	7.94778	4.95878	7.32981	6.39464	6.07139	4.84569	4.86896	7.24736	6.83084	5.65188	6.45215	7.30072	6.26822	5.63656	6.54174	5.2846	4.79521	4.44295	4.96455	7.17711	6.02623	4.43235	9.1162	7.59861	12.0011	5.60737	6.62187	5.18202	5.86125	10.2273	6.55239	6.37948	7.30318	7.77329	7.3472	6.52192	6.81077	9.1357	7.81661	7.89315	6.88886	7.52791	8.63383	8.59473	5.38528	7.31168	9.7058	9.02301	6.38075	7.08651	5.45551	6.0408	7.20336	9.75927	8.50772	5.72113	9.11584	6.42823	8.20653	8.41512	4.32926	6.63209	6.52406	7.31355	4.78165	7.13448	6.25251	6.85025	7.71263	4.60357	7.00121	5.42419	5.28995	4.56884	7.19039	8.29215	6.88481	7.92042	7.97462	6.29158	8.20539	5.16887	5.62486	7.51975	5.02883	7.42413	6.39647	6.28859	6.78844	5.78857	5.51498	6.27378	4.77088	7.52887	5.49315	6.72352	4.46513	5.04842	6.11962	6.81267	5.1767	5.72893	4.52096	8.59196	7.17953	5.01856	6.4848	6.49025	5.40661	5.79586	6.76452	6.8364	4.54253	5.25531	6.13787	5.05009	9.51471	9.5553	7.00416	8.87644	7.08007	5.25551	5.91076	6.31676	7.97085	7.4808	6.58445	5.23841	7.32732	8.40407	5.68736	8.16608	4.93648	6.90194	4.31012	4.09306	5.63058	5.88356	6.04677	4.22387	5.73829	5.73887	6.24992	4.62032	5.17494	5.81699	5.79974	7.43524	6.08258	6.74791	7.87048	7.55059	5.95296	4.13766	7.02738	5.18161	7.10138	4.49754	4.88702	5.89351	7.99475	5.81461	7.14701	7.74406	6.74779	5.48616	7.52073	4.78774	5.77041	3.89845	7.39476	6.76962	8.98331	4.52043	4.29984	7.15431	7.07948	9.54733	5.74968	7.77365	5.08338	6.74054	7.97128	5.83331	4.88965	6.97652	12.3827	7.33463	7.48492	6.47556	6.70242	7.8478	5.49954	5.56238	5.57773	6.06153	5.28492	5.72526	7.32864	8.72451	8.7233	5.69998	4.50666	6.80179	5.69847	5.38372	5.82773	7.09479	6.79785	7.01595	8.58692	3.65003	5.36868	5.12094	8.27797	7.48827	8.04944	7.12573	7.35293	7.48638	7.84337	6.95003	6.32443	6.06168	7.90619	8.50898	7.79584	8.4364	6.25055	5.852	7.00891	7.71915	6.29839	7.42411	5.68059	9.32362	5.52801	5.51725	8.17349	6.4984	5.09524	7.37077	5.76248	7.42685	8.17494	4.80521	4.52298	6.78325	6.84849	8.2487	6.52838	5.83061	5.36575	6.40635	6.41681	5.66817	4.30195	6.44183	7.91076	6.10165	5.3663	7.55846	9.31644	5.23113	6.09419	7.48969	6.07425	5.54389	6.61936	6.33349	6.90235	4.52149	5.19317	7.07894	6.46944	5.76881	7.79528	7.14665	6.43109	4.85516	6.01665	4.80029	4.98969	6.64454	7.41026	6.62397	10.5708	7.1282	7.51753	7.0204	6.73092	5.25439	7.34593	6.3211	4.93926	8.46445	9.57189	7.58384	9.62688	7.09345	6.18587	8.08767	5.93019	8.38111	9.03578	5.35287	6.11636	9.08332	7.29339	9.01049	6.59101	5.4234	4.7795	6.69479	5.00176	5.29952	5.94244	7.57471	5.09177	5.63217	6.64732	4.97858	6.43617	8.39241	6.57708	6.04959	4.64693	5.02175	4.72021	7.08771	7.94658	9.05922	5.69481	6.52995	5.81165	6.05767	8.90156	5.36197	5.87313	5.06159	5.49927	8.39457	6.09803	5.24914	5.46558	7.40144	4.45102	5.3455	6.77599	5.38246	6.42004	5.92878	5.84153	5.22158	8.88676	7.90541	4.91801	5.71853	5.77468	5.41784	6.24656	6.63749	5.73973	7.96584	8.17026	7.26874	6.44443	4.75769	6.17495	7.17157	5.29893	6.8466	7.7259	4.93748	6.7402	6.01815	5.20992	4.53904	5.42749	8.33828	5.79824	5.5051	8.15317	7.27894	6.12507	8.59057	7.63178	5.46246	5.26478	4.84937	7.03676	7.75831	6.38625	5.80774	6.89997	7.7703	5.85541	5.05578	4.68782	8.03203	5.66615	4.5501	8.21254	5.53072	7.59628	7.43729	4.8468	6.54671	6.41359	4.98267	6.39252	5.60864	6.75155	8.28237	5.48348	8.31323	4.51142	5.15677	5.18752	5.69203	7.48841	8.75541	4.77775	5.18392	5.81044	5.62406	7.01396	8.34963	4.2668	6.79289	6.32479	7.26963	8.18225	7.95982	6.30011	8.06499	8.88208	4.3089	5.4255	5.14684	5.11416	6.391	9.25619	8.36771	5.03614	7.46245	5.81532	7.19425	6.48045	8.16963	6.75387	5.36367	6.06457	7.16721	5.26226	8.60333	5.05507	5.13483	5.00376	6.39397	6.2753	9.7248	7.78446	6.13858	8.14672	6.92937	4.67159	5.5077	6.03501	7.24529	7.1486	6.2251	6.66464	11.383	6.799	5.20838	5.14289	5.64563	4.49683	5.06483	6.97797	5.54351	6.012	4.77437	7.18995	6.28273	6.21395	6.70302	5.12116	5.79679	5.57887	8.18126	5.81219	4.67487	3.2772	7.17494	3.88949	4.34462	5.52955	4.97248	3.98721	3.04121	4.79226	5.12336	4.06654	4.89924	7.11437	4.53371	5.88505	5.51382	4.54034	4.6536	5.46269	6.38181	8.10347	6.30565	8.64499	3.62986	5.387	4.24225	5.0315	4.47449	4.89869	5.87609	6.18091	3.58315	5.52288	6.14684	6.40468	6.07273	5.64327	4.23696	6.34012	4.38278	5.22488	5.5001	5.53441	4.72377	9.18416	9.48474	5.76783	11.0401	5.38479	10.8863	3.83502	4.80068	7.59158	6.58978	6.52512	6.17601	5.2088	5.17797	5.75846	5.76483	5.15932	7.4885	7.94742	5.49682	5.95429	6.21268	4.9898	4.72874	6.16864	3.91013	2.99974	5.66096	5.93482	5.81025	5.7458	5.29348	6.08881	3.6597	5.77463	5.83958	5.70272	6.03232	5.03319	7.01402	4.29861	7.79997	6.9912	6.87455	5.84872	4.29859	3.78812	5.36293	3.96266	4.03038	7.04407	4.81917	7.85915	4.64822	5.02403	6.04253	5.62734	4.48664	8.49069	6.49008	7.09256	6.36952	4.17861	6.92956	5.67274	3.54956	6.36498	5.32993	4.32729	5.84129	5.6606	8.34727	8.34398	4.97927	5.48872	5.30397	7.23495	5.89197	6.27657	4.32842	5.94888	6.15297	5.31671	5.27685	7.02391	5.3781	6.8857	6.38988	4.33697	4.24133	7.14915	4.31836	3.86836	5.07031	4.64253	6.74405	7.3286	5.65365	5.89794	5.80738	9.7121	4.39541	4.97676	7.45046	4.71173	7.2319	4.17696	6.61965	6.67643	4.92101	8.07734	5.6344	4.82647	8.67434	5.6567	5.27417	6.40058	3.98617	5.63895	4.23041	6.49684	3.6232	5.64157	3.81933	5.50716	6.62802	5.58186	4.6676	4.87119	4.98313	6.57581	4.92743	6.63025	7.1097	5.59935	4.37859	4.68154	4.88869	4.8008	6.17795	3.72978	4.39157	7.49017	4.90383	3.64921	3.75482	5.6447	5.38721	5.78975	5.75179	6.37707	4.52073	8.77488	4.82346	5.22533	5.45951	4.07058	6.59438	5.59229	3.71372	8.03961	3.9338	4.49289	4.0313	4.02625	4.24965	3.62183	5.13164	5.09932	5.34345	6.57454	4.37989	5.14041	4.25109	5.49894	4.79274	7.8909	4.2289	5.17194	4.55463	6.88058	6.17928	4.38148	6.11631	5.97299	5.0535	3.59888	4.82236	5.41331	5.11711	3.98267	7.04319	5.46027	4.67934	5.36862	4.69005	4.88536	5.20242	6.65185	4.03846	7.37883	6.45104	4.58448	3.99614	5.28101	5.58414	6.22403	5.12202	6.68389	3.81518	4.07438	5.70817	4.4692	5.67282	5.85589	5.53449	5.20207	5.14929	7.13261	4.58287	4.95101	8.06449	4.88616	6.36768	5.04098	5.19565	5.63157	4.34342	5.26329	6.80511	3.94603	6.79406	4.79951	5.29544	4.83811	6.54252	5.61949	5.03449	6.81887	6.31923	5.06597	6.94764	6.01889	5.85855	8.39939	8.6798	5.95491	4.98648	5.50565	6.34155	5.62392	4.84679	5.59744	5.55134	5.11557	4.87055	9.19295	4.32363	7.82433	4.83422	8.84874	7.03947	6.36068	7.76773	5.72389	5.93119	4.63078	9.44353	6.62379	6.14386	8.59142	4.97704	6.22602	6.32407	5.60286	4.79486	8.65105	6.58207	5.76581	6.08077	3.7589	7.03393	5.74291	4.76747	7.23633	6.52388	8.93642	8.29151	7.46329	7.6898	7.86697	6.23729	5.60796	5.21226	3.70277	3.35624	4.73219	5.68405	7.28036	5.04699	7.48559	4.65548	6.06193	8.13439	7.20219	5.31486	9.27257	9.63034	4.58742	4.35073	5.49212	4.35734	9.62859	4.88463	7.18793	5.69391	6.12776	7.4448	6.49866	5.2878	4.28649	7.33406	4.62457	9.02555	5.38931	8.03397	4.99008	6.15114	7.28551	6.80286	6.38607	7.12011	5.20797	6.28091	5.98297	6.314	5.09418	7.0939	5.816	6.15173	7.02999	4.91383	7.59483	6.41569	4.89907	4.73786	7.49055	6.14701	5.20339	9.21671	6.28587	7.53267	12.0504	5.25182	3.70868	6.54384	7.23336	5.6434	6.11807	6.59596	5.10853	7.06245	5.62061	6.42619	7.50575	8.37733	5.60522	9.36741	6.99439	4.43188	6.38669	5.64958	4.95545	4.4924	5.33169	4.49474	5.93997	6.91744	4.43836	8.40179	4.79345	4.71498	6.26048	5.26145	4.19649	5.01552	6.99927	3.47718	3.84307	4.10876	5.79324	4.94055	5.01451	4.93588	6.6121	6.87746	6.05257	8.34885	7.33613	6.4178	5.31135	7.46283	6.75132	7.67265	5.86572	7.06967	6.01107	8.50429	5.90382	6.45528	8.08149	6.93167	7.58768	10.4567	4.48575	8.86062	4.3519	7.63523	7.83326	6.34255	12.3331	6.98387	7.33432	6.51849	5.49916	6.32645	6.061	6.53623	6.80268	6.51778	8.15391	5.05477	3.65127	5.44246	7.72818	6.61681	6.27045	6.4759	5.26236	5.6654	4.07977	8.84921	4.74595	8.3308	7.42048	5.29626	8.16111	5.92691	5.21442	6.65699	6.91788	5.96473	6.17586	5.05007	6.95921	8.49651	7.44478	6.90999	5.9166	7.44428	5.21142	3.82399	8.42408	4.75779	3.4591	5.21315	5.43859	4.87565	7.20489	7.36187	5.35536	6.1592	8.62802	6.12271	6.76114	6.7494	4.3081	4.67754	4.79604	4.44233	4.99164	6.31812	4.7986	4.66705	6.32732	4.44833	7.87136	4.92376	7.14138	6.81873	6.38686	6.8742	6.67346	5.78704	3.52964	7.04828	10.232	8.17113	5.6956	7.47584	7.1089	4.95844	5.15298	4.08293	4.51413	5.54507	6.7148	5.5908	7.67001	9.00241	6.56894	6.41753	4.34299	6.64527	5.44787	3.58845	7.77055	6.48495	6.61301	9.20327	5.859	4.38094	4.40704	6.24995	6.0739	5.35714	6.67385	4.94971	6.95073	7.03352	6.06715	7.54612	6.1936	7.24493	6.51717	9.97375	7.83028	4.01598	6.23377	7.53956	6.55736	5.6398	6.86547	8.50752	5.03275	7.0476	7.72417	4.58277	3.48993	6.72959	5.6023	3.79018	7.68529	4.99002	5.63516	4.74473	5.27194	8.97916	6.56108	5.93659	4.89931	5.31935	6.61354	6.67911	4.78314	5.4792	5.1395	8.91391	7.88139	4.36255	6.34364	3.91622	7.40806	4.99495	6.42398	9.76632	5.46261	5.56224	4.52439	7.66071	4.71247	4.56485	8.58893	7.56311	5.56507	8.56101	4.52028	6.29744	6.15079	5.8269	5.3006	5.63599	5.42915	9.0186	5.14643	4.92626	4.44863	6.30306	6.55374	5.09118	4.00062	4.1702	4.1613	4.2156	6.36249	7.2565	4.58714	5.27905	6.56866	5.35851	6.11689	5.10252	4.97574	4.79227	5.23977	7.58469	4.89087	6.94826	5.40977	5.9939	4.81441	6.68968	5.94394	8.88944	4.18752	3.838	5.55316	6.4162	7.09342	6.33764	7.14973	7.8457	6.54813	8.38388	6.11419	4.13032	7.19512	6.08982	7.39505	4.81656	5.33423	5.0204	4.94684	4.89658	3.66103	6.37811	6.90895	7.0898	8.60443	7.80148	5.35309	4.54115	4.96489	3.76228	5.95005	3.11498	4.61533	4.30297	10.3405	4.73199	7.90331	5.44657	4.02107	4.292	6.39954	3.69594	6.2587	4.17211	5.88982	5.67032	5.42169	6.25322	7.06062	8.39362	5.99478	7.54961	7.48777	6.09676	6.87349	6.1115	4.91131	5.52454	4.32218	3.55092	4.91711	4.55873	7.3836	4.40631	5.11957	7.31159	6.57257	5.54911	7.44527	5.62847	9.01788	7.88477	4.53436	7.00152	5.41212	7.93953	6.1571	7.81462	7.44763	5.76618	6.40466	9.5093	6.17836	5.69001	8.21092	5.64712	4.66448	6.06123	4.40092	5.49076	4.61749	8.31225	7.81699	4.91932	6.47604	3.96298	5.48866	5.96989	6.06438	6.23242	4.35122	4.57309	6.65241	3.90878	4.85287	3.01583	7.93114	6.01773	6.40016	4.70586	6.26351	9.94005	4.0257	7.56722	4.75573	4.71209	6.25243	6.48693	5.92736	4.42457	4.87184	5.3735	4.32917	3.95419	3.95124	4.29646	5.8138	4.87507	4.16816	6.05242	4.2096	5.02907	4.94732	6.23974	6.56503	5.17361	4.71544	4.14998	4.13842	6.41485	5.62671	5.82851	4.50362	4.26723	4.58013	5.53077	5.84883	6.90288	6.87404	4.70659	6.34014	4.83002	6.98604	6.62955	5.8751	4.51462	6.1198	5.62345	5.36696	6.95823	6.83566	5.93824	4.42643	5.96241	5.07511	6.58492	4.91042	5.11178	7.24471	6.63783	6.93459	7.53063	5.27196	5.72288	4.20232	4.76974	4.94036	4.97645	6.57049	5.55023	8.1058	6.1575	8.33901	9.71595	7.0184	6.21237	5.51966	7.59922	10.9654	5.81276	9.39285	5.37539	4.06218	4.38483	11.2963	6.97377	4.61454	4.78493	7.17808	4.86562	7.32964	7.0566	6.00813	4.857	5.35648	8.43758	10.6139	5.57357	7.86336	10.2775	4.64296	4.57389	6.14343	6.47209	6.35269	5.48342	4.75182	6.13171	4.96298	5.23455	6.50709	3.97059	6.30061	4.75989	6.86391	8.61167	6.13401	3.95174	4.37076	5.26811	6.95858	6.50923	6.73539	6.1625	5.80419	5.28482	4.76725	5.372	6.86804	5.32597	5.89223	4.2822	7.57827	6.21499	8.87581	5.09304	5.27478	5.61715	9.90337	6.10266	7.38912	4.43317	4.34388	6.57938	6.96639	4.14795	8.03282	9.12559	6.53428	5.83199	6.44816	6.09458	8.08912	5.01079	5.5992	4.87704	6.03447	6.9438	6.10626	7.26972	4.68283	6.32481	8.00255	4.03418	5.97048	5.86995	6.95821	4.69628	4.96158	3.7078	7.03104	6.09269	6.48649	5.27681	5.17012	6.62061	5.40973	7.12644	5.05293	6.20791	6.21606	4.90622	5.67859	4.86701	7.56536	6.18092	4.59527	3.85787	5.95353	6.59512	6.23607	6.08229	5.32531	4.5056	5.48587	5.87477	4.42105	7.92565	5.80479	6.99904	8.5667	5.78652	4.87528	4.61012	5.03165	5.68832	7.37129	5.5693	4.49784	6.03965	7.63743	5.15395	4.74261	3.91299	5.7522	4.03071	6.13401	6.8293	5.65877	6.28728	6.53265	6.20877	8.10271	6.43759	6.90573	7.53871	7.36246	8.31687	9.41878	3.78982	5.23213	6.384	7.24292	4.53294	8.96119	8.18988	5.68827	6.34493	4.73735	5.39119	5.44223	4.60511	4.88121	6.28974	5.77843	6.09412	5.70175	4.55591	5.55429	8.29828	5.39339	6.4088	3.8398	6.30266	4.93726	7.09059	5.75972	5.69001	7.96065	5.19409	5.64478	7.00519	6.15513	4.95087	7.17281	5.14984	6.15993	6.55583	4.39482	3.95071	6.54625	6.25075	8.25157	6.28832	5.15306	9.45874	7.82905	5.57813	7.77502	9.255	6.97415	5.67038	4.99238	7.10725	5.36549	6.52321	6.43633	6.75879	6.85152	5.79687	5.89406	7.19643	6.02226	6.99842	4.93483	6.56982	4.96993	9.22754	7.83606	5.21844	4.78632	6.72421	7.2152	4.71178	8.73615	4.95317	5.52259	6.02517	5.07451	6.83549	6.87664	6.09041	5.76833	4.54982	6.45382	6.68223	5.23135	7.55007	7.01402	7.85816	4.56521	4.25451	5.90518	7.93705	8.17035	7.67047	5.67373	8.81167	8.87585	6.22789	4.15952	8.04706	9.87565	4.87619	4.12103	4.86761	7.29438	6.67433	7.92427	6.28876	6.33747	5.6411	8.7147	5.08005	9.17239	3.54813	5.87702	6.67126	5.06427	6.32504	5.13336	7.78549	5.09477	6.52523	5.63692	8.75889	8.0918	7.65195	7.00848	8.04897	8.89651	5.51822	4.82648	8.86036	5.93901	4.80716	4.92442	5.87122	6.98278	5.90338	5.0308	9.51497	5.34568	5.13961	4.36159	5.73931	4.94167	4.12782	4.475	5.671	4.7211	5.05659	6.43521	5.58782	4.74468	5.90888	3.48323	6.51283	3.91249	5.35236	4.68448	6.20137	4.80498	5.5577	6.07539	5.58105	5.07728	6.01331	4.97997	5.96071	6.30892	5.40352	6.50262	6.34934	4.31459	4.36211	5.10539	3.90056	6.72905	5.30983	6.5528	4.53395	4.67899	4.06063	6.57991	5.09448	5.00258	3.6862	5.66289	4.38604	6.12619	4.59592	8.01417	4.94851	4.55083	5.19877	4.49021	5.39046	5.42521	4.80398	7.08554	4.89785	6.64699	4.31978	4.60747	7.47631	7.18867	6.00444	4.44889	5.29043	7.40953	5.80835	6.40563	6.80353	6.29842	5.269	5.83633	5.61773	7.81332	6.01309	5.00946	6.05037	5.30101	6.57613	4.61225	6.66503	4.36433	5.99245	5.73729	5.23342	6.62917	9.63659	4.92973	4.22346	6.25992	6.96512	4.74478	6.44339	4.67954	5.43492	5.97021	6.41824	4.66802	4.44886	5.25885	4.61277	4.72304	4.04347	2.99796	5.1062	4.88176	7.68341	5.08587	4.8764	6.79165	5.65768	5.34543	5.08346	4.22002	5.06503	4.36689	5.19076	2.82491	3.3833	4.42115	4.78532	7.31493	6.36428	5.81752	3.85855	3.53345	4.14676	5.45627	4.78159	7.12975	4.30993	3.9218	3.74642	4.2811	6.19838	7.46104	6.44603	4.70154	3.45208	4.0488	4.22507	4.25579	4.86484	7.07225	4.99843	4.81322	7.7187	8.23155	5.39605	4.13706	4.61272	5.5197	4.49504	5.95033	5.54824	5.71459	4.48667	5.17958	5.58113	5.21225	5.25089	5.80165	7.37626	3.78248	3.82059	4.40924	4.6345	5.1654	6.49938	4.63513	5.0594	5.86089	4.97339	4.132	4.87181	6.20354	5.50032	8.79761	5.69475	5.43049	6.32285	5.96671	3.69357	5.35157	4.26102	5.13977	5.35054	3.43437	3.89375	6.64678	7.20772	4.19632	6.55496	6.14172	3.17679	7.18698	6.12069	6.06754	5.83489	6.48787	7.78576	7.69995	6.68364	5.04924	6.79733	6.47113	6.31981	7.08083	6.22181	5.39232	6.56149	5.10645	4.90696	7.23033	4.74963	4.52826	5.11181	5.1971	4.19693	6.56089	5.74698	8.31148	3.94778	5.43582	5.86058	5.62496	5.35621	5.83126	5.92404	3.63843	4.27957	3.59632	6.41908	6.50261	5.43657	4.69111	9.81882	6.73918	6.40836	5.18126	5.43322	5.9665	7.32801	5.9293	7.97592	4.30052	9.37772	5.99657	5.4926	4.48434	6.38401	5.10803	4.54434	4.50704	6.24847	5.32542	5.47389	5.49061	4.7678	5.66982	5.43849	5.10952	5.33388	6.20032	5.43467	3.69767	7.40357	4.84504	5.60228	5.67311	7.19125	5.23101	4.26625	4.76295	6.1107	6.81607	3.40105	8.42887	6.79409	5.14429	5.95775	4.67423	7.05399	5.51056	4.56129	7.33827	5.06366	6.95052	6.49933	6.78844	5.77437	6.00941	6.25449	5.36107	4.29628	6.45215	6.05861	5.89117	4.51845	5.15688	5.10439	5.3927	7.04505	5.73723	7.64222	6.45862	5.98804	3.87423	6.08061	4.58721	4.80483	3.15521	5.28173	4.75503	5.71464	5.1743	5.2272	4.17858	4.74631	4.04015	5.606	3.72201	6.94778	6.90646	7.56646	5.9295	5.94259	4.70334	5.65353	4.5282	4.73939	4.99282	4.5258	5.39461	5.63671	6.13006	5.44256	5.64752	3.50921	5.28044	6.60546	5.08607	6.80936	4.74037	5.30643	5.14779	3.61742	4.69886	5.29426	5.2746	5.62785	4.31328	3.59925	6.85762	7.33856	4.19823	3.46704	5.44805	5.0953	5.51771	5.25158	5.71659	4.28968	4.93634	4.96608	3.8584	5.80327	6.19792	5.38189	3.14136	4.17603	5.23264	6.91904	5.04546	4.74591	4.14138	4.21537	3.91141	3.23654	5.50813	5.10238	4.95592	4.73383	5.99046	4.07855	5.93002	4.63212	4.08924	5.55632	7.74838	5.85736	6.28042	5.60197	4.80568	4.23269	8.01289	5.3625	4.17652	4.5309	5.33637	4.59076	6.34704	4.70795	6.80844	6.2533	5.31022	6.0169	5.92589	7.84661	5.05291	4.4274	4.57462	9.00944	5.77395	3.5239	6.53879	6.12797	7.30699	6.04199	5.12066	4.91624	5.33633	6.60622	3.47075	3.56978	5.89668	5.97336	3.48283	4.87317	5.814	7.54312	6.67211	4.97496	3.39741	4.55774	4.98156	9.88917	5.31461	4.85216	4.20318	4.62289	4.26333	3.36084	5.18955	3.77796	3.90497	4.98024	7.54343	5.23698	4.21752	6.66626	3.88374	3.70445	5.30943	4.69097	6.63111	6.10183	4.94886	3.80223	3.92833	4.36188	4.80089	5.63594	3.97578	5.04349	7.35031	5.33997	5.77298	6.94864	4.86203	4.49611	5.20932	6.07716	6.47966	4.67965	7.37865	5.66536	4.80649	5.56503	6.10024	4.72344	4.35536	6.51564	6.97284	9.35562	5.30715	4.95057	5.09645	3.80171	4.60301	4.46421	6.01023	5.53376	5.17497	4.58823	4.51072	4.06656	5.16863	5.36482	6.54641	4.85836	6.94122	6.7188	5.85126	5.13664	4.09225	5.50298	8.58412	4.987	8.52269	3.88652	3.87116	4.02344	6.43585	4.88156	6.9511	5.20416	5.07075	5.13951	3.86385	4.53275	4.72194	4.64326	6.05146	4.00496	5.43381	5.5651	5.80956	5.90071	3.5179	5.2508	6.59159	5.22967	8.3871	4.34237	5.01573	7.55553	5.82956	5.68221	5.56674	5.19213	5.97571	4.46105	6.01295	4.6947	3.72234	5.28397	3.71327	6.55263	4.652	5.69609	4.82749	5.97792	5.36621	5.82568	3.9259	5.10268	4.74966	6.31542	7.0277	5.38583	5.44647	5.68613	3.54405	5.11691	5.05977	4.36691	3.92317	3.84434	4.4758	4.89605	5.87674	7.04705	5.34799	4.53124	5.11733	6.48512	4.36198	6.44473	6.36915	6.29554	4.95296	8.49065	5.73613	7.64796	4.01859	5.30332	4.25681	4.05439	6.04285	5.94761	6.58169	5.2693	4.96132	7.94869	4.92193	5.02185	5.51713	5.06544	5.02076	2.95009	5.69337	4.67358	5.68635	4.8655	4.96932	4.96085	5.74288	5.43455	4.02757	5.15766	5.38396	4.75081	7.77575	5.60305	5.43787	6.35723	4.24707	7.98266	6.28187	7.91134	5.89928	7.74411	9.1589	6.69184	5.11703	9.34271	9.22161	3.75677	5.10008	6.56235	5.35367	5.10033	7.82595	6.75744	6.02861	4.54345	4.78037	4.90663	5.49232	5.41395	5.05414	5.63134	5.16417	7.70915	4.92092	6.30203	7.79603	6.58759	6.19619	8.28276	8.12026	8.84915	6.23392	5.06857	7.68411	4.15135	7.02992	6.10342	8.39085	4.85074	6.60447	7.42588	8.84766	7.18169	8.68611	7.3111	6.01875	7.52058	6.62957	5.8003	4.92987	4.61776	5.96678	7.17051	7.98317	6.54914	7.16981	6.45965	5.08432	5.60767	6.31636	4.55566	3.42684	6.99318	6.17691	7.15374	7.03339	5.28592	4.38931	7.47253	4.48011	7.14389	5.61407	6.21605	5.15387	4.3345	4.65582	4.4719	4.90839	4.60951	7.2061	6.85108	6.31321	5.71344	6.29209	5.10325	7.51969	7.32615	4.14439	6.41813	6.23395	8.52898	6.28414	6.661	6.548	6.01384	6.1099	7.94769	6.68377	7.77063	5.32809	8.23682	8.14473	7.25878	5.71429	8.27334	7.47071	3.59373	6.59492	6.36205	5.65873	7.1921	5.91228	7.00736	7.31943	7.56709	6.37505	6.15057	7.64322	7.35901	5.83959	7.03788	3.39973	7.47599	5.11942	6.57307	4.86666	6.69117	7.02066	6.88234	6.44773	5.10933	8.04827	5.22784	6.13782	6.05177	4.13856	5.36891	5.03394	5.15378	5.67561	5.39201	5.33367	6.29366	4.80626	5.59371	5.70836	5.5529	4.89158	4.85021	9.59101	6.82954	4.22109	5.15479	9.11039	7.0649	6.62884	3.64054	10.0407	7.39057	7.0022	5.73227	8.73169	6.55642	6.62743	6.10591	5.88512	8.80561	8.51808	9.00671	8.84054	5.22718	7.59708	9.05922	7.46252	5.50138	6.1747	5.21184	6.444	7.82685	6.55168	6.69972	6.63096	5.80269	4.8693	7.4982	4.63946	4.99006	4.9123	4.75368	7.50691	4.7522	5.39584	7.26755	5.65215	4.62187	7.1098	5.88372	5.88144	4.75582	8.38518	6.00163	6.55931	5.58454	6.53444	5.62828	5.86442	9.13935	5.92304	6.47061	5.12528	4.08498	4.29622	4.63204	6.29424	6.00707	4.15705	5.41512	10.7413	6.55862	4.44698	4.54354	6.35735	5.09375	5.92924	4.792	4.49584	7.67658	4.66496	8.43224	7.75335	5.02076	7.28904	9.01575	4.82741	4.52624	7.16937	6.48699	7.2948	5.61252	6.72514	7.62776	4.99283	7.77781	6.94333	5.64585	4.80996	7.63108	5.17347	7.57897	4.76691	6.27406	5.15093	5.92085	7.82175	6.58081	9.50553	6.84948	6.34255	6.50395	5.25098	6.59256	6.4632	6.19949	6.4856	7.1869	5.58901	8.5736	4.64015	6.16323	4.53824	5.93869	8.45711	7.47966	5.82089	7.46986	7.42023	5.47069	7.34407	6.64664	5.15465	5.45766	5.82521	9.29381	7.87108	7.3564	6.81728	6.5193	7.35421	8.47931	6.69488	3.96848	7.21758	4.0194	7.02829	6.51304	7.08645	5.61666	4.7399	6.2375	7.82912	6.23473	8.41027	5.24879	3.68251	5.513	4.50749	6.22371	5.64463	6.67965	7.08226	6.13316	5.75391	5.9594	5.64801	5.61999	5.1811	7.28744	5.21861	4.78409	7.01854	6.3802	5.72353	6.31494	5.24836	4.12529	4.74751	8.94511	5.44878	4.59535	3.72559	5.08443	5.293	5.23921	6.35943	5.34353	8.1148	5.10022	8.48901	5.36671	6.20702	4.79864	4.39024	4.5537	5.83343	6.06611	7.63819	5.75797	4.2731	11.3105	7.13	5.36759	5.91757	8.17196	7.37521	5.63786	6.95682	8.74253	6.55904	5.09929	7.70789	5.32754	4.83778	6.07906	9.25955	10.2368	13.8273	6.32728	7.36227	9.84561	8.25179	5.88488	8.09438	6.71621	4.36987	5.83991	5.32389	6.97367	5.81463	5.42997	4.72274	5.27323	7.42812	7.90365	7.38924	6.14462	9.50767	8.55356	8.11024	3.96687	6.96086	7.50318	7.46715	6.89259	6.09803	9.73559	5.34124	5.61608	6.13671	5.2142	4.43881	5.51192	7.04596	5.14508	4.74281	5.42425	5.21536	4.29517	5.23657	7.06059	5.34704	7.3027	5.40321	7.67969	6.286	7.64696	6.27827	5.63717	5.65111	7.40957	6.81957	3.64172	5.03046	6.21905	6.86809	4.99562	9.32006	6.37464	9.99891	6.32976	5.2986	9.34555	6.88937	7.34734	5.093	9.43842	6.47302	8.6467	7.75176	5.55501	5.85902	10.3975	8.62871	7.87579	6.26245	6.47226	7.6602	5.66255	6.04483	6.66686	8.14554	7.36709	4.56314	5.26997	6.35675	5.56202	5.36244	6.83695	6.86498	5.26812	5.38045	5.83321	9.22862	7.86003	8.38131	7.76696	5.32779	4.95885	5.78188	5.23939	6.99706	8.35371	8.05254	6.21311	8.41965	11.2944	8.46089	6.28364	7.01983	6.10282	6.48102	4.46727	4.95464	6.18508	6.66809	6.59637	5.67357	4.42854	4.08955	5.43647	5.62326	4.59121	5.50259	4.33423	5.16265	6.34859	4.98205	5.80051	5.22834	5.29968	6.21989	5.62146	4.36088	5.38049	5.18151	6.35171	4.83083	3.54833	5.84333	4.70759	8.5758	7.18831	6.99136	9.24794	6.04979	6.07788	6.46108	11.6973	8.87353	3.54273	5.57832	5.68685	8.03116	6.39613	5.41425	5.73804	5.01556	5.13006	5.42813	4.78639	6.94765	8.02514	5.56006	5.38632	7.62721	5.30465	5.21068	8.07155	7.71216	5.60983	5.36411	6.45224	5.91756	7.90662	6.16207	7.22925	5.82304	4.83579	6.84354	4.62761	6.05264	6.80741	7.73184	6.42096	11.1511	6.62224	6.35554	8.85788	8.1531	4.61228	5.8229	7.35501	5.74988	4.8182	6.08332	5.82785	6.45863	7.17366	6.31611	3.80734	4.32389	5.83247	4.87218	5.13378	4.81223	3.83078	4.94194	4.9924	4.5549	6.35609	5.78621	6.05476	6.75806	4.12528	6.97714	5.50072	5.79865	5.58971	5.33445	6.12849	5.48958	5.25463	5.98735	5.63344	6.47032	8.28933	7.67807	9.20384	7.00848	7.29315	5.5787	5.09561	8.74727	5.26431	5.23399	4.94631	5.66891	4.7745	7.56748	4.71348	5.81774	6.60721	4.8941	3.66529	7.49656	7.93188	6.73857	11.7596	5.74813	10.3463	6.92709	5.27168	6.11981	11.7329	7.98415	5.66569	9.20212	7.94924	6.17451	7.40183	6.95501	6.80887	6.35149	5.32662	7.58858	4.78401	5.14424	6.76532	7.14924	5.99984	4.39733	3.61441	5.47196	5.32292	5.67924	5.57554	6.05258	5.2013	6.37028	4.16068	3.58592	5.29388	4.23611	7.29054	5.52858	6.48835	4.65215	5.64799	5.64195	6.73627	6.34784	4.5184	8.44973	7.306	6.12074	5.60534	6.19784	5.91949	4.24017	4.75605	4.54113	5.49819	4.18758	3.39374	4.99977	3.92194	5.33619	5.74279	4.96084	4.44575	4.77773	4.58077	5.64665	4.71036	4.27291	6.44905	6.74643	5.99485	5.74232	3.81451	5.20975	6.6009	5.26859	4.80893	6.27116	5.70218	5.30665	8.04247	5.12611	5.33596	6.71034	4.79617	4.23932	3.58352	6.60021	6.21834	4.7023	7.52976	4.33939	5.23962	4.97805	4.03109	4.65078	4.43189	6.32774	5.36115	6.08484	6.73332	7.68465	6.82721	5.79893	6.79074	5.66686	5.7716	5.85992	6.13701	5.76958	9.0618	5.42863	8.14744	6.26301	4.62421	5.23392	4.30855	6.9242	4.70331	4.90391	5.06344	6.4633	4.96769	4.24257	6.0497	7.7744	5.0189	5.26164	5.19954	3.09723	3.45909	6.43799	6.64362	5.48311	5.55834	5.50371	3.97679	5.29568	3.88236	5.49456	5.96876	4.41066	5.5798	4.79214	6.08507	3.4718	4.31625	6.13251	4.16278	5.12468	7.70347	7.55447	4.16755	4.04368	4.2225	7.58141	5.45996	5.858	3.79423	5.23811	7.80085	6.69232	5.81411	5.50855	3.50827	6.42732	6.35017	3.34695	5.37911	4.51984	4.91617	3.52281	8.87464	3.80391	5.91094	4.74062	4.74604	4.95923	4.15312	5.66968	5.9199	6.7347	6.77279	7.07393	3.16769	6.62672	5.41588	7.31364	5.14242	5.87568	6.37524	7.55571	3.67683	4.53571	4.99792	3.7457	3.79547	4.74889	4.43933	5.6718	4.23848	5.96783	4.75522	4.39754	3.85352	5.88983	3.58746	4.94169	6.58032	4.0933	5.13461	7.83112	4.83279	4.09916	4.47238	5.06891	5.39754	5.92808	4.96754	4.85415	6.05854	4.91043	5.09442	4.44859	5.00157	6.23157	4.80473	5.55297	4.14441	4.28565	5.78677	6.47815	4.79651	4.83812	6.95552	3.6077	7.93307	7.96005	4.79902	6.81376	3.73365	8.08523	6.5143	7.38441	4.29897	8.31754	8.28309	6.73584	7.33836	5.45206	6.04902	3.79816	4.49894	5.30801	7.19511	5.38478	5.41129	5.90788	7.94095	4.55276	6.7527	4.00936	7.06434	6.12517	5.64955	5.12493	5.77081	5.48092	5.2734	5.44699	3.87916	6.68058	4.62815	5.51562	5.03434	5.04556	6.60272	5.39497	3.86344	5.35073	5.38965	4.06247	4.23735	5.55469	3.06279	4.05635	4.44917	5.639	4.50012	5.73964	3.55737	7.70114	4.75582	5.51146	3.60236	5.34832	4.36467	4.55614	4.92002	6.17337	4.86712	6.92386	6.19261	4.88998	6.81879	5.89339	5.92137	4.07017	5.18122	3.88087	5.36402	7.07414	7.43617	4.98174	3.33738	5.3255	8.70583	3.54493	5.79273	5.87505	4.54499	3.99103	4.58108	5.59548	5.85738	4.53392	6.59738	4.57453	3.96364	6.96772	3.48556	4.9257	4.9099	4.22456	3.68215	4.55435	8.12035	2.89982	4.99338	5.1186	8.29996	4.50754	5.39395	5.91707	5.09208	7.28122	5.28632	7.34353	5.9316	4.91103	10.1314	5.18906	4.56572	10.0039	5.34177	12.5098	6.61211	6.02095	4.23289	4.60805	4.63791	7.00347	9.30561	3.93271	8.26662	5.01953	5.78266	5.91255	4.13148	4.83924	8.87859	8.58177	4.37854	4.52664	9.52483	4.22504	5.64778	4.81692	5.63732	7.02818	4.7935	5.98013	6.84894	6.29065	5.15139	7.04491	5.83738	7.3894	6.80668	3.84457	8.79176	5.26537	3.74551	4.33022	5.98845	5.28705	4.93415	5.82361	5.55867	4.72219	6.31057	5.5546	6.05807	5.47237	8.37536	9.0068	3.60827	6.31049	7.66225	5.77048	7.26172	5.4543	5.76993	4.28987	6.59212	5.61037	7.99248	4.98303	7.55775	4.89169	5.58292	4.22316	5.5398	7.09179	5.54752	8.08218	5.00853	4.52882	5.4412	5.91202	4.97955	4.96326	4.79911	4.47493	6.2626	6.08882	7.26489	7.48567	8.00635	6.0537	5.05291	6.40197	7.41072	5.64584	5.79468	3.47487	6.00942	5.5887	6.48352	6.78705	3.96969	5.72484	4.60544	8.09447	4.37412	3.85005	5.42234	7.8084	5.82858	6.07686	3.31243	6.8372	5.30768	6.3759	3.85505	4.71977	9.60849	5.459	4.26729	5.60451	6.97947	6.71934	6.22102	8.05605	4.62686	3.66131	5.542	4.33542	5.53439	5.34673	3.78164	6.93078	7.78614	6.25691	4.77964	5.02536	6.17148	5.70689	5.84984	6.52589	4.86246	3.73646	4.08368	5.73749	7.35289	5.23392	4.65721	11.0606	6.17233	6.28833	7.18889	9.16854	3.52613	5.73575	6.14728	5.84687	4.27804	6.14242	5.04767	12.2597	6.16384	6.95215	5.47188	6.47838	6.43432	4.62568	6.41757	4.96399	6.76563	7.14999	7.12381	7.01515	4.74115	5.47249	4.37266	8.85127	5.22843	10.5994	5.01366	6.34672	8.41576	5.00443	4.71363	6.77301	6.04091	5.99541	5.86286	7.03675	5.72567	5.54715	4.58948	5.9938	7.29224	5.21044	7.74482	7.55977	7.72103	7.52134	4.36948	5.55506	6.48672	4.07203	10.5822	8.68729	4.23338	8.63184	6.05511	7.40079	4.70877	5.714	9.96682	5.72816	7.62263	6.19845	3.91593	6.35678	4.91828	8.08425	5.7011	4.35547	6.03516	4.04837	5.21226	5.91928	9.42336	7.84297	5.81668	4.97221	6.74184	8.60465	6.02243	4.90435	7.52234	6.97986	5.91453	6.37126	6.90817	6.19728	7.49079	6.0111	4.87314	6.65998	9.40393	6.69366	7.08866	8.00762	5.32282	7.78111	5.44301	7.38279	7.90982	5.92649	9.93526	5.4357	5.62286	4.92831	4.9185	6.12833	5.14983	4.13182	6.7715	5.48131	5.60804	4.9604	4.69565	6.66985	5.79596	9.45085	5.00606	5.78646	4.13658	8.28607	4.73682	6.25274	6.81276	3.8708	4.6703	4.99083	3.56341	6.55548	6.38413	5.8058	3.81746	6.84827	4.22048	6.42796	4.86466	5.30334	6.17522	5.58441	5.31595	6.62753	3.321	5.67788	5.15913	6.86269	6.26568	7.56658	4.63165	5.06382	5.4841	5.25935	4.75154	4.44063	5.63544	5.34546	5.0103	5.55365	4.92211	7.89277	5.40446	5.4802	4.69339	3.36449	7.37376	5.83787	6.2294	6.39918	6.65831	5.64224	4.23086	5.04995	7.38108	4.65168	5.228	4.83136	6.15775	5.0074	5.12373	6.48161	5.37054	5.69872	5.73088	5.33497	3.97814	6.5214	6.71973	5.53998	5.63197	4.79804	4.86507	5.76532	4.8032	5.34562	4.74037	8.58293	5.89913	5.67983	4.68191	6.48207	5.15957	5.61504	5.61029	5.68445	6.36753	5.56478	5.10157	4.42193	6.66568	7.91954	5.12212	7.57791	6.0603	7.07532	5.1544	5.1904	5.30594	5.10851	4.52702	6.1792	8.21889	5.17257	4.37443	4.15145	5.53831	4.51216	6.69298	6.4834	7.28686	8.19159	6.7813	4.48555	6.61266	6.14897	5.81234	4.96983	6.18344	7.724	6.67943	5.41754	5.35903	5.17669	4.88112	4.63051	8.58769	6.8733	5.85744	6.62902	5.73779	4.97567	6.73381	5.95837	5.5865	6.36491	5.50258	5.69399	7.68945	5.77651	6.54237	6.8041	5.8109	5.34643	6.82942	6.32038	8.28945	7.59335	5.80168	5.99353	5.35482	5.51902	5.78719	6.1136	4.92586	7.37296	5.89214	3.96636	5.57432	5.02938	5.05464	9.3395	3.87978	6.79641	5.41941	4.64657	4.86871	9.0105	7.94114	8.17029	3.77051	5.00158	6.39897	7.06978	7.14846	8.94945	6.09017	7.00007	6.12578	4.21875	7.72347	7.26966	6.05019	6.07899	4.31074	8.94784	6.46064	7.6144	4.85143	6.0489	6.99782	7.49886	4.65314	5.51396	7.15866	5.40512	5.42073	4.42241	8.37503	6.41715	5.15188	8.16231	5.16634	6.85351	6.609	4.30261	6.56721	3.35252	4.48037	5.84476	10.4413	6.27336	6.66565	6.36648	3.823	8.22142	5.09947	4.94743	5.01745	5.03837	4.7761	6.34227	7.05219	4.53467	6.4698	5.02542	4.28431	7.42231	11.6251	4.28367	6.17681	9.21084	8.53158	5.07364	4.4686	6.56405	5.56405	5.69682	5.55931	3.92914	5.51536	5.57135	4.92971	6.90794	5.02234	4.08252	5.63636	5.30516	5.52217	5.0401	6.1904	5.53676	4.58241	5.26594	6.26608	3.94601	5.092	3.92879	5.89833	3.69649	5.62875	6.99607	6.77916	4.50399	4.59641	5.28387	5.86589	5.60205	4.8976	6.07302	5.1926	5.10263	4.08286	4.58067	3.92304	6.10922	4.84294	5.31697	6.03222	4.49453	4.55135	6.96988	7.28784	7.60709	6.69751	10.895	6.09548	5.6972	6.2237	3.92409	4.62921	5.96917	4.63643	4.26244	5.46764	6.85722	5.81265	7.80785	8.13965	5.07273	7.04545	4.51676	5.49812	6.2993	5.51443	6.98563	4.82198	5.77076	6.26968	3.62209	7.74069	7.38022	8.10594	5.77834	5.28211	5.30642	4.87872	6.11613	5.79727	3.88649	5.83206	5.80863	5.9826	6.56288	4.70167	4.70054	7.94569	4.61837	5.2836	5.90758	6.82384	7.05701	5.16937	5.63833	5.47852	4.01891	4.58711	9.74001	5.96269	6.33576	3.93546	3.91087	4.95253	3.42612	9.75464	5.08134	6.95999	4.88672	5.66698	5.53597	5.96091	6.04655	7.95778	5.12147	5.81044	5.67468	5.7026	7.94098	4.19045	6.04031	3.59453	4.5344	5.16344	7.97478	7.25101	5.08302	6.01305	5.36678	6.77945	10.0505	4.84288	6.10345	5.91886	6.47732	6.46274	5.56959	5.15939	5.57318	6.91811	6.27721	4.90522	4.85334	5.39159	4.30536	4.85782	5.87997	4.88778	5.18638	4.57734	6.12264	6.34531	4.68015	5.95104	5.26561	6.30485	5.77878	8.60024	6.05809	3.43298	8.42868	8.70908	6.16861	8.27252	6.69009	5.29234	8.08804	5.52481	5.32871	6.09076	7.4576	5.75577	6.80151	4.28106	5.05649	5.53962	7.54756	5.16761	11.566	7.16642	5.87863	8.95673	6.47119	5.27903	5.03445	5.91434	7.02916	3.3449	5.68646	11.6227	7.44175	6.887	10.8751	5.11286	7.75313	6.61763	4.66614	5.53566	6.74505	6.10296	6.2335	10.7407	4.22722	8.6473	8.3359	5.29417	5.96689	7.15081	6.80523	7.56778	5.9412	3.97511	4.6618	5.62507	5.80287	5.46483	5.72624	5.70618	4.51431	5.0488	9.59821	5.52243	6.898	8.04473	7.13171	4.54294	4.65689	6.76814	5.8853	6.45143	9.80273	6.68309	5.86777	8.16867	5.87737	5.06786	7.22233	5.07639	4.68706	4.40273	4.15355	5.13279	4.40896	6.2336	4.72789	4.61941	4.27866	4.40769	4.96069	7.20207	4.35072	5.78204	6.05453	6.51658	3.88217	10.7961	4.41316	7.04602	5.06516	5.56789	4.87932	5.4949	6.98552	6.87798	4.70361	6.23206	6.19605	4.77701	4.46231	3.99862	5.06646	6.02882	5.87965	5.17562	5.16812	5.82497	4.72039	5.34407	6.65999	5.61872	4.24448	7.28314	4.56055	6.26814	6.80215	3.82161	4.84111	5.53454	6.73212	6.06216	7.04639	4.54085	5.105	7.63177	4.35145	3.3127	5.43409	5.73627	5.23808	5.33096	5.04652	6.87354	3.73338	5.50695	6.5482	6.18561	5.21077	5.10574	3.33972	5.25781	5.27968	3.98553	5.70502	5.72418	6.07502	5.88769	5.84032	4.82433	3.78822	6.19418	5.03581	4.05764	6.65205	4.47521	4.63884	3.96427	5.24103	8.51497	5.79991	5.76888	5.03297	3.80265	4.51673	8.57363	5.60228	4.82462	4.74504	4.45215	6.74564	5.82019	4.71602	4.71728	5.30434	6.07571	5.29305	4.485	3.86904	4.45788	4.99461	5.26493	5.79616	3.5065	9.82067	3.52008	3.48941	5.2555	4.11534	7.19121	3.56375	3.81491	4.19729	8.7195	5.81339	5.06892	4.48824	3.53578	8.40899	4.90287	3.6176	3.65781	6.47989	6.07783	6.88268	5.70478	5.957	5.68227	5.62403	4.9661	5.33985	7.00648	4.71244	4.94226	4.6345	3.66358	7.01232	5.49762	4.59411	5.36592	3.65796	8.16139	5.23847	5.84227	4.90842	3.35541	6.04654	7.66958	4.3874	7.67517	5.48078	6.23966	5.72198	6.37949	4.68952	4.58794	4.48168	10.9105	3.81351	4.27608	6.2682	8.97791	3.97977	5.1552	8.42045	6.69838	5.56304	4.24742	5.90863	5.38843	7.74719	5.78823	4.79279	7.68246	5.6868	5.60369	6.82884	6.81131	7.36609	4.63451	6.49543	3.69394	5.50521	5.9953	5.39667	5.45232	6.43823	6.75818	6.59078	5.04534	6.4541	5.17267	7.95935	6.22218	6.88643	6.6943	5.54588	5.68482	5.71922	7.46084	4.84225	4.14569	5.86913	5.88789	5.27679	6.43665	6.07512	5.11387	8.38667	5.00689	8.3553	5.13263	6.82815	5.61404	3.95196	9.05976	9.05242	5.03604	6.85748	5.65379	5.80299	5.48781	5.60671	5.05404	7.92565	4.80478	9.73678	5.8971	4.07026	6.7017	5.53126	3.85401	7.64599	5.63023	5.31255	7.42254	5.15526	5.76279	5.38029	4.72232	6.03655	5.84621	5.4645	4.59483	5.75023	7.97542	6.60917	4.33496	3.3646	4.55943	6.15744	4.6472	10.1889	5.8869	5.68966	4.20876	5.58889	5.51394	7.34028	6.29749	6.57455	6.36004	8.05947	8.08679	8.46173	3.34793	6.21163	4.58439	6.52828	6.22816	4.3281	4.93565	4.08291	4.52705	4.02707	5.29215	5.17955	3.64331	4.60089	3.75652	3.90246	4.04734	4.8046	5.48349	4.26907	6.12729	4.66919	4.54491	7.58295	7.03525	4.69598	7.38317	6.06444	8.5401	6.61633	8.68178	6.90181	5.73727	8.71312	7.31552	4.65419	5.97762	5.00808	5.14649	7.07776	5.5807	4.21424	5.78925	5.58105	4.77472	5.45018	5.20444	3.48156	6.21702	3.16835	6.5638	4.47427	4.48067	4.08476	6.81531	5.66431	5.03293	4.63402	4.78771	6.29922	6.56026	3.37565	4.52727	7.43188	5.05283	7.26075	4.96341	6.05465	5.15696	5.97146	5.73588	6.09934	6.88061	4.49586	5.98191	3.52439	6.99485	4.99114	6.01388	6.70089	5.0441	5.92637	5.41304	5.77843	11.1141	6.6309	5.09097	4.24072	4.4788	6.31522	6.42366	7.68064	5.25424	5.86885	7.48126	6.95651	7.09946	6.47806	4.60661	4.69703	7.23933	4.30645	8.74609	9.11213	5.98784	5.57227	6.08973	5.03769	4.92018	4.85249	8.76362	7.59093	6.035	7.38143	7.709	7.10896	5.53963	6.09077	8.44153	7.30784	7.2372	7.59935	7.59857	4.75664	8.73324	7.42542	4.82481	3.28722	5.07829	4.94432	10.0181	6.17836	6.534	7.95605	9.35444	7.03585	9.21277	8.61345	5.83149	6.41486	8.47532	3.90245	6.50539	5.49658	5.59039	4.14758	5.29319	5.56886	6.65277	6.38898	5.96521	7.38989	9.52912	4.81584	9.59674	6.93426	5.45008	10.3052	9.8543	6.09767	5.33185	5.92551	5.36432	5.69676	6.00403	6.09732	6.29417	5.63658	8.74226	6.05165	6.84294	5.58277	7.38866	6.00412	3.85079	8.50665	5.34401	4.53778	5.05081	7.197	7.7381	5.81124	4.58723	3.61279	5.36445	3.75359	9.42504	4.31	4.84689	3.62313	3.20671	5.79634	4.57087	4.39851	5.05061	4.53721	4.49091	5.88439	5.57133	8.81486	5.43374	6.73348	6.66771	6.34014	9.19448	5.75938	4.58726	5.03542	5.71513	5.29526	7.13264	5.20214	6.2037	4.42873	5.26803	7.03391	6.21917	6.82934	6.21688	5.06316	4.81973	9.35301	6.9774	6.39051	7.49956	7.29094	6.32038	4.83688	5.41224	7.11172	4.99914	5.94084	5.86366	6.73253	5.07541	4.54299	6.61673	4.71569	5.00932	3.60368	4.31293	4.84796	5.17125	4.60346	5.4882	5.21966	7.39078	6.23594	5.6522	5.2413	8.18206	4.14057	6.183	5.50567	6.02775	4.35553	5.70499	4.97876	5.40101	5.07812	6.50916	5.80602	5.49182	3.18115	5.40408	5.94899	8.63073	7.04953	3.97868	4.58753	4.98303	4.45302	5.78027	5.26242	3.74012	5.11001	6.09147	5.87814	3.82009	7.20429	5.2777	6.18026	4.90234	4.6401	4.32206	6.07913	4.20248	5.11318	6.57262	5.07191	6.6556	5.96057	4.98329	6.95816	5.58302	6.41535	4.26525	6.44901	4.77384	5.76539	4.88662	6.88823	4.2797	4.47542	3.44731	4.88907	4.68033	5.15295	4.75958	5.58573	7.69533	5.58516	3.9856	6.98656	6.64744	4.34876	4.85377	7.25833	4.47274	5.33976	5.02448	5.47901	4.38557	5.34737	4.51674	4.93266	5.02621	5.12112	5.5542	5.23894	6.91627	7.15473	6.86787	5.35817	5.30902	4.47448	4.88068	4.5509	4.63084	3.48663	7.88505	4.92003	6.26265	6.42554	5.63357	5.93952	3.24599	3.69051	5.30164	9.55365	6.01722	6.23655	4.47984	3.58124	5.02572	6.40671	4.47901	3.99618	5.62829	8.25243	4.56363	6.32777	4.58826	5.53411	4.70205	5.26349	5.27663	5.29432	4.22308	5.53187	4.83081	3.9088	4.33965	4.11069	5.37877	5.16773	4.99692	5.13137	4.01387	6.78225	4.65139	7.97685	6.57517	5.5834	3.44286	9.96328	5.18437	4.63487	7.65261	5.53772	7.93261	5.11581	8.94441	8.59589	8.76528	8.18026	4.59158	8.21837	10.6091	6.42629	6.05025	7.76866	13.7058	11.1695	4.38448	6.02763	5.62645	7.02603	7.66854	6.54149	4.71123	12.3403	8.38755	6.55211	5.0961	5.11846	4.30016	5.88639	7.36955	7.39879	6.80848	6.00576	5.26048	4.47799	4.9513	5.1744	4.55701	8.356	4.47563	6.17057	6.80071	5.78855	9.35277	6.52091	5.14212	6.24935	9.45052	5.06542	4.18174	4.67607	6.53849	4.59252	6.84028	5.19973	6.34907	5.86307	5.02413	8.17782	8.74412	4.04075	5.16642	3.76486	4.61563	4.15862	7.28272	4.34505	4.66014	3.9686	4.35375	9.35334	6.31528	7.40084	8.97094	5.93329	4.60604	6.18092	9.33736	6.43417	7.66958	5.50234	5.38109	8.96503	5.09672	6.59475	5.48252	5.6893	5.17028	4.21383	5.74743	7.32193	6.57362	5.83989	5.87244	5.99976	5.46099	7.2406	5.36635	8.29275	4.79707	3.35907	6.88851	6.94461	7.25636	6.09849	7.36383	4.97829	5.1539	8.76059	3.85772	5.84537	7.14078	9.32871	7.35968	11.1978	5.51174	6.6278	6.99708	8.28133	5.14201	3.94648	4.66519	4.6017	4.39413	5.88499	5.55989	8.81265	3.92128	9.00935	8.35549	8.83584	11.1744	7.97881	5.83311	8.65164	6.82732	8.09745	4.55416	8.32804	8.43319	9.40059	10.0067	9.31818	7.44218	8.05552	9.43307	8.13042	8.22561	6.2271	7.62809	10.2842	8.71685	8.53606	7.02148	5.26929	9.23546	8.16963	8.89985	8.03759	10.1193	9.28491	7.98	5.16891	7.69306	9.15542	6.14652	6.41828	11.1632	8.55173	7.01021	5.60919	4.4936	6.1351	5.30827	5.0086	5.51788	4.39595	5.13576	5.24994	8.50321	5.01129	4.42211	6.43436	5.85762	7.52021	6.69674	4.93555	7.40997	4.45748	5.70107	5.07466	6.35362	7.60104	6.68282	5.75282	6.85564	8.04849	4.3388	7.15536	5.96017	9.74201	5.141	8.34903	7.21527	9.90724	6.79556	8.62675	6.52082	7.49642	5.00502	9.74221	6.28804	5.67745	6.10554	4.65371	5.774	5.96402	7.79503	4.66666	4.53043	5.1111	5.01493	5.25749	4.71266	6.46978	3.9428	5.71	7.32645	5.87842	8.30602	7.3746	5.71155	5.4288	4.74066	7.23107	6.73673	3.82999	5.12529	4.76868	6.85298	6.32147	4.18433	9.40257	7.50743	7.21748	9.73445	7.0342	6.98071	10.1296	4.85572	7.76414	6.84178	6.26256	4.76076	5.26228	8.34659	4.66776	4.19336	7.14731	5.45262	7.81098	10.2255	6.44959	6.39391	5.51013	5.83322	5.744	7.16292	4.65989	5.59076	5.98487	7.12735	4.26782	4.97501	9.60005	5.76652	6.28042	5.34148	6.84297	4.47088	6.09048	6.15281	5.35176	5.27759	6.33099	3.43043	5.03302	6.31694	4.87011	5.23864	6.13672	5.30304	5.70101	4.66545	6.77086	5.83083	5.93929	5.58568	7.05339	5.67204	3.66572	9.72346	7.02741	7.04606	7.61342	4.57896	5.30165	5.79129	4.41367	5.77354	7.82752	4.5063	7.45747	5.33741	7.32749	5.54686	4.19195	5.764	4.95896	5.39571	9.19338	7.20181	5.0551	6.31084	5.23693	4.46864	10.0262	6.54821	5.82022	7.01535	4.72993	6.304	4.20677	5.94331	5.76663	3.93395	7.58567	5.91479	4.66495	5.70831	4.28892	5.61054	8.83129	6.53592	4.89018	5.71181	5.2156	5.04932	10.3204	7.72962	6.63367	5.33713	4.8944	7.43509	9.01503	6.5419	7.15181	5.26503	5.3246	7.12869	7.78715	9.29935	5.89985	5.1775	3.67574	3.71575	4.65284	4.4408	6.25279	4.74001	6.54177	5.27164	6.14308	10.6052	4.70885	10.9073	4.82397	6.14347	5.07182	5.13677	4.9475	5.77532	4.92494	5.60034	5.80143	4.56966	6.05062	6.45989	6.14569	4.53668	4.04869	4.48424	5.33205	6.95045	6.448	6.40845	6.40737	6.2734	4.31163	4.97932	4.62688	5.34738	5.9031	5.93109	5.16536	4.65874	6.93393	5.6073	8.27781	7.24869	5.66238	6.96839	10.8343	4.44534	7.10039	5.88297	5.05497	4.13132	5.59228	5.59451	5.52005	8.19851	7.35558	6.29078	4.87083	5.99593	5.22063	6.28348	6.29352	4.9046	10.1771	9.95511	7.72804	5.09786	4.70515	5.18744	6.03707	6.47142	6.31142	6.21863	6.58408	5.81935	8.85855	6.03984	5.39652	6.25748	4.43736	6.21643	5.685	3.50654	4.04976	4.79319	6.31832	9.61623	4.09211	7.70697	4.88959	4.63105	10.3576	5.62172	5.05413	5.6168	5.53592	5.5692	4.67701	7.05523	5.03805	6.07352	5.13669	4.43286	6.27108	7.5093	4.4442	7.62342	7.71603	6.57201	5.26732	5.11416	5.40337	5.09183	6.64658	3.52888	4.73906	4.14507	6.57333	5.81488	4.32572	6.29331	8.03454	6.19626	4.75166	4.46279	5.19303	5.88139	5.99111	5.92405	4.58346	5.8678	5.65066	5.43236	7.56964	6.60548	7.51549	5.78709	6.61704	7.81617	5.68858	6.06747	4.86813	5.13904	4.94148	4.58771	4.97714	4.35224	4.18352	5.26239	4.32956	4.19285	4.81537	5.3108	7.60203	3.70099	5.35164	8.73228	6.01784	3.81988	3.78752	6.8491	6.69576	6.99019	7.95077	9.3554	5.13827	7.08329	8.15908	6.04577	7.21779	9.49324	5.90413	4.52979	7.63464	4.3222	5.23632	4.98212	3.52718	5.67311	6.47755	4.16414	4.87728	5.33096	7.81599	4.13792	4.46591	3.15123	7.23963	6.09657	6.47762	5.32672	6.39061	6.4934	6.84932	6.783	6.34198	4.2071	7.33958	5.24758	4.07942	6.99731	6.70012	5.19497	7.34606	6.21836	7.09738	6.85619	6.86301	8.54249	5.95668	5.73413	5.24608	7.78034	7.31027	6.72689	7.52567	4.68817	4.78956	5.44888	6.64122	6.81407	4.66803	3.96318	4.97923	5.87452	5.75234	6.68537	7.28238	8.3583	6.95437	6.7744	6.03383	8.31468	6.81603	6.35319	7.16578	7.16472	5.87596	5.47358	5.26874	7.26085	7.10939	6.24512	7.24155	6.34513	8.02941	6.46517	5.0333	6.9474	8.66716	6.38512	6.79422	8.3497	4.90771	5.84699	5.64799	3.57125	6.59866	6.93779	5.74569	5.14745	8.28554	5.73163	9.07787	5.75457	5.93081	7.1818	7.63131	4.565	7.25611	7.66067	5.28197	6.22954	6.5598	6.86125	7.18614	5.95507	6.21076	7.35605	7.29539	6.63312	4.8329	9.00727	7.65056	6.58187	5.55025	6.70432	6.48544	6.99664	7.52872	6.78529	6.15211	8.06809	6.8357	7.05332	5.19964	5.42766	5.57209	4.48329	5.71837	4.09944	6.0319	4.54626	5.5627	3.5955	8.10477	7.01763	10.4908	5.86678	8.23568	4.96076	5.30025	6.96033	5.63768	6.17737	6.72194	5.45993	3.36819	5.41474	6.36292	4.47809	8.92812	4.65418	8.50713	6.91635	7.07341	5.42581	5.43298	6.11864	5.06266	5.7094	7.03652	5.86955	6.09002	4.91287	6.05115	4.86815	8.4304	5.12944	7.72877	7.03348	6.44883	5.92894	7.471	9.44345	7.73472	6.86994	7.40263	5.04999	5.82108	6.62011	4.6353	5.49936	7.72463	5.37436	7.3289	6.73032	4.98348	8.42628	5.40629	5.09424	7.53803	5.67198	5.86774	5.25381	9.39379	5.27684	6.94224	6.09808	9.66867	4.24848	7.25931	5.14097	7.13059	8.69527	8.12071	6.40453	8.26136	7.48678	10.1039	5.25793	8.41835	7.21195	5.70183	4.97086	7.33238	4.05638	8.59989	7.57301	8.84878	6.28744	5.02226	6.45852	6.10001	6.581	7.30254	9.09621	5.98233	7.15629	9.4122	7.36132	4.78774	6.61648	5.34221	8.35579	4.47808	5.69653	6.91762	6.63129	6.822	5.9781	8.02394	8.0124	4.24209	3.68977	4.20472	5.76658	6.25953	4.88894	6.82859	6.30344	4.819	6.82529	8.7422	5.3406	10.0082	6.26833	7.11408	4.35508	6.45423	5.85659	6.29845	6.97398	7.00799	6.42901	6.39729	6.05914	6.267	6.74351	5.26852	7.12363	7.04428	8.04612	5.3197	5.39377	6.52445	6.09963	6.87844	8.02783	7.7435	7.45319	7.07607	6.47447	4.3227	8.56128	4.3378	4.623	7.89126	5.69821	6.98369	6.56696	5.33289	4.14479	6.27206	8.08271	6.04135	8.54886	9.21637	8.61036	5.21513	7.19105	6.04506	4.38959	3.584	8.17003	6.42773	3.78114	8.07476	4.89234	6.24353	5.51232	5.04075	7.19054	3.76395	6.11319	5.59673	6.17268	5.21915	5.17216	7.86055	4.18534	6.8263	6.28363	4.96188	5.33806	5.36059	7.06992	5.2622	7.5767	4.7145	10.3346	7.10327	9.21942	7.81622	5.53863	6.34075	6.54748	6.13201	4.63665	7.46268	5.94927	7.09212	10.5576	5.30128	5.22032	7.88844	6.98462	6.39706	6.29791	8.92229	8.36147	10.8401	4.95915	3.92787	6.2765	6.74013	4.7359	6.4786	5.91014	7.10324	10.1808	5.58495	6.091	3.96727	6.72491	7.50314	6.79243	7.80527	5.06063	5.23652	5.51238	8.43753	7.81058	5.24127	8.78307	4.47389	6.07955	6.55878	7.98565	5.10858	7.13388	7.3755	8.21534	4.77732	5.45932	3.09929	6.02125	6.86748	6.19799	8.10507	6.08205	4.57913	4.15229	6.82821	4.74869	8.42474	8.17061	8.20806	7.06664	5.77374	4.00269	6.00313	4.40256	8.77121	7.93638	5.63199	7.22043	7.71839	5.19995	5.65622	6.29895	8.33383	9.35925	9.46705	7.92663	6.39295	7.14827	5.59748	5.37091	4.03113	4.81714	6.53902	7.19359	7.61439	8.51314	7.2805	6.12572	7.1151	6.84959	8.87218	5.71726	7.35132	4.65145	4.9534	5.20601	5.91546	6.38491	7.22077	7.37832	5.89031	5.3074	7.53089	7.10316	6.34382	5.65718	4.18106	6.07758	4.18302	4.6817	3.39283	6.87683	8.18911	7.35091	5.1636	5.84513	6.99107	8.62498	6.86639	4.92072	4.35583	6.59886	6.64308	6.38069	7.60732	5.30828	6.5832	6.39893	6.68395	7.9496	5.92225	8.81255	8.9532	4.60254	4.30739	9.88596	6.04554	8.08863	6.13749	5.63007	7.54934	6.49527	7.96475	5.45771	7.00314	7.4981	4.8628	5.5363	8.57162	6.74298	5.87559	7.41262	8.8435	6.69704	5.88396	5.28206	9.27757	6.05911	6.32363	6.0917	6.85655	7.07664	9.94279	8.12362	7.69922	6.9513	9.00717	7.45854	8.24041	8.46759	5.92298	7.33464	7.60259	7.52411	7.25841	7.19053	6.64513	5.77378	6.36322	7.4899	6.15458	5.5723	8.03835	5.39681	7.84842	6.9812	9.08074	6.62244	5.22706	5.98806	4.02571	4.53528	6.6839	5.31519	6.62308	6.83685	5.78456	6.75663	6.42459	5.56957	8.14818	9.41184	5.39151	7.42883	6.56795	5.64163	5.29012	5.80437	5.24358	7.62163	4.70785	6.74925	7.75314	4.41444	5.21732	4.18005	7.35074	4.87866	7.1893	7.51926	5.58905	6.63333	4.98714	5.04268	9.00135	6.8611	5.85927	3.9981	7.5732	7.15617	5.83794	4.88776	6.35335	6.51853	5.43466	3.47777	6.89377	5.37461	6.90749	9.42111	6.28103	5.17331	3.91775	6.20752	5.18478	6.06728	6.60636	5.78389	10.1864	4.34866	5.11593	7.07692	5.78411	9.16715	4.59592	4.56586	6.37892	4.24322	5.42523	5.33931	6.78239	7.23216	6.80908	7.41981	5.61952	4.84134	6.27858	6.40449	6.48293	5.94016	5.39738	9.32065	7.12115	3.21519	6.03675	5.20298	6.83549	7.79259	7.53598	7.28981	9.84934	6.80315	5.9085	5.39268	6.09017	9.51954	5.95281	7.38197	6.13011	8.42736	9.21512	11.2483	9.19086	9.17333	9.92059	10.3877	4.40802	6.05606	6.44128	4.8243	6.19117	4.93089	7.81501	4.9482	8.64719	5.54767	11.1042	5.31394	4.66128	4.83141	6.77844	5.07777	11.0059	5.40816	6.38489	7.3004	5.04377	6.33442	7.15563	7.47889	5.86698	6.03289	6.54615	6.31613	5.11631	5.76425	5.33267	5.88588	8.81869	9.20779	7.44704	7.06295	5.6521	5.52668	4.97977	4.87671	4.95042	5.54941	6.57735	5.64407	6.80426	5.71019	8.69499	4.87817	5.3022	9.16555	6.55115	5.67747	7.70946	6.26471	4.89604	6.62913	5.57709	6.90392	7.71261	7.06064	6.85347	5.2469	7.65512	6.21359	6.59297	6.90084	5.21779	8.71419	5.46553	8.23864	5.21643	5.11649	6.37877	7.44486	5.62635	4.58785	4.38325	7.06607	4.96415	5.47474	5.1516	8.6807	7.31749	5.1719	6.13548	6.29409	7.82266	7.0851	6.22288	5.1993	8.39249	6.01642	3.70233	7.84988	5.40924	4.67528	4.48601	6.88868	5.99508	5.69742	5.26281	4.53514	6.20335	7.82201	3.32205	6.41123	5.30402	7.45812	4.90056	7.55198	7.46501	7.12958	5.17246	5.34761	5.36015	5.88218	6.74987	5.85428	4.83443	5.36617	6.27422	5.8066	9.36042	6.21024	8.27671	8.39445	8.44908	8.91148	7.67902	8.99049	5.43739	4.51429	10.451	6.29958	7.87203	7.35003	8.65455	4.80865	7.44735	4.62743	5.84126	4.2391	6.53149	7.36168	5.82002	3.938	4.6738	5.156	5.3399	8.87737	4.84608	6.14342	6.58008	6.50503	4.07242	5.49952	6.70813	6.98618	5.79587	5.198	4.52493	4.83541	5.36135	9.21421	7.82106	5.08799	5.40287	6.0697	5.43738	5.06465	4.30139	5.86784	4.17293	7.47411	5.35739	5.76343	10.0005	5.33604	5.21556	8.06004	6.57517	8.20235	4.71796	6.28287	7.04344	6.68423	4.60006	4.24058	4.59773	6.31751	5.38137	4.70123	5.3145	6.51733	4.81025	5.40458	3.70427	5.70883	5.1371	5.34359	7.27037	4.42574	5.80214	7.13864	4.91083	5.10352	3.74089	3.93947	5.62804	4.32679	4.66862	5.30727	5.73215	6.25364	4.82576	4.8515	5.1174	4.60043	5.53203	7.64498	6.86668	6.98488	3.69214	4.62955	6.70325	5.09152	5.67942	6.09584	5.44157	5.9595	7.16742	6.62913	5.26106	6.04843	7.02061	4.80009	7.26581	6.99117	4.05731	8.08278	5.16506	6.11454	6.27844	5.35201	6.34006	4.1238	7.26515	6.48058	6.85883	6.45082	5.65659	5.48402	5.66328	3.70874	7.5414	8.21603	7.67443	5.67858	4.25865	6.1095	4.83908	4.45479	6.48147	7.42589	4.51817	4.05169	6.93342	8.88793	5.18906	7.25636	4.5056	7.78702	7.84138	8.60647	8.3894	6.86343	8.82322	9.26176	5.44712	5.00665	6.62894	4.28071	4.90291	4.6262	6.66083	7.46874	7.7182	3.99301	4.76169	7.67077	7.03185	6.67683	5.18134	6.63043	6.48588	5.19402	4.53434	7.24666	7.48375	5.09119	7.11332	6.69846	5.18442	7.86673	5.73609	7.72829	7.07293	7.72076	8.17745	5.81001	5.5595	4.93913	8.11769	6.57758	6.13942	5.92505	9.58072	5.83428	6.30269	4.46225	5.97951	8.48147	8.14421	5.41206	7.26381	5.41585	3.33415	4.95571	4.06548	8.4223	5.5664	7.13994	5.43977	6.25028	8.66589	7.26221	6.05399	4.52337	5.39035	5.82692	4.82713	7.42115	8.79216	4.90759	5.0697	7.75614	8.13715	5.82539	5.89073	4.0262	7.99992	5.9201	6.55675	4.94596	6.54135	6.47793	5.37802	7.64797	4.57024	5.66232	6.52607	4.6631	6.22918	5.54996	7.93135	7.3576	8.49495	4.5011	8.27531	6.03499	6.76738	4.3624	7.09368	5.68294	5.23229	4.56912	6.09769	6.09213	6.05717	5.37308	6.39588	5.0227	5.73126	5.41333	4.96652	4.7027	5.15704	6.52499	5.09011	4.30219	4.59494	5.51701	7.67029	5.26647	6.23159	3.87402	9.18626	4.02829	4.12806	5.90014	4.93263	6.83524	5.62648	4.71079	7.01397	6.06569	5.40667	7.66647	6.52339	6.65946	5.79653	4.61507	5.62693	5.58475	7.92405	7.56928	4.23893	5.56672	5.53657	7.68061	6.36568	6.26038	5.75353	6.3039	5.09053	4.6529	4.77284	6.65657	5.21627	6.19267	7.44914	8.19823	5.72306	5.87287	4.08582	5.69378	6.02622	5.58756	5.99035	6.16833	6.0463	6.67296	5.07709	5.77795	7.45142	7.35249	7.87785	8.19463	6.14254	5.95406	7.61206	6.00007	6.17919	8.28193	5.10877	6.1151	7.63469	4.67787	9.00066	4.85048	6.4261	7.34792	5.83952	6.12741	8.47368	6.09061	3.73751	4.64686	7.31917	9.17812	5.2198	4.67141	4.35167	6.77796	5.55529	6.29132	5.80848	6.21312	5.28913	5.02725	6.29486	9.45164	5.86759	6.65215	5.93834	5.09914	3.94031	6.59594	9.65631	5.68208	5.0227	7.1525	6.78973	6.49429	6.67527	6.51308	4.19626	6.19862	3.77918	6.14928	6.72036	5.30037	5.41832	7.4205	5.01755	5.44623	6.88238	4.59254	5.18315	6.06011	5.41756	5.27199	5.74051	6.72466	5.82177	3.59927	6.34583	7.07742	6.34455	4.88339	8.61333	5.79148	7.02456	5.38814	5.75749	6.89279	5.2283	4.73653	5.33174	7.3586	5.18757	7.70228	4.35278	7.06713	4.49932	10.1358	6.402	6.74903	6.47423	5.67045	4.747	7.48531	5.45447	5.34227	6.41727	6.28309	8.91349	6.82463	5.03178	7.51931	7.37878	6.26359	5.94644	4.29424	7.46891	7.53909	8.33736	5.98026	6.96478	7.11309	4.43554	5.9983	6.54271	7.01415	4.88911	6.56001	6.44916	5.41813	7.0019	5.46774	5.23706	5.89622	6.11121	4.89555	6.92049	6.1016	5.87044	5.11298	5.03442	7.56031	6.49292	7.22627	4.51119	6.50023	5.63726	8.57989	5.63419	6.5483	8.06858	7.16534	7.31605	4.93247	5.95966	6.18192	6.51805	6.1223	9.81634	7.68126	6.31401	6.96268	5.85236	6.94264	5.63353	4.94142	6.92003	6.48986	7.58412	5.69955	6.55988	7.01662	4.50458	7.64209	5.01669	7.29695	4.36668	4.72391	7.68486	6.86141	7.23728	7.27299	5.93785	6.24496	5.68446	6.33337	6.69734	5.06593	7.24075	6.91811	5.50146	5.34095	7.31677	5.7573	5.93445	4.05893	6.78352	4.49808	5.34285	4.93573	6.51585	7.7754	4.99324	6.6416	6.19284	8.20547	5.64092	6.22563	7.11994	7.97322	5.18247	6.74677	6.51374	7.06429	4.8221	5.96863	8.98813	4.57865	8.42524	5.99462	6.37696	7.55089	5.59209	5.74077	7.05341	6.10097	5.43168	6.57313	8.46977	5.07285	7.10177	10.7402	10.7572	4.20906	5.39702	5.91493	8.13532	5.05686	6.63575	6.28788	5.63541	6.07443	8.97813	3.55984	8.20784	6.81915	5.11102	6.46926	5.23108	3.97216	8.0066	4.3206	6.25135	6.00165	5.92185	8.47001	6.01441	5.03592	3.02524	4.68845	6.7716	6.81748	5.44809	6.20111	4.08405	7.0924	6.69597	5.57755	6.22494	6.58175	6.29186	5.51255	5.07845	5.75451	8.5877	5.87811	4.58353	8.51492	5.05787	4.95303	5.76788	5.8451	3.85068	5.31979	7.00694	7.02506	7.77531	4.60877	4.65677	4.7514	9.22792	7.37241	8.51406	10.4146	6.99519	5.96613	6.66909	7.06556	5.95538	4.4231	8.64048	4.46293	4.86948	5.7754	6.37417	7.30755	7.83732	4.0667	5.0924	3.8513	5.55933	5.99234	6.71032	7.09412	5.22282	8.76801	6.90978	4.79554	6.77053	6.70725	8.02906	5.49344	5.65146	5.9757	5.13644	5.03206	4.77387	5.63622	7.85831	5.67106	6.94102	5.53352	8.09834	8.23415	6.69542	4.74802	6.09028	7.33989	6.19156	7.08854	6.41641	5.30697	6.43446	6.85931	6.94931	6.29157	6.04825	6.10368	5.64569	5.78645	7.23048	4.97535	6.75458	6.56561	7.5381	9.04205	6.16951	6.27869	5.48476	7.6486	8.10268	6.72214	5.45851	8.28488	5.29063	4.45465	5.66506	5.9894	6.94301	7.52809	6.31729	4.90059	9.57083	7.24818	5.5586	6.54256	6.18325	4.32784	4.01187	6.23214	7.17885	4.86834	5.44366	4.17338	5.7737	5.74787	5.99	6.15323	7.62109	6.48388	4.95521	8.21985	5.88609	6.72032	7.50475	5.10155	6.11237	6.73495	7.203	6.27141	6.13286	6.98946	5.83885	4.81737	3.55132	6.67367	4.89131	4.36957	5.41159	5.73985	5.54718	5.26756	7.8583	6.21216	6.09476	7.24624	7.67843	8.04103	6.87213	5.76669	5.64542	5.5939	4.61473	7.06449	4.40328	4.51553	4.89813	6.8526	4.97888	5.20793	5.87735	7.33958	5.13444	5.70449	4.95999	6.7076	4.68653	5.17178	4.26685	7.20136	4.90256	7.14367	6.2309	7.5667	6.6383	6.04337	4.65133	6.55996	4.64049	5.06253	5.78413	7.58387	7.66133	4.01397	5.74442	4.65026	5.86064	6.47305	5.00798	5.0167	7.7319	7.88898	6.17241	6.9674	8.84463	6.4433	6.66126	6.9804	8.74944	5.67984	6.99181	3.75854	6.78548	7.34878	6.39516	6.31505	6.84067	7.03078	6.91158	7.77516	5.38793	6.91022	4.80971	7.32198	4.73249	6.33894	5.57526	5.25567	4.67248	5.15931	4.94891	5.68125	5.85404	5.45273	4.14587	6.47347	5.16776	5.40105	7.33765	5.52486	5.10518	7.52196	7.58512	5.45547	6.68064	5.3774	4.70808	7.00914	6.15125	5.21977	5.97541	4.9879	7.26293	7.33058	4.87202	5.68225	4.58196	6.75541	7.81183	5.41883	6.52714	8.55845	6.20626	4.50206	5.08987	6.61789	7.36395	6.48995	4.55743	6.84118	4.02991	6.01023	7.32496	7.03972	6.12139	6.79911	5.64096	7.03667	3.95767	4.12889	4.78734	6.52714	6.05174	6.78783	8.13788	5.24339	3.96362	4.1422	6.96991	4.79072	4.33751	6.31018	4.52409	6.29463	6.95645	5.76201	6.8294	7.68338	5.59823	4.48786	5.14257	6.69866	7.73202	5.63927	4.67337	6.13183	4.6341	5.73271	4.87672	5.37482	6.50121	7.36921	7.51989	4.37082	8.83289	6.95529	6.01955	6.65374	5.38622	5.78409	8.4546	8.51141	8.55127	5.49845	4.59518	4.45079	5.01765	4.55816	4.17711	6.00866	7.74514	3.58252	5.21763	4.19914	4.4275	4.08376	6.68883	7.58881	5.90361	5.45633	5.91525	3.92534	7.89887	4.56759	9.04087	6.1313	4.14679	6.7178	7.40546	4.4635	5.64994	7.16679	6.00478	4.2963	5.44651	7.72897	6.20224	4.94808	4.02942	8.28047	9.5486	5.85221	4.52529	6.96896	5.88192	5.09915	5.65545	8.42776	7.40654	6.32555	6.08007	7.65696	6.57639	4.10959	4.41509	4.65413	5.67649	7.83862	4.40334	4.59611	6.2363	6.01589	5.58414	5.80611	4.77389	4.57134	4.82688	5.51617	5.68617	5.64118	7.87351	6.1424	5.18002	7.191	4.70155	5.60452	5.12916	7.00406	5.54156	5.73152	8.08922	8.37397	6.19293	7.86993	6.85934	4.22097	6.10062	8.53281	6.07073	4.97922	4.0462	4.99017	7.85254	5.53068	6.05641	6.96065	5.08673	4.95548	6.11698	6.54583	7.6772	6.30299	4.62215	5.96788	5.10469	5.0563	4.17101	6.4328	7.49719	4.56812	7.26689	6.81935	5.98694	5.09193	6.8548	6.68667	6.61183	4.69361	5.38717	5.65577	6.04261	6.32497	8.18439	6.79852	8.50691	4.7595	7.18129	4.66598	4.46708	6.12222	6.11484	4.34941	7.33654	5.77622	4.49602	4.80447	4.51579	5.55795	5.38917	7.21903	5.68327	6.18503	7.41561	6.02395	5.38139	8.53891	4.91306	5.98557	7.71233	4.90677	6.76847	6.52689	5.83964	4.52127	4.72438	6.24496	6.75259	6.84616	6.82315	5.62761	6.63252	9.01005	6.99436	6.83923	5.91813	5.45328	6.36462	7.22896	8.37451	6.61266	6.58068	10.7843	5.21853	7.24488	6.80866	8.53533	7.90771	5.03397	5.83306	6.10676	5.49788	8.03219	6.70456	7.52887	5.91454	7.57641	7.33386	4.71433	5.89231	8.02281	4.00475	8.53496	7.17951	6.28184	6.60183	6.19394	6.31514	7.13395	7.42638	4.37271	8.16739	5.53733	4.57561	4.88572	5.13196	8.18082	8.3642	5.12789	6.21062	5.20979	5.33944	5.33901	7.4443	6.71101	7.8054	3.98204	5.1352	5.53416	7.57807	4.53118	4.81127	7.08498	7.09326	8.56943	7.10058	7.6935	9.78933	5.72816	7.46054	7.64056	6.28893	6.57135	7.44461	7.54453	4.4445	6.78224	5.26481	6.56724	5.60184	4.83704	4.99759	8.03125	5.12041	6.06333	4.59763	6.3955	5.78463	7.86647	7.86349	6.17831	7.51662	7.29095	5.31397	6.31514	5.98081	6.76278	4.36024	6.06212	5.03322	6.60159	5.59636	6.70714	5.27237	6.3348	4.20041	6.80649	6.51885	5.93008	5.78009	5.25028	4.10803	5.42581	5.63029	7.66487	3.45692	6.73768	6.05355	4.06061	8.31321	4.86276	5.8171	7.84334	4.77849	4.45767	9.66536	5.24548	6.05778	3.45561	6.43367	6.27931	5.12889	6.12714	4.79485	5.33089	3.85864	8.7515	3.69309	4.56223	7.25315	6.86208	6.38405	6.2564	6.62141	7.64486	5.32344	6.2851	7.24777	6.73956	7.43908	7.31204	8.43652	5.39232	6.29144	6.16458	6.82518	7.52998	5.83101	7.10547	5.53041	7.12288	6.0218	8.60997	7.87378	6.90769	6.52892	6.34548	7.07283	6.5725	6.80702	6.48862	5.89949	7.33836	5.1935	7.42237	6.27609	7.1171	7.94318	6.35129	6.57999	8.65149	5.37891	7.49231	5.37738	5.13679	6.73948	8.06301	3.81145	5.23199	4.91151	6.25018	7.84864	7.15436	5.27104	7.03891	5.1338	6.97398	6.31698	9.04553	5.35011	7.87262	5.82437	6.08601	7.65993	7.03378	6.41189	6.61856	4.9403	4.96252	7.00233	7.25687	4.95151	6.67473	4.26832	5.54013	7.43534	9.7643	7.68259	6.54331	7.85676	5.17918	6.62208	6.25229	6.44603	6.99951	7.60406	6.02554	5.48423	6.81933	8.37145	4.50598	6.09714	4.33943	9.1142	7.27994	7.75398	4.45851	5.22774	4.35788	4.84894	6.67372	7.37312	7.22692	6.52371	5.44994	4.87593	6.49385	5.37025	5.28479	7.12755	6.4951	6.31563	6.57098	4.80529	4.55273	5.02715	6.75779	8.12135	5.11106	7.80814	6.20343	6.18431	4.25623	5.89817	5.36147	4.29381	5.055	5.0566	7.89871	4.76182	5.55703	5.67987	5.56146	4.83237	5.3941	5.17119	7.89596	5.34959	4.20679	5.04397	6.02462	5.58002	5.53194	5.20865	4.11894	4.52217	4.90497	5.83601	5.13979	5.83403	4.75235	5.34967	4.78044	4.51589	3.90065	5.4212	5.19251	4.44087	5.19079	4.68924	5.83126	4.8456	3.73319	5.11523	4.85165	5.46024	5.13765	4.78034	4.72265	5.91614	5.77279	5.00384	8.01573	6.17169	6.11173	7.48321	4.92426	4.58765	3.3559	5.62103	7.72098	5.67238	6.18466	9.82382	5.77486	6.14195	5.76304	5.75514	5.32087	6.36112	6.35194	3.60175	8.59787	7.44577	4.98575	8.04021	6.7169	5.77203	5.12207	6.61325	7.08498	5.9615	7.24595	4.934	5.24575	8.81232	6.93864	4.54472	6.97325	4.81954	4.17989	7.89831	4.69817	4.57702	5.32478	5.07021	4.05259	7.43397	5.08354	5.64683	5.78131	7.5436	7.00385	5.40222	4.99239	7.96068	4.38484	5.04799	4.76091	6.56894	5.60896	5.22773	7.45111	4.17026	6.64006	5.59793	5.96723	6.49693	5.25377	5.73496	5.92602	11.4934	5.47244	6.07964	5.35403	4.1853	4.73921	8.41619	5.13925	4.71334	4.79703	5.73263	8.25787	4.54907	7.39497	5.66399	5.91733	6.08876	4.71664	5.51328	6.73944	5.11473	5.76088	7.57196	5.30936	6.135	4.23146	4.34663	4.40511	6.6665	4.73817	7.46812	6.96561	5.23769	6.09127	6.47904	8.78669	6.8168	7.22697	10.6506	5.6001	4.55394	7.12151	6.36348	5.48381	5.95163	7.71214	5.90871	6.607	6.35956	5.25815	5.08545	4.9535	5.83194	8.6116	5.98533	8.82298	3.52971	4.31016	8.0184	7.26909	5.4916	5.82089	9.07907	6.14172	7.81439	5.34144	4.93093	7.50926	6.99579	7.11007	3.28523	6.34596	6.75222	7.59326	5.68101	5.44247	5.50479	6.28274	7.60923	6.94173	6.32042	5.69269	7.13564	8.02986	6.52341	8.82472	8.56891	6.55266	7.09944	4.32688	4.81192	6.04227	5.55532	4.75668	8.81113	9.12297	5.12316	7.0352	4.41279	5.13228	6.38065	7.03198	7.37556	4.61964	7.5966	7.03434	6.47065	6.70556	6.27688	5.75784	6.1901	4.08721	7.20948	6.26445	6.62719	9.0015	5.42736	4.89768	7.21077	5.01904	7.82156	4.61992	9.33523	7.51386	7.41069	7.64614	6.50986	11.1229	6.10133	4.20211	7.502	7.79346	5.59997	9.03613	6.27089	5.63965	6.72931	5.58693	6.90979	6.276	4.23936	7.17456	6.73368	5.09966	4.37824	6.91169	7.94401	6.54391	6.49044	6.04876	7.9546	7.28036	6.7331	8.3808	4.5956	4.9552	5.47247	5.41685	4.66852	6.36235	8.59716	5.36812	7.15053	7.61286	5.99477	7.71416	4.12139	5.15988	7.74846	7.65254	6.08468	6.83737	7.2089	6.61408	5.38763	9.5526	5.91754	4.40262	6.76701	6.02711	5.81035	5.06867	4.92345	4.94685	6.58495	5.65069	7.83637	7.34517	6.98155	6.76108	6.32308	7.34578	5.29894	8.00981	5.73356	4.81404	8.67797	6.70209	4.01245	5.54977	4.27084	7.37037	7.16788	7.26256	6.92632	8.21147	8.64116	4.7584	3.91913	6.75608	7.84934	5.90049	6.52315	4.99649	6.72646	3.67058	8.84273	5.4744	5.75193	7.23079	6.5992	4.93334	5.18154	5.19143	5.12552	6.10897	5.79263	6.70164	5.93948	6.70246	7.01925	4.20932	4.95777	4.96383	6.95005	6.33035	5.90492	5.53034	5.43646	6.99268	8.57881	5.96466	5.77707	6.01635	6.1206	5.83184	8.25991	6.77244	6.55139	6.7015	7.90768	5.94848	8.29553	6.61595	5.95087	6.75427	5.76536	6.84837	4.75279	7.53838	8.11993	5.82147	5.74583	5.76876	5.38599	7.62582	7.75523	5.05675	7.28738	9.72009	4.28085	7.00932	6.29385	6.76882	6.18998	6.51027	4.72902	8.22353	7.59293	7.64502	6.36718	5.53118	7.23528	7.44707	8.70455	6.76923	5.7275	6.03066	8.27418	8.23263	7.42248	6.61227	5.02413	5.99416	6.2175	6.9403	8.3074	5.39915	6.71418	6.37654	6.66607	5.0805	8.85193	6.86621	6.50831	8.3315	6.69314	8.16706	4.99339	5.23782	4.72249	7.33576	5.69592	6.02407	5.55297	7.87659	6.98621	5.07637	5.41701	6.01407	4.74436	6.51552	6.34011	4.21244	7.58841	4.86532	5.28553	8.9207	8.57905	6.33991	6.68354	5.52678	3.66443	4.34761	7.82972	7.53871	8.1991	4.84668	4.31395	6.31303	8.99585	4.17029	6.15438	6.43254	6.18656	5.72435	5.83146	5.93598	4.39772	5.91745	4.85083	7.0522	3.53385	4.76963	9.00932	3.59165	6.32207	6.16368	3.66224	6.09665	4.37613	3.58444	11.2847	5.48845	3.66189	5.44728	5.95197	5.14218	4.37001	4.02564	5.986	5.53631	7.42034	3.46293	6.95781	5.20789	7.4406	5.83932	6.42663	8.33341	6.9599	5.28937	3.78289	5.22438	4.77925	4.79925	4.57222	7.34389	7.04229	4.24942	7.07559	4.255	5.13126	4.68133	4.97591	4.81878	8.31859	4.14835	6.20401	4.2386	4.2448	5.74722	5.14668	6.58894	4.52958	6.03535	5.93017	5.53327	6.21602	6.09017	9.66949	8.86702	4.21822	6.52959	6.90519	6.64423	4.60395	6.2676	6.0209	7.04668	7.78052	4.1963	4.47648	5.48008	6.23933	10.2718	5.24859	3.90121	4.84616	6.66563	8.80699	7.64532	4.13914	9.55979	4.85996	7.69566	5.90225	5.33022	4.73072	6.79822	6.87013	6.40055	5.83883	4.43281	6.95011	6.06636	6.01699	5.16708	7.18326	5.56448	8.52209	7.15044	5.59516	7.05669	4.48171	8.09774	5.57622	5.37313	5.55328	5.46912	7.03908	5.33009	5.94825	5.76493	7.37191	5.33332	5.55441	5.3909	5.54548	7.11943	6.77692	6.95614	6.23575	7.36465	9.04537	5.09129	6.71124	4.28837	4.62755	5.32246	9.11532	3.45939	7.23362	4.59758	8.26051	6.36748	7.20245	8.43973	4.46343	5.97183	7.2729	7.79614	6.23012	6.10528	5.85361	6.16953	4.47033	9.45315	10.0925	7.5947	5.32334	5.19001	6.01627	5.40988	5.42398	5.94391	5.67654	5.56292	5.467	5.35625	8.7674	8.39627	3.99601	6.33011	8.46905	6.71187	7.53975	7.10129	6.90471	5.66792	4.53368	6.94062	4.94501	4.47314	6.2175	5.4806	8.87945	5.94317	5.52628	6.70501	6.05042	7.22407	6.01522	5.15381	5.17776	4.21535	5.13527	5.09444	4.78203	8.31767	7.03915	8.50259	4.40983	5.86722	5.53201	7.07869	4.69093	3.58728	3.78972	6.58661	6.1566	6.71176	4.29521	5.13294	4.45453	6.65033	5.58557	5.33269	5.3523	4.97562	4.29148	6.1147	6.2004	7.4854	7.00648	4.19964	7.49935	6.72931	5.55012	8.80396	8.90244	6.4063	5.32247	5.17843	5.49416	4.5226	6.84149	5.62793	6.32829	7.03485	4.34391	4.92077	7.391	7.82143	7.95373	4.32443	5.96805	5.72639	7.94391	8.04113	5.71701	6.66479	3.95655	5.47063	4.63893	4.95524	5.3153	4.85449	5.36772	6.62609	4.93813	6.46264	7.77192	7.40257	5.35784	7.61537	5.95494	5.31715	6.23358	7.13964	4.63717	5.06702	5.4855	6.58446	4.28862	7.19873	6.01726	4.044	4.15901	6.28432	6.1599	6.68705	7.73729	4.77219	7.32529	6.1645	5.65343	5.48106	5.74341	4.42904	5.7794	5.91215	6.47879	6.54925	6.639	6.3501	6.0369	7.86377	5.19027	5.89376	4.89111	7.43527	7.70969	6.83608	5.09214	8.22308	8.06784	5.30151	4.91167	5.36135	6.0329	6.28518	4.05925	7.83746	4.69753	5.24511	5.26003	4.54295	5.94303	6.88888	5.43975	5.61587	4.64745	7.30488	3.9107	4.90455	7.56746	5.82487	8.03228	5.12215	4.91647	7.68205	5.5671	4.94174	6.48907	5.79738	6.1289	5.35263	8.45193	6.73736	5.28076	7.81933	6.91231	6.70396	5.17181	5.01391	9.12936	6.79785	11.3346	4.76187	7.6494	4.05327	7.41662	5.14085	4.47216	9.1437	9.29299	7.7324	7.75264	5.11186	5.57567	4.6834	5.07838	5.23707	5.39969	12.5749	6.85973	8.82981	6.67036	7.43965	4.89171	6.23618	6.47586	4.11535	6.96302	7.52989	6.3625	4.67552	5.80533	4.60201	7.4661	8.42782	4.97511	8.83849	5.73359	6.8523	7.97951	5.09268	5.01184	8.81974	7.83173	7.1058	6.6581	4.74562	4.16215	8.36418	8.06918	5.45191	5.96752	5.26786	7.92025	5.01935	5.54353	7.31159	8.14314	5.42709	7.49718	4.91875	7.12783	5.0637	5.84516	6.03028	4.67746	8.60911	6.49053	7.4545	4.4862	5.27856	4.30736	5.37475	5.07854	8.48051	5.40392	7.14211	4.88514	5.58865	8.7251	4.93206	5.43524	7.69931	5.2066	4.73068	7.90355	4.75884	6.88403	9.49565	4.29316	6.94079	6.36338	9.2019	7.71057	5.78644	4.62971	7.8212	5.16629	8.77595	6.16846	4.81733	4.67792	10.3737	6.33194	5.59581	6.37086	6.57862	7.23647	6.89601	7.56857	6.66328	4.76617	6.56921	6.02733	7.56328	7.8516	5.72376	5.52763	6.96945	5.70525	6.19759	4.63671	5.96637	8.57259	3.80442	3.76228	6.6575	5.24015	6.64201	6.78209	10.3835	8.76473	7.618	8.42118	8.47678	7.34619	6.48332	9.4606	5.36126	9.66798	4.50729	3.94337	5.68411	7.22228	8.94637	7.57396	4.4424	8.58548	7.06937	7.23019	6.70961	4.0541	8.55383	4.8302	5.93427	6.32839	5.51732	5.76658	6.67884	5.17566	4.52475	7.80278	5.07822	3.98472	7.82906	4.63459	7.38906	5.05701	4.37976	5.06715	7.9019	5.75803	7.60177	4.97044	5.47693	9.32074	5.5498	4.30556	5.74911	4.51047	7.46863	5.11444	7.35243	4.86764	5.22078	6.16385	6.46416	6.60209	5.57637	4.62502	5.65548	7.277	8.79119	5.32557	4.90761	6.06235	7.18881	7.28375	6.78877	7.36891	4.26439	7.06518	5.47078	5.84055	5.0799	5.8691	4.52192	7.31858	10.0959	7.30707	6.09453	7.21815	5.23238	6.22357	8.10731	6.16877	5.11668	5.20084	4.5842	5.94057	4.00613	6.33084	5.51669	5.26957	6.63896	7.19434	7.67933	6.26359	6.48481	8.47919	6.93742	5.85084	5.00751	5.82779	6.47062	6.71795	6.82412	5.83737	3.76459	7.27464	4.99919	5.93841	4.61224	4.82324	7.02251	4.73425	5.43612	4.30838	9.05882	6.64655	7.22322	13.7559	3.87084	6.90385	4.6429	3.53008	7.0772	5.62773	5.83691	6.78628	8.15264	5.42712	4.89482	4.03759	4.32335	8.68689	5.38383	5.55258	6.82213	3.98939	5.36925	6.27496	6.21828	6.87262	6.11863	8.06685	5.73861	5.86273	7.38864	6.46723	4.66322	6.34062	5.13985	7.23508	6.22327	5.27035	5.43377	5.6147	4.5703	5.45293	9.28573	3.66547	4.71802	7.98336	8.34632	9.38664	5.73308	5.44182	7.54465	4.63079	7.59115	6.72966	6.14045	5.49678	6.70347	7.63104	6.41134	8.01965	6.41611	7.0135	6.64995	8.98975	5.67268	5.14251	7.02213	5.35392	6.76607	5.17109	5.24446	5.56489	6.59146	5.04902	6.28051	4.39872	5.15159	3.94747	5.69727	8.30476	5.17902	4.39819	8.55011	7.1864	4.72141	4.10366	5.88609	4.98556	6.92329	5.03805	6.1911	7.71612	5.18932	6.21236	5.75366	7.5317	3.83145	5.01503	4.21038	6.32159	4.72225	3.88454	4.83115	4.90388	5.70026	4.48011	6.9023	3.78234	4.92347	5.39284	5.05582	6.6491	7.36092	6.97401	3.45698	3.23085	10.6564	5.96634	11.1728	4.50177	6.86942	3.76703	11.1804	5.0993	4.39357	12.5583	10.7775	11.762	4.45544	5.83333	6.29321	11.5058	10.134	11.5235	6.70611	10.7814	12.2753	11.8023	7.99368	11.2426	10.3204	7.03283	12.3133	10.9681	6.6301	10.0803	11.5325	9.51328	9.70044	7.22652	12.8637	13.1875	4.58767	10.6838	4.70835	6.46395	6.5467	5.68656	8.29885	10.2019	9.85257	11.3538	12.6236	5.21177	10.8534	5.65661	7.73121	7.87773	10.6232	5.65847	5.72395	10.9237	6.46907	5.11305	4.93505	4.62526	5.31352	7.30233	7.53965	6.44354	6.88203	5.90186	10.0534	4.45544	10.3432	7.84227	8.78008	7.14056	4.84879	11.7786	8.68337	10.6164	11.5581	5.79753	12.0965	11.1236	6.10587	6.86849	5.10445	7.19683	10.9602	5.98782	6.13797	5.4527	11.7318	4.86363	9.25448	7.164	6.29098	6.14445	5.71181	4.93972	4.33017	5.09669	6.09618	8.58703	6.36424	6.5018	5.46075	7.75935	4.77121	6.22514	4.29329	6.98947	5.95646	6.3876	5.8408	4.2821	5.72208	5.02825	7.27654	4.80112	9.5958	4.70086	7.15381	6.25061	5.97888	9.71215	4.85397	8.2974	5.27771	6.53496	4.80988	4.65288	9.51681	4.55965	6.40528	4.81971	7.83172	3.14738	5.52839	8.70964	6.77302	6.46896	8.03912	4.42199	9.05609	4.58245	9.26382	6.484	5.43235	8.06863	8.11844	8.27829	5.54858	5.41741	3.71644	8.82917	6.18303	5.4217	4.82257	6.47075	5.16495	4.48029	4.65371	5.72721	7.32452	4.31432	5.66665	4.04429	5.31051	3.46213	6.85756	5.53223	5.18201	5.12516	5.14117	3.57785	6.19136	7.43952	4.55282	4.86676	5.96931	5.24639	5.94885	6.01223	6.10543	4.6802	4.80493	5.18519	5.35134	5.41626	5.82078	5.91354	5.2686	5.28324	5.4319	4.66777	5.80585	6.59443	3.89972	5.2665	5.3238	6.41782	3.66855	3.33154	4.05656	5.72131	5.56591	5.47915	5.37197	4.92815	5.4066	8.5557	8.66264	9.4162	5.83361	8.33218	7.16727	6.71906	6.39475	7.6088	7.41283	7.10307	6.50469	6.89493	6.00953	7.73938	5.3072	6.00803	6.60103	5.3904	6.6463	7.80759	5.24394	8.63529	6.56578	5.13064	5.57007	5.7262	4.04847	6.40771	8.46015	7.70705	5.9187	5.67821	5.57214	6.69525	4.62082	4.97108	5.89826	5.84244	5.74655	5.14233	6.2099	5.90826	5.35729	5.9389	5.51762	7.44663	6.03882	4.17403	5.21869	5.25507	4.21701	9.46494	4.92897	4.64312	4.71079	5.66166	3.92087	6.29754	5.38933	4.85292	6.42513	5.39533	6.04334	4.00925	7.18976	5.14524	8.59348	5.11429	5.96729	4.01716	6.12314	7.67576	6.24643	6.11116	3.98699	8.07591	7.0676	5.54092	5.46853	6.24218	4.80208	5.95978	3.679	6.16634	6.70423	5.88811	6.25883	6.05705	8.82868	5.42977	7.65265	5.32735	6.52501	6.89025	3.38578	9.27746	9.86794	6.73824	6.71147	6.72562	6.8514	5.52276	5.81452	10.7546	3.34745	6.77411	5.62837	5.07873	7.8497	4.5183	7.97068	8.10987	7.25462	3.85818	6.90976	7.59948	5.03629	5.77907	4.49782	8.54755	5.62846	7.79808	6.18542	3.29944	4.64679	5.14839	3.82824	5.78001	4.4322	4.44525	6.54095	8.0723	4.67703	6.09444	4.04861	10.434	5.75891	4.8719	4.19069	3.8847	6.4141	5.31527	4.57214	3.7134	5.00903	5.88873	5.54925	6.47016	7.66807	9.26685	5.23961	4.23752	6.73929	4.3918	5.82739	7.05199	10.205	5.00227	7.66358	7.36749	4.69003	8.48739	6.33295	7.13184	7.99586	6.66427	6.20227	6.78126	5.93944	6.39469	6.34772	4.97159	7.19129	4.04152	4.11929	5.92037	5.07821	5.55318	5.50254	7.7251	6.89752	6.88699	5.61296	4.53599	4.78775	2.78089	6.99699	5.25502	5.13157	5.06769	6.90831	5.0457	4.73755	3.88466	7.03975	4.85983	3.37479	3.16183	5.26705	4.41965	4.65694	6.98225	6.22174	7.60878	5.2925	5.44051	5.4088	5.3467	4.325	6.17461	5.79498	5.36127	5.80774	3.31483	5.65939	4.39465	4.98574	4.31258	5.25122	8.53069	6.18092	3.54416	5.40907	4.03339	5.07065	7.09717	4.26818	6.31103	6.69008	6.9484	5.94857	4.42929	5.19227	7.10897	4.23057	5.72335	5.42653	5.346	6.57459	4.85062	7.03977	7.99549	7.91079	8.34467	6.70412	5.70341	5.17137	4.98744	6.04764	4.67249	7.3098	2.93971	5.01533	6.19621	6.26417	7.40656	4.81236	3.57003	5.53413	6.90378	4.02096	5.13713	4.00075	4.83812	4.27008	5.45901	4.84799	7.10001	5.09142	6.40093	5.16463	3.43255	5.20641	3.91261	6.44962	4.57187	5.7464	6.78779	4.5497	7.90416	5.01406	7.02376	7.27468	7.6036	4.70374	6.73706	6.66696	4.88756	4.95393	4.74293	6.85098	7.20284	4.89754	3.83592	6.95053	5.43236	7.33954	5.80203	6.68703	7.49699	6.45672	4.43748	3.4543	5.73252	6.32703	5.55193	6.99712	4.94744	4.80956	5.51634	6.40208	6.99675	6.24317	5.47639	7.55254	5.97022	4.15714	6.4233	5.59851	6.91191	7.43725	6.34506	7.39939	6.1657	5.07668	5.70503	4.80792	5.37352	5.19287	6.44718	8.11672	5.5715	5.22635	5.40689	5.99406	6.66752	3.81573	5.4687	4.70407	6.56526	6.04939	5.78173	3.94676	7.5984	6.64646	5.66269	5.48241	4.91136	4.3178	4.5257	4.99727	6.5843	4.78698	4.21254	5.22749	5.72688	6.80712	8.9308	7.92024	5.29921	6.21067	5.26184	8.64148	3.16175	4.06702	4.17567	6.92253	4.95777	6.6179	5.11895	4.12381	8.69081	4.54734	4.72707	4.45652	6.6077	3.14753	7.77709	4.25047	4.47175	5.32723	4.99474	3.88555	6.08361	8.51453	6.12403	5.37349	9.79793	7.64228	8.75273	4.28902	6.59051	5.11083	3.98712	5.28288	5.28169	4.34932	5.82441	5.11751	3.85581	7.61491	4.32324	4.43224	4.4577	5.37996	7.29052	5.3184	4.64837	5.45954	6.61153	4.3121	4.6892	6.43108	6.61341	4.73277	5.28099	5.69208	5.43476	5.07594	6.42103	4.33085	7.41883	3.95003	6.85061	5.41305	7.60149	6.08826	6.49132	5.48583	5.73383	4.72306	5.71593	5.74649	4.1049	6.40709	5.09291	8.13241	7.32053	4.87152	4.24093	4.08688	7.116	5.06077	6.47423	5.16403	4.35307	3.91687	7.263	7.17114	9.67633	5.47774	4.90395	4.54949	5.85385	5.79904	4.73947	5.08668	5.23338	5.40334	5.62136	4.7894	5.18856	7.94997	7.696	6.72961	5.66244	7.23959	4.14327	6.50588	5.91101	4.74869	7.93738	7.0008	6.83579	7.36686	8.20235	9.50001	3.2464	7.24332	5.88258	6.9567	7.11466	9.9536	6.4538	5.84445	7.60145	5.14016	7.63131	5.49737	8.38267	6.16413	6.52311	6.76282	5.68328	4.7418	7.7642	8.43338	7.9319	6.26434	6.91735	10.0454	6.1609	4.86227	5.88731	5.47439	4.64991	6.41473	7.41454	6.56595	4.01097	6.99505	4.38772	7.69634	4.42867	7.18284	5.44343	7.52938	5.24321	4.36693	5.23174	5.36815	6.99997	4.87408	7.38078	7.50262	7.26416	4.23653	4.84767	6.49323	7.07859	5.7526	5.73901	8.0523	6.15008	5.98658	4.20701	5.70733	6.87137	4.75647	8.13025	7.38558	7.64797	5.74045	4.65797	5.51282	5.02496	6.18285	4.53028	4.53758	8.27345	3.66971	3.58559	5.43014	6.62845	5.43982	7.50555	5.64593	5.9336	4.67075	5.75591	4.76687	4.72411	5.50863	6.10596	3.8159	5.2568	5.50859	6.10052	5.1445	8.18479	5.73801	6.48585	6.01774	7.54765	6.70559	4.96248	7.06924	4.866	5.53671	5.88446	4.6606	6.29498	10.2979	4.59372	9.49147	6.17498	7.40933	7.20299	7.74064	8.04043	6.61266	7.50875	7.20645	5.36605	9.56914	7.34774	7.92795	7.03552	5.33192	6.07691	7.46592	8.03199	7.05469	6.35942	5.37251	5.2443	6.1224	5.92039	6.73019	7.69231	5.28082	7.6223	5.89802	5.48787	3.88523	4.44556	6.64049	4.99939	5.53688	5.37185	6.02202	5.67495	6.6984	5.28206	5.8703	7.89033	5.31939	6.52867	5.11554	7.29824	8.22874	6.56924	5.64984	7.24828	8.40319	5.73003	8.18453	6.93528	9.35956	5.7665	4.0025	4.98019	6.97682	4.53028	6.86324	5.08517	4.69183	7.30659	7.6587	9.68848	3.31626	7.98208	5.73124	7.15685	5.19092	6.54389	3.65722	6.27181	3.64922	10.8219	5.21673	4.87602	7.63881	11.2964	4.87708	5.26372	7.54593	6.19265	4.67918	5.4938	5.45133	5.47779	6.45668	5.48413	5.87632	4.94173	3.26796	7.20321	5.22794	4.78645	5.51633	8.1995	4.4194	4.30175	5.98212	5.56286	3.81603	4.5015	6.83007	5.38617	5.90508	5.07371	5.11969	5.40254	7.52934	3.44032	4.49352	7.33204	5.23162	4.38299	5.34253	4.91507	4.58206	5.3615	4.69618	5.50828	9.08535	6.36957	6.7608	5.02526	3.25864	7.24853	7.97998	5.98763	5.37145	4.96432	5.83205	6.28922	6.18746	5.74907	4.96306	7.25197	5.05221	4.30836	5.95834	5.13616	5.2286	6.50609	4.93935	5.93689	6.01297	4.49032	4.70311	4.94517	6.90828	3.37816	5.19556	5.35416	8.44961	8.76142	7.48183	6.19894	5.44899	8.07294	5.01197	5.81112	5.24013	6.00351	5.66514	5.47169	7.81794	8.33155	4.38948	4.66799	5.03173	3.78027	5.87385	5.79185	4.85368	8.8363	6.08095	8.84881	6.32742	7.34486	5.14741	5.66529	6.89004	7.42895	4.83852	7.56701	6.58218	7.03433	8.06225	7.81244	7.07969	6.29954	7.24503	3.77889	5.89342	6.65956	6.67729	5.77976	8.97356	7.30829	6.65561	7.50095	9.03692	6.90472	6.23282	6.74287	6.64622	6.90425	6.92848	6.90548	7.73407	8.47413	7.8653	6.1899	5.61853	8.10548	5.29802	8.03057	8.36149	6.59071	7.40718	7.51502	6.15358	8.84626	6.51467	8.52967	5.99331	5.79668	6.11341	5.10886	6.57705	5.45377	5.49899	5.3762	5.8998	10.408	5.25192	6.3551	5.01691	7.78866	6.2383	7.63852	8.67323	7.32498	8.75576	7.06953	9.44351	8.1129	6.97635	6.77916	8.40047	4.01459	7.62429	6.91186	5.82797	6.71361	6.51771	10.3525	3.70763	9.54798	3.48013	6.77771	9.17567	10.5397	5.53577	7.25002	5.90527	5.33333	5.63326	5.21837	5.9072	4.70273	4.59244	8.25155	8.91935	6.50197	4.28163	6.95259	8.28299	6.34631	6.48264	8.18467	5.96664	4.75224	8.12746	7.16213	7.0649	3.70724	7.23899	5.09514	5.35362	11.8791	4.12127	5.27399	7.89001	4.91789	5.9668	8.68043	5.13224	5.5201	5.6423	5.08787	5.80839	7.75424	7.99703	7.27581	5.8809	4.81064	5.99336	4.53128	6.96169	5.2127	4.95237	8.29149	5.77812	7.07223	6.71297	5.30678	8.23042	5.93698	4.97137	5.14504	5.81591	3.39019	4.64094	6.58972	7.84284	8.27166	8.09573	4.51873	9.81173	10.4291	8.18746	7.13879	4.87114	8.25849	6.50391	6.86453	4.4639	5.66192	5.11788	6.55192	7.37523	8.18023	8.23289	8.31535	5.6599	9.2751	5.97424	9.18588	7.14217	3.95079	4.74574	4.72344	4.48666	5.82428	5.1543	4.44299	5.46402	5.32405	3.75	5.85205	10.0232	7.56378	7.14942	8.42763	8.58635	4.5339	5.63666	8.50468	7.78009	5.78639	6.77646	5.88488	4.87789	5.07832	3.72384	9.31142	5.128	6.26881	6.45073	4.07659	6.36461	7.44636	4.61463	4.8535	6.96868	4.36036	6.17191	4.56295	7.03434	4.23808	4.54153	5.01298	6.04113	6.25732	6.68367	6.33486	4.70008	4.46489	6.13782	7.38647	6.46048	6.50617	7.46278	5.98482	6.63728	6.77164	7.0467	5.51942	7.37504	5.50063	7.63239	4.46156	7.54545	8.23306	5.24756	7.64309	6.62406	5.3728	6.34151	5.89667	6.96826	6.86299	6.34906	6.03429	6.12858	8.63742	7.25358	7.40847	7.73596	4.54271	4.283	5.15701	6.73288	5.90305	5.65614	6.76612	4.9988	6.42998	4.67971	4.73454	6.51479	3.19427	6.718	6.74977	8.54207	6.3565	6.3056	5.93019	5.08797	4.47808	6.56398	6.24445	4.04436	10.6041	4.94035	8.29903	8.62752	3.94215	7.63989	9.2453	7.6799	5.9222	7.82938	6.05813	5.37224	6.98129	8.79768	10.7908	6.28883	6.14904	8.0819	7.37923	6.72572	7.72277	5.16792	3.68177	3.88608	4.701	7.2534	9.11485	6.93304	7.36322	4.94927	4.76549	5.71315	6.37022	6.75517	5.54343	4.56557	5.34288	5.43583	5.23869	8.93331	7.20521	7.52364	5.82068	5.02619	6.11256	5.61669	9.69665	7.28083	7.09545	4.55045	6.17301	8.13674	5.04267	8.71681	4.54728	9.09602	5.14015	5.71479	5.14541	9.19128	6.25096	5.97521	8.01237	5.92802	8.1249	6.07062	5.91076	6.23543	6.02454	5.84644	5.33796	4.90647	4.80757	6.13083	7.90383	3.75359	8.6528	6.77791	7.78148	9.81508	7.63182	4.51993	13.3434	9.58264	5.77869	5.16913	8.56557	5.41894	4.68069	5.87227	8.26956	4.54196	7.29891	5.96529	8.01343	5.19948	5.76179	7.17769	6.00915	4.4133	5.22375	3.90736	4.85972	6.3714	5.91065	7.21145	6.41445	5.33568	7.34379	7.37051	6.00541	5.92943	5.297	7.45665	4.92194	9.14431	5.85049	5.09539	7.85586	12	8.14325	9.79784	8.96542	10.4925	9.67925	4.03656	7.22729	7.53568	6.64195	6.10318	5.66777	6.47414	6.11674	4.72001	6.35785	8.98311	9.66472	7.79509	7.90935	6.4351	4.61275	5.52721	6.24322	5.38193	3.98197	5.66332	6.89628	8.70424	8.22865	5.61776	4.86563	5.92374	10.4075	9.65305	7.40664	5.70432	7.12105	4.80769	5.96215	5.72838	5.40014	7.23866	5.59909	6.3319	6.87661	7.19045	6.89961	4.66975	6.08043	8.96322	6.6062	4.17875	5.80751	4.29941	4.81505	12.6432	9.10323	6.05519	5.34604	5.84686	4.62954	5.87512	5.93052	7.02259	5.5954	6.61117	6.176	6.05394	4.61742	7.36622	6.44263	6.32131	12.3808	6.71305	6.09297	5.71275	5.63492	7.84343	6.68856	6.4581	6.32726	4.57093	7.79922	5.64459	4.06203	5.22238	4.79923	5.53167	5.33138	4.85208	6.86014	5.54442	4.92641	4.91393	5.9367	11.2888	5.08343	7.43955	5.63996	3.85736	4.20905	8.79355	6.5439	6.59576	5.26557	6.42456	8.68594	5.7281	6.20724	6.33018	7.04337	8.54603	4.78181	10.2681	8.29357	8.92701	6.00451	4.73338	7.7431	5.22293	5.04323	5.05767	8.55398	4.85853	12.4822	3.62727	7.52948	4.2521	6.29204	6.67426	5.61672	6.69283	5.89538	5.99955	9.13723	6.49921	6.02457	5.6187	6.35094	5.28418	9.3766	6.71219	7.73089	5.38871	6.0457	5.93803	5.03568	4.51345	5.43201	3.80408	4.79572	6.04305	7.0482	6.59173	5.11548	4.64283	5.02391	7.66629	7.06022	5.18581	8.40833	5.36827	4.49594	6.93994	5.82529	8.559	6.45559	5.76945	5.28286	7.17196	6.36296	7.98713	7.39782	6.43148	5.7159	7.60077	4.28138	5.13473	4.45424	7.8237	6.3358	6.06946	7.73529	5.31674	6.72244	5.02641	5.355	6.7905	4.0288	6.26508	4.88964	4.55987	4.94467	10.0879	5.84433	5.59585	5.65416	5.23936	9.10044	5.15867	3.43184	4.64328	6.82393	5.43808	5.79773	3.90146	4.33939	6.22721	5.83477	4.40417	5.06147	5.00079	4.78875	5.43904	8.46197	5.40283	6.35863	6.84165	4.37428	6.18292	5.50212	7.60387	8.56582	3.85561	5.53429	5.53976	6.39259	6.03846	6.21253	5.20807	5.13227	6.50035	7.52223	4.50128	8.25488	4.30977	5.85035	5.72955	4.13589	4.99965	5.18531	6.39585	4.89498	5.28219	5.0544	4.30558	5.7817	5.3156	4.8997	4.94053	3.87828	7.20693	5.67226	8.60768	4.27401	5.06459	5.27811	5.55651	6.11421	4.12754	7.52339	3.61681	4.74202	4.42152	4.52557	6.03082	7.06114	3.99388	4.31496	4.91141	5.59809	4.7035	4.76	5.49351	5.58855	4.68436	4.33325	5.45921	3.80574	5.08005	6.41785	4.17471	4.06837	4.56617	8.0205	6.11401	6.40019	4.28087	5.98714	10.1884	6.6796	3.86876	6.1111	4.64214	5.92779	7.17692	4.74652	4.1996	5.72596	5.89508	5.89962	4.44553	4.77172	5.73214	4.0947	5.94826	6.17785	5.20343	6.29365	4.97792	5.27398	5.15277	5.27398	6.52531	6.75161	4.74662	5.82203	6.7263	6.06902	4.16705	5.74854	5.44726	5.47447	5.62089	6.06651	6.05388	4.31162	6.1564	5.62873	5.08063	10.7398	5.68704	3.70985	6.23826	12.617	5.66215	11.2018	5.43516	8.86291	4.52847	5.59686	6.48189	6.72806	5.55075	5.98583	5.8588	7.93858	4.64765	7.77509	8.32598	7.19419	6.53098	8.1074	6.49697	7.70029	4.50135	7.92491	7.32835	7.30847	7.01286	5.96324	4.69675	8.82404	5.18707	8.17824	6.67024	5.43144	4.88447	3.44766	5.59277	8.2332	5.86353	8.72647	5.36237	4.80946	7.64869	7.79305	6.45436	3.05021	5.59761	3.71268	5.11951	5.80525	5.03734	10.226	5.7832	7.8709	6.49126	5.8847	5.07626	9.11763	5.48659	6.31363	9.15526	7.73927	9.88028	8.59662	6.97392	5.50186	8.06412	6.18246	3.45724	8.2299	4.52723	7.79597	5.2549	6.16462	6.26881	5.57074	7.67701	5.20154	4.27188	5.60932	7.74515	5.57848	5.35045	8.43905	6.00622	9.47453	5.76854	5.05585	8.42513	6.62219	6.02951	5.85958	6.33716	5.97363	7.39171	7.12806	4.32374	6.1798	7.23443	6.67399	5.70114	3.38743	4.32401	5.22253	6.69189	6.41376	7.48246	10.8569	7.50797	5.44174	5.69313	7.27021	9.04747	9.98634	6.67369	6.10144	4.08834	6.58847	8.73336	6.17458	5.9052	5.10863	6.09337	5.1153	4.86365	7.79104	5.58506	7.03489	5.17394	5.16607	7.30245	6.07497	4.86887	4.62865	5.3991	7.36799	5.51607	4.31236	8.36503	6.92156	4.51368	5.96658	5.25952	6.95332	7.42268	7.76572	5.91801	6.43384	8.00898
[truncated: 5,280,935 more chars]
