# Supplementary material for: Genomic biomarkers of prenatal intrauterine inflammation in umbilical cord tissue predict later life neurological outcomes
Source: PLoS One. 2017 May 11;12(5):e0176953. doi: 10.1371/journal.pone.0176953 (PMC5426658; doi:10.1371/journal.pone.0176953)
Supplement: S2 Table — 445 genes displayed altered expression levels in association with at least one of the following markers of intrauterine inflammation: inflammation of the chorionic plate, moderate or severe chorioamnionitis, neutrophilic infiltration of the fetal vessels in the chorionic plate, umbilical cord inflammation. Significance was defined as an ANCOVA FDR q-value < 0.05 and an absolute fold change ≥ |2.0|. (XLSX) [file pone.0176953.s002.xlsx]

## Sheet: Supplementary Table 1
Gene	Inflammation of the Chorionic Plate FDR q-value	Inflammation of the Chorionic Plate Fold-Change (Cases/Controls)	Chorioamnionitis FDR q-value	Chorioamnionitis Fold-Change (Cases/Controls)	Neutrophilic Infiltration of the Fetal Vessels in the Chorionic Plate FDR q-value	Neutrophilic Infiltration of the Fetal Vessels in the Chorionic Plate Fold-Change (Cases/Controls)	Umbilical Cord Inflammation FDR q-value	Umbilical Cord Inflammation Fold-Change (Cases/Controls)	Commonly Associated Across All 4 Markers of Intrauterine Inflammation
ABCA1	ns	ns	3.65e-06	2.63575	0.000360149	2.37084	7.44e-05	2.39643
ACKR1	0.00234065	2.31153	0.000384469	2.38401	0.000447	2.57148	0.00115917	2.21914	√
ACSL1	0.00273182	3.15356	0.000117971	3.66287	0.000141243	4.02672	0.000206314	3.45709	√
ADAM8	ns	ns	2.83e-05	2.02643	ns	ns	ns	ns
ADAMTS9	0.00214514	2.81064	2.47e-05	3.41064	0.000886259	3.02139	0.000463724	2.8683	√
ADIRF	0.00232649	-2.03892	0.000461694	-2.06435	0.000159716	-2.29067	0.000357622	-2.1657	√
ADM	0.0249211	2.58256	0.00191775	3.28662	0.00242795	3.48241	0.00413954	3.11789	√
AFF3	0.000848812	-2.5085	0.000421813	-2.24291	0.000680185	-2.35756	0.00224768	-2.14786	√
AIF1L	0.00364367	-2.16524	0.00115073	-2.17964	0.000981795	-2.36515	0.000528797	-2.35702	√
AJUBA	0.00286901	-2.38639	0.000959833	-2.31697	0.000177924	-2.76768	4.05e-05	-2.89519	√
ALDH6A1	0.0048958	-2.12858	0.000630076	-2.19536	ns	ns	ns	ns
ALOX5	0.00165461	5.29052	4.76e-06	7.8144	2.42e-05	8.29925	5.32e-06	7.42626	√
ALOX5AP	ns	ns	0.00363509	2.2856	0.0173491	2.16737	ns	ns
ALPK2	ns	ns	5.54e-06	2.29384	0.000820951	2.02636	7.64e-05	2.10294
AMICA1	0.000891492	2.49933	5.93e-05	2.55459	6.89e-05	2.79124	4.88e-05	2.4731	√
AMPD3	0.00148161	2.07924	4.25e-05	2.26401	8.89e-05	2.36459	2.16e-05	2.35362	√
ANGPT1	0.0011494	-2.03156	3.86e-05	-2.14041	0.000300902	-2.11195	0.000275906	-2.0546	√
ANGPTL4	0.0245993	2.11173	2.31e-05	3.35337	0.00141134	2.87691	0.000418685	2.90135	√
ANKRD6	ns	ns	ns	ns	0.00081695	-2.11896	0.000359206	-2.17567
ANLN	ns	ns	ns	ns	ns	ns	0.00207808	-2.11198
ANPEP	0.000848812	2.80101	1.16e-05	3.04626	5.38e-06	3.49182	2.71e-06	3.2424	√
APBB1IP	0.00175709	2.17634	5.97e-05	2.38626	0.000119505	2.49941	5.7e-05	2.3374	√
AQP9	0.0011494	2.43217	7.53e-05	2.57236	8.89e-05	2.77781	6.49e-05	2.47452	√
ARHGAP30	0.00123292	2.12016	7.69e-05	2.23624	0.000337939	2.26061	0.000375248	2.05275	√
ARHGAP6	0.000915214	-2.02618	1.04e-05	-2.16348	ns	ns	ns	ns
ARHGAP9	ns	ns	0.000373638	2.00804	0.000451936	2.12969	ns	ns
ARHGDIB	0.0012369	2.2922	1.85e-05	2.58676	7.97e-05	2.66541	0.000144996	2.29998	√
ARHGEF26	ns	ns	0.000835863	-2.34163	ns	ns	ns	ns
ARPC1B	ns	ns	7.33e-07	2.27395	5.27e-05	2.16275	2.16e-05	2.03281
ATG16L2	ns	ns	ns	ns	7.09e-06	2.00745	ns	ns
ATP1A2	0.00014787	-3.30553	3.58e-06	-3.16468	3.78e-05	-3.19466	0.000144996	-2.81135	√
ATRNL1	0.0033208	-2.04343	0.000614524	-2.08632	0.000402819	-2.2722	0.00229002	-2.02786	√
B3GNT5	ns	ns	0.00363808	2.08318	ns	ns	ns	ns
B4GALT1	ns	ns	0.000179395	2.0618	0.00151104	2.00279	ns	ns
BCHE	0.00164817	-2.62705	8.55e-05	-2.77986	0.000164082	-2.94354	2.16e-05	-3.07472	√
BCL2A1	0.00310592	5.1636	3.73e-05	7.28452	7.97e-05	8.16958	4.05e-05	6.65755	√
BCL3	0.00107295	2.59094	1.84e-06	3.19249	7.97e-05	2.99136	1.99e-05	2.93467	√
BCL6	0.0107548	2.23329	0.000181017	2.78534	0.000291028	2.97395	0.000519415	2.68463	√
BDKRB2	ns	ns	3.52e-05	2.10253	ns	ns	ns	ns
BHLHE40	ns	ns	ns	ns	0.0288982	2.04676	ns	ns
BIRC3	ns	ns	0.00182176	2.95808	0.0254744	2.47786	0.0135327	2.52591
BNIP3	ns	ns	ns	ns	0.00352149	2.02544	ns	ns
BOC	ns	ns	0.000421813	2.08059	0.00263271	2.0133	ns	ns
C10orf10	ns	ns	0.00819877	2.08848	0.0139256	2.15486	0.0124849	2.06472
C10orf54	ns	ns	7.19e-05	2.09252	0.000106381	2.21099	ns	ns
C15orf48	ns	ns	0.00119838	3.82014	0.00867904	3.46654	0.00349276	3.59239
C1orf162	0.00469128	2.34146	0.000285136	2.63174	0.000450052	2.81689	7.27e-05	2.69004	√
C1QTNF7	0.00849464	-2.02624	0.00182449	-2.04933	0.00508359	-2.05359	0.00661739	-2.02616	√
C1R	0.0011494	3.01954	1.33e-06	3.9212	1.35e-05	3.97423	2.71e-06	3.91504	√
C1RL	0.00355356	2.32127	5.77e-06	3.03705	9.11e-06	3.33253	5.29e-05	2.8279	√
C1S	0.00179121	2.20691	1.89e-06	2.74803	5.14e-05	2.65676	6.32e-06	2.67207	√
C2orf40	ns	ns	ns	ns	0.00337984	-2.04665	0.00170048	-2.06956
C3	0.00669594	2.03697	1.1e-05	2.67	0.000645677	2.40124	5.97e-05	2.5634	√
C5AR1	0.00772649	2.64368	0.000159451	3.3701	0.0003296	3.60422	0.000407481	3.05318	√
CAV1	ns	ns	0.000511344	-2.21774	ns	ns	0.00230149	-2.14506
CCL2	0.0017433	7.55759	3.95e-07	14.9917	0.000133408	10.5356	3.7e-05	10.4784	√
CCL20	ns	ns	0.00060386	5.3624	0.0268809	3.64316	0.00300943	4.69908
CCL5	ns	ns	0.0035528	2.10204	ns	ns	ns	ns
CCR1	0.00296747	2.19041	0.000795204	2.20645	0.0004258	2.47177	5.79e-05	2.46631	√
CCR2	0.00603875	2.59012	0.00215551	2.64528	0.0038129	2.7616	0.00432284	2.36583	√
CD14	0.00130113	3.8634	6.1e-06	4.99391	7.97e-05	4.91016	2.4e-05	4.46299	√
CD163	0.0200404	2.10603	0.00356686	2.3551	0.00196653	2.69935	0.00136206	2.54955	√
CD177	0.000891492	2.38607	6.06e-05	2.42938	8.02e-05	2.61937	8.94e-05	2.30616	√
CD1D	ns	ns	ns	ns	0.000498369	2.07721	ns	ns
CD300LF	ns	ns	0.000279016	2.08758	0.00127255	2.06571	ns	ns
CD44	0.00489975	3.63993	6.23e-05	4.97553	0.000455036	4.82693	0.00136206	3.7978	√
CD52	0.00642272	2.73613	0.00441591	2.64578	0.0100914	2.69133	0.013526	2.15428	√
CD53	0.00455715	2.18097	0.000465532	2.37043	0.00165851	2.37455	ns	ns
CD55	0.0137896	2.13444	0.00342644	2.25474	0.0038129	2.4052	ns	ns
CD69	ns	ns	0.0486976	2.03091	ns	ns	ns	ns
CDC42SE1	ns	ns	0.000120574	2.19741	ns	ns	ns	ns
CDKN1C	ns	ns	0.00443716	-2.07396	ns	ns	ns	ns
CEBPB	0.0127897	2.09863	0.000497641	2.51297	0.000526907	2.73364	0.000900448	2.44302	√
CEBPD	0.010009	2.37835	0.000285136	2.92687	0.00111285	2.94501	0.00705207	2.40117	√
CFB	0.00133745	6.38011	5.58e-07	11.1754	7.76e-05	8.98183	5.29e-05	7.85974	√
CGNL1	0.000402423	-2.00216	ns	ns	ns	ns	ns	ns
CHI3L1	0.000891492	8.74735	2.57e-06	12.6227	6.84e-07	17.3435	9.24e-08	16.4659	√
CHI3L2	0.00146648	2.97405	0.000371727	2.95042	0.000622585	3.1555	4.07e-05	3.55011	√
CHRDL2	0.00164613	3.14184	6.72e-05	3.52578	8.93e-05	3.90199	7.9e-05	3.64246	√
CLEC4A	0.0308941	2.08599	0.00482033	2.42293	0.0439976	2.0893	ns	ns
CLEC5A	ns	ns	0.000761648	2.65894	0.00732071	2.43812	0.00717834	2.28935
CLEC7A	0.00576372	2.30902	0.000128339	2.76632	0.000876724	2.69249	0.000415412	2.57908	√
CLIC6	ns	ns	0.00018382	2.01131	0.000596747	2.04382	ns	ns
CLMP	ns	ns	4.25e-05	2.09803	0.000115067	2.09863	0.000110034	2.02912
CNTN1	0.00111173	-3.34137	4.36e-05	-3.38313	7.97e-05	-3.66946	2.16e-05	-3.98153	√
COL11A1	ns	ns	0.0107999	2.15514	ns	ns	ns	ns
COL13A1	0.000891492	-2.40842	3.05e-05	-2.43722	7.97e-05	-2.55057	0.000109002	-2.45249	√
COL21A1	0.000848812	-2.86169	1.62e-05	-2.9073	2.18e-05	-3.18251	3.59e-05	-2.99429	√
COL4A6	ns	ns	ns	ns	ns	ns	0.00164171	-2.0856
COMP	0.00406722	2.4271	0.00749171	2.15904	0.0122836	2.22644	ns	ns
CORO1A	0.000891492	2.70788	3.89e-05	2.82593	0.000360149	2.75863	0.000129713	2.5301	√
CPEB4	ns	ns	ns	ns	0.00716722	2.17315	ns	ns
CRISPLD1	0.00415826	-2.19174	0.000394084	-2.34087	0.00289349	-2.24475	0.00193416	-2.19119	√
CSF2RB	0.00191937	3.37785	1.37e-05	4.34125	0.000210101	4.1057	0.00134718	3.09011	√
CSF3	0.0311465	2.46954	2.94e-05	4.52269	0.00217306	3.6376	6.34e-05	4.31975	√
CSF3R	0.000738717	3.26844	5.77e-06	3.58775	2.18e-05	3.73752	7.45e-06	3.23265	√
CSTA	0.000891492	3.42749	3.18e-05	3.71412	4.56e-05	4.16187	0.000535062	2.97652	√
CTSH	ns	ns	0.000199865	2.21392	ns	ns	ns	ns
CTSS	0.00123292	3.32972	0.000110581	3.55116	8.17e-05	4.05321	8.57e-05	3.30798	√
CXCL1	0.00226732	6.76982	2e-06	12.1381	0.000368828	8.80531	5.79e-05	9.32699	√
CXCL14	ns	ns	0.0370385	-2.51696	ns	ns	ns	ns
CXCL2	0.0234152	2.81592	0.000232309	4.40939	0.00530379	3.67186	0.00445251	3.40831	√
CXCL3	ns	ns	0.00107008	4.71089	0.0473926	3.10033	0.00538777	4.08331
CXCL5	0.00316499	9.04426	6.26e-06	17.6414	0.000153908	15.1684	6.26e-06	18.8634	√
CXCL6	0.00505362	6.72649	4.85e-05	10.9299	0.000662323	9.70154	1.54e-05	13.6623	√
CXCL8	0.0261942	5.64951	0.000131846	13.553	0.000960369	12.5546	5.81e-05	15.9968	√
CXCR4	ns	ns	0.00264204	3.48345	0.00344013	3.81414	0.00226137	3.64927
CYP1B1	ns	ns	0.00690872	2.13986	0.00369449	2.41367	ns	ns
DDIT4	ns	ns	0.00288504	3.25963	0.00236955	3.72833	0.00243895	3.42226
DKK2	ns	ns	ns	ns	ns	ns	0.0325422	-2.056
DOCK8	0.0314523	2.02267	0.00497895	2.33798	0.0228942	2.20152	ns	ns
DOK3	0.000937705	2.98375	1.54e-05	3.40566	3.47e-05	3.66496	1.54e-05	3.23978	√
DPT	ns	ns	0.0486976	2.24561	ns	ns	ns	ns
DPYD	0.0108864	2.16892	0.00163743	2.38292	0.00290222	2.48015	0.00492553	2.10174	√
DPYSL3	ns	ns	ns	ns	ns	ns	0.000265048	2.06465
DRAM1	ns	ns	5.45e-05	2.31651	ns	ns	ns	ns
DUSP6	ns	ns	ns	ns	0.027122	2.00672	ns	ns
ECM2	ns	ns	7.98e-05	-2.10428	0.000451936	-2.08575	0.000296662	-2.04426
EDN3	0.0011494	-3.1803	0.000164694	-3.23871	8.89e-05	-3.79788	9.1e-05	-3.51458	√
EFHD2	0.000866025	2.042	7.93e-05	2.03481	0.000128529	2.13575	7.64e-05	2.03279	√
EGFL6	ns	ns	0.00978239	2.45444	0.0111136	2.58865	0.0106074	2.37705
ELL2	ns	ns	0.00553529	2.24934	0.00268179	2.59041	0.00492525	2.33073
ELOVL2	0.010513	2.03482	6.1e-06	2.89285	0.000469223	2.54287	0.000831623	2.31572	√
ENO1	ns	ns	0.00279486	2.15158	ns	ns	ns	ns
EPDR1	ns	ns	5.54e-05	-2.0501	0.000129816	-2.12503	4.5e-05	-2.11458
EPSTI1	0.00401483	-2.04802	4.84e-05	-2.3887	0.000904683	-2.24571	0.00149596	-2.10351	√
EVI2A	ns	ns	0.000605578	2.2892	0.00144164	2.34152	0.000675721	2.14249
EVI2B	0.0135758	2.31551	0.00146681	2.65959	0.002333	2.79819	0.00188832	2.38687	√
F3	0.00631205	2.18399	0.000589665	2.40898	0.00222723	2.39008	ns	ns
FAM107B	ns	ns	4.14e-05	2.00253	0.000127106	2.05437	ns	ns
FAM110C	ns	ns	0.00103474	2.16857	ns	ns	ns	ns
FAM13C	ns	ns	ns	ns	0.000814212	-2.01379	ns	ns
FAM84B	0.000916356	-2.09966	0.000128339	-2.01469	5.27e-05	-2.24264	2.16e-05	-2.30437	√
FBLN1	ns	ns	0.000126748	2.15097	ns	ns	0.000635154	2.05085
FCER1G	0.00141871	2.62158	4.8e-05	2.90933	0.000349921	2.86769	0.000238341	2.56217	√
FCGR1B	ns	ns	ns	ns	0.000260056	2.06383	ns	ns
FCGR2A	0.0107428	2.05365	0.00129268	2.27223	0.00350094	2.2891	0.0036349	2.04296	√
FCGR3B	0.000891492	3.24992	7.72e-06	3.72014	7.46e-06	4.20366	8.1e-07	4.24888	√
FCN1	0.0014889	3.1936	2.94e-05	3.75064	0.000188288	3.74215	0.000132875	3.17146	√
FERMT3	0.000937705	2.12308	9.23e-05	2.16692	0.000106381	2.31951	6.11e-05	2.22479	√
FGD4	ns	ns	0.00138245	2.01453	0.00282544	2.07306	ns	ns
FGF13	0.00123292	-2.0563	3.68e-05	-2.17759	0.000168946	-2.20246	0.000164508	-2.15798	√
FGR	0.00112927	3.04959	2.15e-05	3.50462	4.92e-05	3.79833	4.44e-05	3.22951	√
FIGN	0.00417551	-2.05406	0.00115269	-2.07913	0.00436356	-2.06135	0.00160245	-2.06651	√
FLT1	ns	ns	0.000157433	2.36901	ns	ns	ns	ns
FPR1	0.000909173	3.12828	1.36e-05	3.54942	2.17e-05	3.93526	5.71e-06	3.5651	√
FRAS1	0.000848812	-2.50848	0.0027225	-2.00006	0.000195639	-2.47372	2.16e-05	-2.70366	√
FRZB	0.00676133	-2.13891	0.00415998	-2.08902	0.00320218	-2.28844	0.00245169	-2.20793	√
G0S2	ns	ns	0.000732862	3.17766	0.00888126	2.75426	0.000279694	3.50055
GAB1	0.000402423	-2.03781	ns	ns	ns	ns	ns	ns
GAS1	ns	ns	0.000844711	2.00509	ns	ns	ns	ns
GCA	0.00816905	2.31229	0.000556279	2.65475	0.000910928	2.80675	0.00349006	2.24279	√
GCH1	0.013255	2.93059	5.44e-05	4.51274	0.00420041	3.50913	0.00191431	3.45156	√
GFPT2	0.00906168	2.45179	3.08e-06	3.85552	0.000237436	3.32167	4.99e-05	3.40994	√
GLCCI1	0.00304395	-2.07307	0.0004597	-2.05243	ns	ns	0.000907556	-2.12111
GLT8D2	0.000937705	-2.57146	0.000570439	-2.28534	0.000430459	-2.51599	0.000238146	-2.57638	√
GLUL	0.0154448	2.14125	0.0171709	2.01986	0.0145738	2.18788	0.0149489	2.06601	√
GMFG	0.000891492	2.69652	0.000113508	2.70602	0.000140611	2.93277	0.000238341	2.50008	√
GNA15	ns	ns	ns	ns	0.000328216	2.1265	ns	ns
GPD1L	0.00247441	-2.21808	0.000111142	-2.40713	0.000673626	-2.38264	0.000366085	-2.3856	√
GPR97	0.00140227	2.03154	8.41e-06	2.32584	0.00010297	2.28973	6.39e-05	2.13268	√
GPX3	0.0150717	4.53531	0.0161867	4.02323	0.00860314	5.20418	0.0094554	4.58607	√
GUCY1A2	0.00309857	-2.06791	0.000327455	-2.11977	0.000143319	-2.34932	4.05e-05	-2.47575	√
GUCY1A3	ns	ns	ns	ns	0.00126784	-2.15744	0.00156436	-2.05017
GXYLT2	ns	ns	0.000289843	2.59049	0.00106809	2.56415	9.36e-05	2.7917
HAS2	ns	ns	0.00160938	2.44489	ns	ns	0.0272634	2.00401
HCK	0.0011494	3.67286	3.7e-05	4.19228	0.000221681	4.17844	0.000324512	3.41693	√
HCLS1	0.00479314	2.07373	0.00170636	2.09989	0.0014336	2.28311	0.00320977	2.01069	√
HEY2	ns	ns	9.09e-05	-2.15727	0.000195639	-2.23607	4.05e-05	-2.31657
HILPDA	0.0143418	2.62383	0.000111142	3.75258	0.000130184	4.13982	0.000185452	3.7036	√
HIVEP3	0.0113465	2.59532	2.85e-05	3.87639	0.00355095	3.02192	0.0011301	3.02961	√
HK2	ns	ns	5.16e-05	2.43151	0.000453228	2.36083	0.000264239	2.26053
HK3	0.000738717	2.23243	1.5e-05	2.28214	8.89e-05	2.29613	4.44e-05	2.07941	√
HMHA1	ns	ns	ns	ns	0.000108482	2.00126	ns	ns
HSD11B1	0.00479314	2.97069	2.94e-05	4.045	7.97e-05	4.20277	5.71e-06	4.55393	√
HSPA6	0.000788446	2.54997	1.47e-05	2.67242	7.49e-05	2.71803	7.34e-05	2.48344	√
ICAM1	0.0191046	2.13909	7.01e-05	3.05666	0.0186451	2.22607	0.00498244	2.33763	√
ICAM3	0.000891492	2.65876	4.9e-05	2.76286	5.27e-05	3.06314	4.52e-05	2.62211	√
IDH1	ns	ns	ns	ns	ns	ns	0.00689896	-2.03177
IER3	ns	ns	1.47e-05	2.41201	0.000659244	2.21397	0.000237617	2.20474
IFI44L	0.0114955	-2.09402	0.00128895	-2.29324	0.0152153	-2.04172	0.00343652	-2.23259	√
IFNGR1	ns	ns	4.18e-05	2.28289	0.000440004	2.22845	0.000144996	2.15191
IGFBP3	0.0126554	2.00009	ns	ns	ns	ns	ns	ns
IGSF6	0.00188852	2.44614	0.000577868	2.43994	0.000733184	2.61133	0.000936439	2.31564	√
IL10RA	ns	ns	1.84e-05	2.2362	0.000469223	2.09386	9.59e-05	2.02355
IL1B	ns	ns	0.00253143	2.11406	0.0064486	2.13214	0.00285207	2.15848
IL1R1	0.00107295	2.65582	2.21e-06	3.27549	6.89e-05	3.1312	0.000183256	2.66995	√
IL1R2	0.00101026	6.80236	1.35e-05	8.82958	5.27e-05	9.39375	2.17e-05	7.71016	√
IL1RL1	0.00141792	5.18325	0.00432465	3.91177	0.00147824	5.14464	0.00314329	4.18943	√
IL1RN	0.0267715	2.71944	0.0011684	3.76268	0.00776137	3.45937	0.0111613	3.0065	√
IL32	0.0011494	3.16508	4.66e-06	3.94995	0.000224811	3.54432	9.35e-06	3.81965	√
IL6	ns	ns	0.00117724	4.06193	ns	ns	0.0221756	2.90275
IL6ST	ns	ns	0.000178902	2.30832	7.86e-05	2.61696	0.000132875	2.32026
IRAK3	0.0176141	2.30026	6.01e-05	3.32048	0.000861389	3.09356	0.00132933	2.76727	√
IRF1	ns	ns	5.14e-05	2.30822	ns	ns	0.00141368	2.04217
ISLR	0.00099118	-2.11915	ns	ns	0.0004258	-2.16357	ns	ns
ITGAM	0.00310592	3.0763	0.000133114	3.58952	0.000318579	3.77565	0.000414204	3.10623	√
ITGB2	0.000891492	3.33516	2.69e-05	3.66916	8.89e-05	3.84156	7.9e-05	3.16228	√
ITGB8	ns	ns	0.000568843	2.2389	ns	ns	ns	ns
JAG1	ns	ns	ns	ns	ns	ns	0.0068361	-2.00661
JAK3	0.00186472	2.28808	3.95e-07	3.06139	5.19e-05	2.80026	6.32e-06	2.81544	√
JUNB	ns	ns	ns	ns	0.0022706	2.07201	ns	ns
KBTBD7	ns	ns	0.00171845	-2.04802	0.00545174	-2.04358	0.00312821	-2.01758
KCNE3	ns	ns	ns	ns	2.17e-05	2.08493	ns	ns
KCNJ15	0.00257651	2.18979	7.69e-05	2.46228	0.000209895	2.55385	0.00231764	2.09575	√
KDM6B	ns	ns	1.17e-05	2.12891	7.97e-05	2.1468	7.13e-05	2.0487
KIAA0226L	0.0011494	2.30687	0.000269168	2.30173	3.8e-05	2.76942	6.43e-05	2.44976	√
KIAA0247	ns	ns	1.45e-06	2.29541	ns	ns	ns	ns
KLHDC7B	ns	ns	4.66e-06	2.30514	0.00088454	2.03001	ns	ns
KYNU	ns	ns	0.00349099	2.07089	0.00530379	2.16531	ns	ns
LAPTM5	0.00141792	2.9162	6.1e-06	3.61775	7.25e-05	3.59249	2.83e-05	3.22776	√
LAT2	0.00173665	2.01156	9.75e-05	2.14616	0.000675916	2.11251	ns	ns
LCN2	ns	ns	0.000250926	2.0768	0.000622585	2.13736	ns	ns
LCP2	0.0366409	2.11472	0.00312908	2.62649	0.0282096	2.30802	ns	ns
LDB3	ns	ns	0.00271479	-2.46993	ns	ns	ns	ns
LIF	0.0198521	2.61562	3.37e-05	4.3681	0.00149259	3.67595	0.000357012	3.85962	√
LILRA2	0.000891492	2.6106	3.12e-05	2.73223	5.33e-05	2.94705	1.8e-05	2.70602	√
LILRB2	0.000891492	2.47803	2.13e-05	2.64006	8.89e-05	2.70855	6.73e-05	2.40943	√
LNX1	ns	ns	4.77e-05	2.24125	2.17e-05	2.40886	4.44e-05	2.22228
LOC100507311	0.000891492	-2.11791	ns	ns	ns	ns	ns	ns
LOC339260	ns	ns	0.00111938	-2.1086	0.00225845	-2.17455	0.00146505	-2.1184
LRCH2	0.00390228	-2.0108	6.52e-05	-2.15645	ns	ns	0.000907556	-2.13176
LSP1	ns	ns	2.24e-05	2.06747	ns	ns	ns	ns
LST1	0.000891492	2.36871	6.34e-06	2.59536	8.26e-05	2.5643	2.81e-05	2.41487	√
LTF	ns	ns	ns	ns	0.000668288	2.05448	ns	ns
LYN	0.000891492	3.57074	8.11e-06	4.15191	2.18e-05	4.49275	1.67e-05	3.87217	√
LYZ	0.000891492	11.2347	9.18e-06	15.0279	2.18e-05	17.7787	6.35e-05	11.7744	√
MACROD2	0.000487296	-2.26502	4.66e-06	-2.27212	1.33e-05	-2.39368	6.32e-06	-2.34839	√
MAFF	ns	ns	ns	ns	0.0369968	2.01722	ns	ns
MAMDC2	0.00769416	-2.05186	0.00346338	-2.06288	0.000934132	-2.40203	0.0038863	-2.11005	√
MAP3K8	0.0106631	2.61391	8.7e-06	4.11708	9.53e-05	4.03959	0.000436257	3.31005	√
MARCH3	ns	ns	0.000524838	2.28857	0.00251472	2.25157	0.00212477	2.17269
MBNL1-AS1	ns	ns	0.000260353	-2.11412	0.00187086	-2.06122	0.000917863	-2.06117
MBP	ns	ns	0.00142834	2.09364	ns	ns	ns	ns
MCEMP1	0.000891492	4.43444	1.16e-05	5.12149	2.32e-05	5.67307	6.88e-06	5.11531	√
MCTP2	ns	ns	0.000421813	2.10331	0.000488841	2.20029	0.000758571	2.09035
MEDAG	ns	ns	0.000199865	2.18976	0.00236955	2.07261	0.00110275	2.07746
METRNL	ns	ns	2.57e-06	2.28616	0.000553167	2.03023	ns	ns
MGAM	0.000891492	2.91742	0.000133636	2.92288	8.93e-05	3.3194	9.86e-05	2.73181	√
MGST1	ns	ns	0.000635301	2.06668	0.000128421	2.3539	0.000236849	2.15715
MICU3	0.000850828	-2.09047	ns	ns	ns	ns	ns	ns
MME	ns	ns	0.00300239	2.99619	0.0130092	2.70516	0.00713203	2.81495
MMP10	ns	ns	0.0115541	2.13912	ns	ns	ns	ns
MMP28	0.00177641	-2.00913	3.93e-05	-2.14848	0.000609777	-2.0618	5.79e-05	-2.24789	√
MMP9	0.00014787	3.95397	2.05e-05	3.56024	2.18e-05	4.01341	2.16e-05	3.4741	√
MNDA	0.00108252	4.43879	3.51e-05	5.12382	4.56e-05	5.878	4.81e-05	4.37231	√
MPEG1	0.00887523	2.45409	0.00122662	2.73112	0.00105404	3.04529	0.00090746	2.67235	√
MPP7	ns	ns	0.000713463	-2.19351	0.00824356	-2.02797	ns	ns
MT1F	ns	ns	8.63e-05	2.34988	ns	ns	0.00134718	2.12777
MT1G	ns	ns	9.77e-05	2.27881	0.00392183	2.03289	0.000497762	2.17739
MT1H	ns	ns	6.75e-05	2.50315	0.00401938	2.16966	0.00034941	2.38672
MT1HL1	ns	ns	6.6e-05	2.31774	0.00500069	2.00246	0.000519415	2.17868
MT1X	0.0246196	2.12487	0.000135808	3.06586	0.00407098	2.66562	0.000392818	2.95887	√
MT2A	ns	ns	3.22e-05	2.66373	0.00132829	2.38933	0.000122872	2.55509
MXD1	0.00673603	2.50087	0.000223198	3.01916	0.000455036	3.14775	0.000519415	2.76224	√
MYH3	0.0141542	-2.38737	0.0150456	-2.229	0.0335068	-2.20486	0.041852	-2.02343	√
MYO10	ns	ns	5.77e-06	2.42806	0.0024745	2.02195	ns	ns
MYO1F	0.000738717	3.23256	3.65e-06	3.58642	2.18e-05	3.70804	6.16e-06	3.34467	√
NABP1	ns	ns	ns	ns	0.000520699	2.0893	ns	ns
NAMPT	0.00194342	5.26766	1.92e-06	8.51557	1.54e-05	8.90928	5.32e-06	8.23356	√
NAP1L3	0.0073054	-2.02031	0.00132879	-2.13407	0.00139752	-2.29284	0.00213074	-2.09863	√
NAV1	ns	ns	ns	ns	0.00520265	2.13859	0.00387335	2.11975
NCF2	0.00421607	3.13977	0.00013329	3.81649	0.000483284	3.90815	0.000477112	3.25141	√
NCF4	0.000891492	2.61997	3.93e-05	2.77075	2.18e-05	3.14978	7.45e-06	2.87928	√
NCOA7	ns	ns	0.000663943	2.16342	ns	ns	ns	ns
NEGR1	ns	ns	5.17e-05	-2.21474	0.00172963	-2.02564	0.000743874	-2.14127
NFE2	0.0186997	2.96981	ns	ns	ns	ns	ns	ns
NFKB2	ns	ns	0.000156279	2.21355	ns	ns	0.0011301	2.09254
NFKBIA	ns	ns	0.00158939	2.12428	0.00210186	2.25463	0.00161535	2.18722
NFKBIZ	0.00756187	2.26958	9.18e-06	3.19514	0.000262022	2.9723	0.000149719	2.82556	√
NNMT	ns	ns	2.26e-06	2.457	0.000234702	2.22434	0.000187773	2.15176
NR1D2	0.0137896	-2.10932	0.00956895	-2.03154	ns	ns	0.0123258	-2.06426
NR2F2	ns	ns	0.000327455	-2.3156	0.00241997	-2.20956	0.00219228	-2.17257
NTRK3	0.000891492	-2.79997	6.1e-06	-3.13784	0.00018758	-2.92376	2.83e-05	-3.00112	√
OGN	0.00141792	-3.58379	0.00157401	-3.13182	0.000367562	-3.98501	0.000144996	-3.96664	√
OIP5-AS1	0.00198205	-2.18865	0.000474659	-2.17013	ns	ns	0.00232353	-2.07977
OLFM4	ns	ns	0.00353286	2.31348	0.000453228	2.91707	0.00121906	2.58886
OLFML1	0.00276711	-2.04638	0.00102886	-2.00768	0.000124843	-2.37355	0.000519415	-2.15922	√
OLFML2A	ns	ns	9.75e-05	-2.023	0.00029041	-2.07523	ns	ns
OPCML	0.000916356	-2.69384	8.68e-05	-2.77331	5.41e-05	-3.16421	0.000213297	-2.69032	√
OSM	ns	ns	ns	ns	0.000191528	2.0011	ns	ns
OSMR	0.0080166	2.1503	0.00540698	2.10943	0.00600323	2.24532	ns	ns
P2RY13	ns	ns	0.000711932	2.03267	0.00269011	2.02712	ns	ns
PANX1	ns	ns	0.000103368	2.64228	0.0022706	2.39732	0.00155285	2.32495
PAPPA	0.00458667	3.4021	3.2e-05	4.71944	2.17e-05	5.73504	6.88e-06	5.1611	√
PBX1	0.00133226	-2.01363	1.88e-05	-2.21211	0.000300902	-2.14101	4.44e-05	-2.16763	√
PDGFRA	0.00253346	2.75302	1.6e-05	3.48615	5.19e-05	3.61383	4.06e-05	3.32934	√
PDK4	ns	ns	0.0280101	-2.16161	ns	ns	ns	ns
PDPN	ns	ns	5.45e-05	2.22612	0.000349921	2.20503	0.000528797	2.09282
PDZRN4	0.000891492	-3.19641	4.66e-06	-3.67273	0.000124843	-3.43195	0.000437074	-2.93603	√
PEG10	ns	ns	ns	ns	0.000691295	-2.00429	6.99e-05	-2.12775
PEX14	ns	ns	0.000496872	-2.03694	ns	ns	ns	ns
PFKFB3	0.0163824	2.31274	0.000273123	3.0635	0.000440004	3.27901	0.000254166	3.15854	√
PGM5-AS1	ns	ns	7e-05	-2.15873	0.000108482	-2.27548	0.000109944	-2.1551
PHLDA1	ns	ns	0.00200211	2.37243	0.0291814	2.04434	0.0205982	2.02804
PID1	ns	ns	0.000308895	2.26653	ns	ns	0.00305213	2.02604
PIK3AP1	0.00341831	2.08141	0.000131321	2.30823	0.000659244	2.30534	0.000705723	2.09474	√
PIK3CD	ns	ns	4.66e-06	2.25365	0.00019995	2.1257	6.36e-05	2.0425
PIM3	ns	ns	6.34e-06	2.05762	8.26e-05	2.03877	ns	ns
PIP5K1B	0.0174758	-2.01675	0.000426224	-2.52009	0.0016571	-2.51249	0.00140987	-2.37226	√
PITX2	0.0174163	-2.06757	0.00127397	-2.42285	0.00179219	-2.55327	0.00160245	-2.45359	√
PLA2G2A	0.0103114	2.66791	0.00246125	2.84295	0.0036376	3.04786	0.00544019	2.68961	√
PLAC8	0.00172279	2.96008	0.000157433	3.16963	0.000149232	3.54505	0.000556048	2.7558	√
PLAUR	0.00479314	2.32695	8.11e-06	3.11027	8.89e-05	3.06263	1.41e-05	3.12349	√
PLBD1	0.000850828	2.46522	0.000103708	2.43128	9.63e-05	2.61639	0.000221217	2.11506	√
PLCE1	0.000891492	-2.62339	0.000149785	-2.47424	0.000857416	-2.45034	0.000797163	-2.37257	√
PLCL1	ns	ns	0.000125604	-2.07766	0.000640034	-2.06472	ns	ns
PLD1	ns	ns	ns	ns	0.000574419	2.06566	ns	ns
PLEKHA5	0.000511386	-2.10029	ns	ns	ns	ns	ns	ns
PLIN2	0.015103	2.26538	0.000101329	3.11459	0.000319088	3.20986	0.000220191	3.04416	√
PLOD2	ns	ns	5.85e-06	2.45057	0.000698151	2.1428	0.00072475	2.07538
PLP1	0.0141054	-2.40072	0.00222966	-2.69684	0.0192729	-2.40585	0.0202073	-2.21744	√
PLSCR1	0.00993509	2.04279	0.000217383	2.46975	0.000550184	2.55758	0.00279446	2.13003	√
PNMAL1	0.00177391	-2.61355	0.000130325	-2.71454	0.000534361	-2.73141	0.000138571	-2.80191	√
PPBP	0.0176625	3.58527	0.0403562	2.81879	0.0344783	3.31907	0.0186448	3.43598	√
PPM1L	0.000891492	-2.63223	1.84e-05	-2.67317	7.49e-05	-2.7669	9.95e-05	-2.6797	√
PPP1R9A	0.00158167	-2.01377	0.000131846	-2.04909	ns	ns	ns	ns
PRAM1	0.000891492	2.21872	1.16e-05	2.40126	0.000141243	2.33635	1.67e-05	2.25389	√
PRKAG2	ns	ns	0.000475243	-2.16621	ns	ns	ns	ns
PROK2	0.00385042	2.15167	0.00129617	2.16914	0.00108887	2.36398	0.00231764	2.09522	√
PRSS12	ns	ns	ns	ns	ns	ns	0.0294831	-2.02343
PRTFDC1	0.00146648	-2.15259	0.000770219	-2.01875	0.000661587	-2.17682	0.0020088	-2.00159	√
PTGES	0.00740106	2.1685	2.06e-05	2.88777	0.00147552	2.50657	0.00115325	2.43486	√
PTGS2	0.0145811	2.8749	0.000250926	3.95583	0.000550184	4.20617	0.00489886	3.1234	√
PTPN2	ns	ns	0.000120574	2.05691	0.000622585	2.04613	ns	ns
PTPRC	0.000850828	3.88777	2.7e-05	4.12605	7.35e-07	5.54388	1.75e-06	4.52642	√
PTPRE	0.00469128	2.05706	0.000133459	2.35432	0.000910928	2.31222	ns	ns
PTX3	0.00335274	11.9547	2.79e-05	21.5686	0.000127106	22.5853	8.14e-05	18.5793	√
PYCARD	ns	ns	1.84e-05	2.27423	0.000405711	2.16564	ns	ns
RAC2	0.000850828	2.42028	2.94e-05	2.5162	8.93e-05	2.6037	0.000139381	2.27772	√
RARRES1	0.0031156	3.59547	6.16e-05	4.54359	0.000337939	4.55882	0.00190395	3.53348	√
RASSF4	ns	ns	0.000175618	2.0113	ns	ns	0.00018622	2.00898
RASSF5	ns	ns	0.0003344	2.03801	ns	ns	ns	ns
RCAN1	ns	ns	1.13e-05	3.14061	0.000301233	2.92238	0.000198727	2.76585
REEP1	ns	ns	0.000247866	-2.2329	ns	ns	ns	ns
RELB	ns	ns	1.13e-05	2.20537	0.000130184	2.16748	2.16e-05	2.22079
RERG	0.0114976	-2.19032	0.00102886	-2.45095	0.00511436	-2.36214	0.00267768	-2.43013	√
RETN	0.00247441	2.86883	2.24e-05	3.5599	0.000349921	3.36649	0.000109586	3.19671	√
RGS16	ns	ns	0.000665834	2.23139	ns	ns	ns	ns
RGS5	ns	ns	0.0205794	-2.06433	0.0405307	-2.07428	ns	ns
RNF144B	ns	ns	7.98e-05	2.07778	0.000676332	2.0337	ns	ns
RNF149	ns	ns	0.000520033	2.00137	0.000451936	2.14825	ns	ns
ROR1	ns	ns	0.0016748	-2.02846	ns	ns	ns	ns
RUNX1T1	ns	ns	0.00127725	-2.03049	ns	ns	ns	ns
S100A12	0.000402423	17.7243	4.66e-06	19.6189	7.23e-06	25.0754	5.71e-06	18.2685	√
S100A4	ns	ns	ns	ns	0.0047886	2.01757	ns	ns
S100A8	0.000402423	31.7917	1.01e-06	41.6829	7.35e-07	54.9577	7.14e-06	33.0379	√
S100A9	0.00038831	14.4273	3.95e-07	19.0961	7.35e-07	21.4254	3.27e-06	14.8877	√
S100P	0.0267486	2.13619	0.00135769	2.69807	0.00105404	3.0093	0.00502806	2.41529	√
SAMHD1	0.00589486	2.49301	0.0029936	2.47923	0.000969992	2.9584	0.00207807	2.53556	√
SAMSN1	0.0245844	2.38426	0.000667948	3.24552	0.00310027	3.17646	0.00526761	2.67323	√
SAT1	0.00708707	2.26456	8.66e-05	2.83496	0.000115067	3.06458	9.15e-05	2.83381	√
SCAI	ns	ns	ns	ns	8.89e-05	-2.05705	ns	ns
SCD5	ns	ns	ns	ns	ns	ns	0.00229002	-2.06925
SDPR	0.00698889	-2.03115	0.000245171	-2.3225	0.00109969	-2.31886	4.99e-05	-2.60274	√
SELE	ns	ns	0.0167469	2.74833	ns	ns	ns	ns
SELL	0.00141792	3.93214	0.000238785	4.06875	0.000491559	4.33324	0.000991837	3.35017	√
SELPLG	ns	ns	8.59e-05	2.08907	0.000318579	2.10569	4.05e-05	2.09931
SEMA4D	ns	ns	0.000300806	2.01571	ns	ns	ns	ns
SERPINA1	0.000891492	5.5936	1.17e-05	6.78667	5.19e-05	7.24785	1.67e-05	6.42597	√
SERPINA3	0.00229842	2.07535	4.88e-05	2.29155	0.00130694	2.09627	2.14e-05	2.43144	√
SERPINB1	ns	ns	4.88e-05	2.19762	0.000224811	2.22132	7.18e-05	2.10671
SERPINB2	ns	ns	0.00995443	2.82815	ns	ns	ns	ns
SERPINE1	0.012638	3.20273	0.00057257	4.16533	0.00123576	4.36991	0.00182831	3.82043	√
SERPINE2	ns	ns	4.88e-05	2.87501	0.000982659	2.64776	0.00108819	2.49658
SGK1	ns	ns	0.00456423	2.02941	0.00490822	2.17421	ns	ns
SIRPA	0.00188981	2.44683	2.26e-06	3.14957	0.000450052	2.68098	7.68e-05	2.6633	√
SKAP2	0.0206012	2.00539	0.0107576	2.04341	0.00559692	2.33254	ns	ns
SLA	0.0017433	2.01329	7e-05	2.1513	4.43e-05	2.38069	2.05e-05	2.21283	√
SLC11A1	0.00393466	2.18956	6.88e-05	2.5533	0.000204708	2.63958	8.39e-05	2.53453	√
SLC11A2	ns	ns	1.83e-05	2.32965	0.00119248	2.09464	0.00115329	2.02652
SLC15A2	0.0014889	-2.02151	2.24e-05	-2.23126	0.000453228	-2.12776	6.95e-05	-2.21967	√
SLC16A10	0.000850828	2.21512	ns	ns	0.000360149	2.09003	0.000238341	2.07773
SLC16A3	0.0168811	2.33493	4.22e-05	3.48927	0.00668679	2.67464	0.000589089	3.01193	√
SLC19A2	ns	ns	0.00468029	2.33155	0.0135078	2.31224	0.018107	2.13573
SLC22A3	ns	ns	0.00055934	2.1209	ns	ns	ns	ns
SLC25A37	0.0352716	2.49189	ns	ns	0.0205311	2.85267	0.0214413	2.65316
SLC2A3	ns	ns	0.00108654	2.9516	0.00111285	3.26575	0.00142154	2.96126
SLC2A6	ns	ns	3.46e-05	2.41654	0.00498014	2.02927	0.000976675	2.08829
SLC39A14	0.00589486	2.51147	4.66e-06	3.67626	0.000124843	3.41228	4.08e-05	3.34918	√
SLC43A3	ns	ns	5.81e-06	2.14514	ns	ns	ns	ns
SMAD9	0.000909173	-2.19578	2.94e-05	-2.28525	0.000599731	-2.16811	0.000357012	-2.12885	√
SMIM3	ns	ns	5.43e-05	2.24626	0.0014056	2.05463	0.000715666	2.04661
SNX10	0.00292747	2.26286	0.000761648	2.30389	0.00331659	2.25469	ns	ns
SOCS3	0.00769844	2.50915	0.000163729	3.14465	0.00010297	3.60793	0.000138571	3.22087	√
SOD2	0.00155378	5.68756	1.33e-06	9.25663	1.33e-05	9.52983	1.75e-06	9.59441	√
SORL1	0.000909173	3.03088	0.000113553	3.08341	0.000127123	3.33442	0.000237617	2.82315	√
SPATA13	ns	ns	0.000119959	2.0149	ns	ns	ns	ns
SPIDR	0.00334363	2.41411	7.69e-05	2.82308	0.000145285	3.00239	0.00118849	2.49456	√
SPOCD1	ns	ns	ns	ns	4.56e-05	2.0678	ns	ns
SPP1	ns	ns	0.00568612	2.03657	0.0132196	2.05483	0.00622193	2.06811
SRGN	0.00403084	2.80749	9.75e-05	3.40741	5.41e-05	4.01221	0.000110458	3.29379	√
SRPX2	0.00119336	2.27846	1.66e-05	2.57177	0.000491559	2.37573	0.000531105	2.23965	√
SSPN	0.00614217	-3.05999	7.74e-05	-4.04472	0.0102542	-2.9578	0.00440081	-3.00695	√
ST6GAL2	0.00123292	-2.96304	0.00303312	-2.49356	0.00245775	-2.78474	0.00478502	-2.45319	√
STC1	0.0378213	2.02651	0.000287551	2.95583	0.000516412	3.05703	0.00129773	2.80619	√
STEAP4	0.0043593	2.64149	3.51e-05	3.39927	0.000131432	3.46745	0.000110458	2.95171	√
STOX2	0.00226732	-2.29216	0.000626165	-2.26344	0.00215381	-2.27716	0.000675721	-2.31448	√
STXBP2	ns	ns	ns	ns	0.000383592	2.00015	ns	ns
SULF1	ns	ns	0.00219794	2.05472	ns	ns	ns	ns
SYK	0.00128135	2.27377	4.78e-05	2.46898	0.000143853	2.54311	0.000102212	2.34545	√
TCEAL7	0.00669236	-2.044	0.000385874	-2.24177	0.00234136	-2.19068	0.00215642	-2.15369	√
TCF7L2	0.0010633	-2.10216	ns	ns	0.000622585	-2.01098	0.000279694	-2.11373
TCIRG1	ns	ns	2.94e-05	2.05818	0.000115067	2.09846	ns	ns
TDO2	ns	ns	0.000237863	2.05866	ns	ns	ns	ns
TFRC	0.000487296	3.68362	1.89e-05	3.64006	7.18e-05	3.80844	2.16e-05	3.65261	√
THBS1	ns	ns	0.00316696	2.17392	0.00566391	2.23181	ns	ns
THEMIS2	ns	ns	0.000152847	2.12551	0.000676332	2.13104	ns	ns
TIFA	ns	ns	0.000132675	2.40939	ns	ns	0.00566506	2.03125
TIMP1	0.000891492	2.79259	5.58e-07	3.51063	2.18e-05	3.37605	5.32e-06	3.35723	√
TIMP3	0.0245879	2.05193	0.00312114	2.36454	0.0187277	2.17351	ns	ns
TLR8	0.00099118	2.44874	2.86e-05	2.67786	0.000126636	2.70864	6.58e-05	2.32131	√
TMEM35	0.000850828	-2.8645	4.66e-06	-3.22595	6.26e-05	-3.19637	0.000163681	-2.77066	√
TMEM71	0.00556153	2.08097	0.000791674	2.2263	0.002017	2.27439	ns	ns
TNC	0.0173323	3.17074	8.1e-05	5.22964	0.000960369	4.8193	0.000917863	4.33724	√
TNFAIP2	0.0249648	2.57074	6.47e-05	4.30302	0.0104926	3.06391	0.00260816	3.32954	√
TNFAIP3	0.00454186	4.21035	7.6e-06	6.93141	8.89e-05	6.71212	1.67e-05	6.61889	√
TNFAIP6	0.0261432	3.24588	3.18e-05	6.68568	0.00235313	5.06192	0.000684126	5.28816	√
TNFRSF11B	0.000937705	3.30899	1.33e-06	4.35014	1.35e-05	4.41628	4.5e-05	3.48315	√
TNFRSF19	ns	ns	0.000679132	-2.17557	0.00616676	-2.04096	0.0029091	-2.10036
TNFRSF1B	0.00165814	2.56497	4.42e-05	2.89846	8.93e-05	3.0893	4.5e-05	2.82039	√
TNFRSF21	0.00346334	2.517	5.43e-05	3.0355	0.000507702	2.9443	0.000496624	2.79484	√
TNFSF13B	ns	ns	0.00108654	2.03595	0.00106809	2.17694	0.00106498	2.07483
TNIP1	ns	ns	5.97e-05	2.22879	ns	ns	ns	ns
TOB1	ns	ns	ns	ns	ns	ns	0.044484	-2.20914
TREM1	ns	ns	ns	ns	0.00018223	2.07795	ns	ns
TRIB1	ns	ns	0.00506285	2.11758	0.0110839	2.14875	0.00719882	2.14075
TSPAN12	ns	ns	0.000161863	-2.36024	0.00133531	-2.25743	0.00112788	-2.25834
TYMP	0.000738717	2.86683	7.42e-07	3.31742	5.41e-05	3.07889	5.32e-06	3.08963	√
TYROBP	0.00239867	2.84693	3.98e-05	3.38115	0.000202359	3.425	0.000114936	3.04166	√
UCP2	0.0386979	2.00143	ns	ns	ns	ns	ns	ns
UGCG	0.00817022	2.33453	1.6e-05	3.28415	0.00126784	2.78989	0.00211725	2.50754	√
UPP1	0.00205796	2.14296	1.45e-06	2.71564	0.0014056	2.19178	0.000272982	2.23859	√
USP25	ns	ns	4.84e-05	-2.00761	ns	ns	ns	ns
VAMP8	0.000891492	2.01462	1.17e-05	2.15647	1.35e-05	2.3231	4.99e-05	2.04248	√
VCAM1	ns	ns	0.000495796	5.21789	0.040893	3.23225	0.0106399	3.7311
VDR	ns	ns	9.32e-05	2.13172	ns	ns	ns	ns
VEGFA	ns	ns	0.000226606	2.61409	0.00269515	2.41154	0.0023143	2.34517
VNN2	ns	ns	ns	ns	1.33e-05	2.06815	ns	ns
VWA3B	ns	ns	0.000170259	-2.30905	ns	ns	ns	ns
WNT4	0.00666382	-2.25669	0.000641303	-2.50645	0.000280125	-2.87164	0.000160053	-2.72499	√
ZC3H12A	ns	ns	0.000245448	2.20047	ns	ns	0.00149972	2.06991
ZHX1	0.00992494	-2.41636	0.000789636	-2.75019	ns	ns	0.0217983	-2.15362
ZNF704	0.00123292	-2.30546	0.000158215	-2.31084	0.000715179	-2.31568	0.000275906	-2.33153	√
ZNF711	ns	ns	1.83e-05	-2.13884	0.000384764	-2.04504	5.29e-05	-2.18454
