# Supplementary material for: Genomic biomarkers of prenatal intrauterine inflammation in umbilical cord tissue predict later life neurological outcomes
Source: PLoS One. 2017 May 11;12(5):e0176953. doi: 10.1371/journal.pone.0176953 (PMC5426658; doi:10.1371/journal.pone.0176953)
Supplement: S3 Table — Six genes predicted a significantly greater risk of neurocognitive impairment (LPA score = 3 or 4 versus LPA score = 1 or 2) in exact logistic regression models. Statistics for GPX3 and C10orf54 are presented for logistic regression models where increased levels of gene expression predicted more severe neurocognitive impairment at 10 years of age. Statistics for PNMAL1, CRISPLD1, OLFML1 and ECM2 are presented for logistic regression models where decreased levels of gene expression predicted more severe neurocognitive impairment at 10 years of age. (XLSX) [file pone.0176953.s003.xlsx]

## Sheet: Sheet1
Gene	Associated Perinatal Inflammation Measures	Exact Beta Estimate	Parameter-Likelihood Confidence Interval Estimate (95% Confidence Interval)	Exact Linear Regression P-Value
GPX3	Increased expression was associated with inflammation of the chorionic plate, chorioamnionitis, neutrophilic infiltration of the fetal vessels in the chorionic plate, and umbilical cord inflammation.	0.49751	1.64 (1.01 - 3.03)	0.0453406
OLFML1	Decreased expression was associated with inflammation of the chorionic plate, chorioamnionitis, neutrophilic infiltration of the fetal vessels in the chorionic plate, and umbilical cord inflammation.	1.4773	4.38 (1.10 - 30.31)	0.0336447
PNMAL1	Decreased expression was associated with inflammation of the chorionic plate, chorioamnionitis, neutrophilic infiltration of the fetal vessels in the chorionic plate, and umbilical cord inflammation.	1.04574	2.85 (1.00 - 9.94)	0.0489102
CRISPLD1	Decreased expression was associated with inflammation of the chorionic plate, chorioamnionitis, neutrophilic infiltration of the fetal vessels in the chorionic plate, and umbilical cord inflammation.	1.39684	4.04 (1.05 - 24.91)	0.0406319
C10orf54	Increased expression was associated with choroamnionitis and neutrophilic infiltration of the fetal vessels in the chorionic plate.	1.56652	4.79 (1.09 - 33.76)	0.0363788
ECM2	Decreased expression was associated with chorioamnionitis, neutrophilic infiltration of the fetal vessels in the chorionic plate, and umbilical cord inflammation.	1.7994	6.05 (1.17 - 53.06)	0.0285562

## Sheet: Sheet3
Parameter	Estimate	StdError	LowerCL	UpperCL	PValue
ECM2	1.7994	0.947024	0.159347	3.97142	0.0285562
OLFML1	1.4773	0.818614	0.0952022	3.41142	0.0336447
C10orf	-1.56652	0.846322	-3.51942	-0.0867164	0.0363788
CRISPL	1.39684	0.792854	0.0484993	3.2151	0.0406319
GPX3	-0.49751	0.27209	-1.10714	-0.00909137	0.0453406
PNMAL1	1.04574	0.569195	0.00461545	2.29685	0.0489102
